# Supplementary material for: Synthesis and crystal structure of allyl 7-(di­ethyl­amino)-2-oxo-2H-chromene-3-carboxyl­ate
Source: Acta Crystallogr E Crystallogr Commun. 2021 Mar 2;77(Pt 4):331–4. doi: 10.1107/S2056989021002218 (PMC8025865; doi:10.1107/S2056989021002218)
Supplement: Supplementary file 1 [file e-77-00331-sup1.cif]

##############################################################################
#                                                                            #
# This CIF contains the data in a paper accepted for publication in          #
# Acta Crystallographica Section E. It conforms to the requirements of       #
# Notes for Authors for Acta Crystallographica Section E, and has been       #
# peer reviewed under the auspices of the IUCr Commission on Journals.       #
#                                                                            #
# Full details of the Crystallographic Information File format               #
# are given in the paper "The Crystallographic Information File (CIF):       #
# a New Standard Archive File for Crystallography" by S. R. Hall, F. H.      #
# Allen and I. D. Brown [Acta Cryst. (1991), A47, 655-685].                  #
#                                                                            #
# The current version of the core CIF dictionary is obtainable from          #
# ftp://ftp.iucr.org/pub/cif_core.dic.                                       #
#                                                                            #
# Software is freely available for graphical display of the structure(s)     #
# in this CIF. For information consult the CIF software page                 #
# http://www.iucr.org/resources/cif/software.                                #
#                                                                            #
# This file may be used for bona fide research purposes within the           #
# scientific community so long as proper attribution is given to the journal # 
# article from which it was obtained.                                        #
#                                                                            #
##############################################################################
data_I
_audit_creation_method
;
Olex2 1.3-ac4
(compiled 2020.03.28 svn.rd84adfe8 for Rigaku Oxford Diffraction, GUI svn.r6032)
;
_journal_date_recd_electronic     2021-02-18
_journal_date_accepted     2021-02-24
_journal_name_full     'Acta Crystallographica, Section E'
_journal_year     2021
_journal_volume     77
_journal_issue      4
_journal_page_first     331
_journal_page_last     334
_journal_paper_category     GO
_journal_paper_doi     10.1107/S2056989021002218
_journal_coeditor_code     WM5600
_publ_contact_author_name     'Ulrich L\"uning'
_publ_contact_author_address
;
Otto-Diels-Institut f\"ur Organische Chemie
Christian-Albrechts-Universit\"at zu Kiel
Otto-Hahn-Platz 4
D-24098 Kiel
Germany
;
_publ_contact_author_email     luening@oc.uni-kiel.de
_publ_contact_author_fax     +431-880-1558
_publ_contact_author_phone     +431-880-2440
_publ_section_title
;
Synthesis and crystal structure of allyl
7-(diethylamino)-2-oxo-2<i>H</i>-chromene-3-carboxylate
;
_publ_section_title_footnote     .
loop_
    _publ_author_name
    _publ_author_footnote
    _publ_author_address
    'Vanessa Nowatschin' .
;
Otto-Diels-Institut f\"ur Organische Chemie
Christian-Albrechts-Universit\"at zu Kiel
Otto-Hahn-Platz 4
D-24098 Kiel
Germany
;
    'N\"ather, Christian' .
;
Institut f\"ur Anorganische Chemie
Christian-Albrechts-Universit\"at zu Kiel
Max-Eyth Str. 2
D-24118 Kiel
Germany
;
    'L\"uning, Ulrich' .
;
Otto-Diels-Institut f\"ur Organische Chemie
Christian-Albrechts-Universit\"at zu Kiel
Otto-Hahn-Platz 4
D-24098 Kiel
Germany
;
_publ_section_synopsis
;
The crystal structure of the title compound, C~17~H~19~NO~4~, consists of
nearly planar molecules that are linked by intermolecular C---H...O hydrogen
bonding into chains along the <i>b-</i>axis direction.
;
_chemical_name_systematic
;
Allyl 7-(diethylamino)-2-oxo-2<i>H</i>-chromene-3-carboxylate
;
_chemical_name_common
;
Allyl 7-(diethylamino)-2-oxo-2<i>H</i>-chromene-3-carboxylate
;
_chemical_formula_moiety     'C17 H19 N O4'
_chemical_formula_sum     'C17 H19 N O4'
_chemical_formula_iupac     'C17 H19 N O4'
_chemical_formula_weight     301.33
_chemical_melting_point     ?
_space_group_crystal_system     monoclinic
_space_group_name_H-M_alt     'P 1 21/c 1'
_space_group_name_Hall     '-P 2ybc'
loop_
    _space_group_symop_operation_xyz
    'x, y, z'
    '-x, y+1/2, -z+1/2'
    '-x, -y, -z'
    'x, -y-1/2, z-1/2'
_cell_length_a     13.72487(9)
_cell_length_b     13.05333(9)
_cell_length_c     8.55970(6)
_cell_angle_alpha     90
_cell_angle_beta     95.5220(6)
_cell_angle_gamma     90
_cell_volume     1526.399(18)
_cell_formula_units_Z     4
_cell_measurement_reflns_used     18730
_cell_measurement_theta_min     3.2190
_cell_measurement_theta_max     79.4630
_cell_measurement_temperature     99.99(10)
_exptl_crystal_description     block
_exptl_crystal_colour     colorless
_exptl_crystal_size_max     0.08
_exptl_crystal_size_mid     0.06
_exptl_crystal_size_min     0.05
_exptl_crystal_density_diffrn     1.311
_exptl_crystal_density_meas     ?
_exptl_crystal_density_method     ?
_exptl_crystal_F_000     640
_exptl_absorpt_coefficient_mu     0.768
_exptl_absorpt_correction_type     multi-scan
_exptl_absorpt_process_details
;
(CrysAlisPro; Rigaku OD, 2020)
;
_exptl_absorpt_correction_T_min     0.79615
_exptl_absorpt_correction_T_max     1.00000
_diffrn_ambient_temperature     99.99(10)
_diffrn_source     'micro-focus sealed X-ray tube'
_diffrn_radiation_type     'Cu K\a'
_diffrn_radiation_wavelength     1.54184
_diffrn_radiation_monochromator     mirror
_diffrn_measurement_device_type     'XtaLAB Synergy, Dualflex, HyPix'
_diffrn_measurement_device     'four-circle diffractometer'
_diffrn_measurement_method     '\w scans'
_diffrn_detector     'Hybrid Pixel Array Detector'
_diffrn_detector_area_resol_mean     10.0000
_diffrn_reflns_number     26198
_diffrn_reflns_av_R_equivalents     0.0245
_diffrn_reflns_av_unetI/netI     0.0107
_diffrn_reflns_theta_min     3.235
_diffrn_reflns_theta_max     74.459
_diffrn_reflns_theta_full     67.684
_diffrn_measured_fraction_theta_max     1.000
_diffrn_measured_fraction_theta_full     1.000
_diffrn_reflns_limit_h_min     -17
_diffrn_reflns_limit_h_max     17
_diffrn_reflns_limit_k_min     -16
_diffrn_reflns_limit_k_max     16
_diffrn_reflns_limit_l_min     -10
_diffrn_reflns_limit_l_max     9
_diffrn_radiation_probe     x-ray
_refine_special_details     ?
_reflns_number_total     3125
_reflns_number_gt     2975
_reflns_threshold_expression     'I > 2\s(I)'
_refine_ls_structure_factor_coef     Fsqd
_refine_ls_matrix_type     full
_refine_ls_R_factor_all     0.0345
_refine_ls_R_factor_gt     0.0332
_refine_ls_wR_factor_gt     0.0887
_refine_ls_wR_factor_ref     0.0898
_refine_ls_goodness_of_fit_ref     1.034
_refine_ls_restrained_S_all     1.034
_refine_ls_number_reflns     3125
_refine_ls_number_parameters     202
_refine_ls_number_restraints     0
_refine_ls_hydrogen_treatment     constr
_refine_ls_weighting_scheme     calc
_refine_ls_weighting_details
              'w=1/[\s^2^(Fo^2^)+(0.0452P)^2^+0.4857P] where P=(Fo^2^+2Fc^2^)/3'
_atom_sites_solution_hydrogens     geom
_atom_sites_solution_primary     ?
_atom_sites_solution_secondary     ?
_refine_ls_shift/su_max     0.000
_refine_ls_shift/su_mean     0.000
_refine_diff_density_max     0.271
_refine_diff_density_min     -0.176
_refine_ls_extinction_method
;
SHELXL (Sheldrick, 2015b)
;
_refine_ls_extinction_coef     0.00051(13)
_refine_ls_extinction_expression
                                  'Fc^*^=kFc[1+0.001xFc^2^\l^3^/sin(2\q)]^-1/4^'
loop_
    _atom_type_symbol
    _atom_type_description
    _atom_type_scat_dispersion_real
    _atom_type_scat_dispersion_imag
    _atom_type_scat_source
    'C' 'C' 0.0181 0.0091
                         'International Tables Vol C Tables 4.2.6.8 and 6.1.1.4'
    'H' 'H' 0.0000 0.0000
                         'International Tables Vol C Tables 4.2.6.8 and 6.1.1.4'
    'N' 'N' 0.0311 0.0180
                         'International Tables Vol C Tables 4.2.6.8 and 6.1.1.4'
    'O' 'O' 0.0492 0.0322
                         'International Tables Vol C Tables 4.2.6.8 and 6.1.1.4'
_computing_data_collection
;
CrysAlisPro (Rigaku OD, 2020)
;
_computing_cell_refinement
;
CrysAlisPro (Rigaku OD, 2020)
;
_computing_data_reduction
;
CrysAlisPro (Rigaku OD, 2020)
;
_computing_structure_solution
;
SHELXT (Sheldrick, 2015a)
;
_computing_structure_refinement
;
SHELXL (Sheldrick, 2015b)
;
_computing_molecular_graphics
;
<i>OLEX2</i> (Dolomanov <i>et al.</i>,  2009) and DIAMOND (Brandenburg,
2014)
;
_computing_publication_material
;
publcif (Westrip, 2010)
;
loop_
    _atom_site_type_symbol
    _atom_site_label
    _atom_site_fract_x
    _atom_site_fract_y
    _atom_site_fract_z
    _atom_site_U_iso_or_equiv
    _atom_site_adp_type
    _atom_site_calc_flag
    _atom_site_occupancy
    _atom_site_disorder_assembly
    _atom_site_disorder_group
    O O1 0.42522(5) 0.43406(5) 0.62496(8) 0.02005(16) Uani d 1 . .
    O O2 0.30849(5) 0.49523(5) 0.45723(9) 0.02685(18) Uani d 1 . .
    O O3 0.14546(5) 0.22199(6) 0.48871(10) 0.03164(19) Uani d 1 . .
    O O4 0.15018(5) 0.37908(6) 0.38321(9) 0.02571(18) Uani d 1 . .
    N N1 0.69931(6) 0.32538(6) 0.96569(9) 0.02028(19) Uani d 1 . .
    C C1 0.33583(7) 0.42197(7) 0.53540(11) 0.0200(2) Uani d 1 . .
    C C2 0.28755(7) 0.32340(7) 0.54870(11) 0.0200(2) Uani d 1 . .
    C C3 0.33465(7) 0.24639(7) 0.63486(11) 0.0208(2) Uani d 1 . .
    H H3 0.302995 0.181966 0.640621 0.025 Uiso calc 1 . .
    C C4 0.42814(7) 0.25947(7) 0.71496(11) 0.0196(2) Uani d 1 . .
    C C5 0.48286(7) 0.18288(7) 0.80087(11) 0.0213(2) Uani d 1 . .
    H H5 0.457233 0.115320 0.802308 0.026 Uiso calc 1 . .
    C C6 0.57144(7) 0.20301(7) 0.88188(11) 0.0208(2) Uani d 1 . .
    H H6 0.606652 0.149382 0.937029 0.025 Uiso calc 1 . .
    C C7 0.61162(7) 0.30412(7) 0.88437(11) 0.0187(2) Uani d 1 . .
    C C8 0.55922(7) 0.38049(7) 0.79458(11) 0.0194(2) Uani d 1 . .
    H H8 0.584776 0.448004 0.791190 0.023 Uiso calc 1 . .
    C C9 0.47128(7) 0.35691(7) 0.71221(11) 0.0184(2) Uani d 1 . .
    C C10 0.18826(7) 0.30202(8) 0.47158(11) 0.0220(2) Uani d 1 . .
    C C11 0.05028(7) 0.36342(9) 0.31361(13) 0.0278(2) Uani d 1 . .
    H H11A 0.005740 0.353447 0.396689 0.033 Uiso calc 1 . .
    H H11B 0.046669 0.302041 0.245361 0.033 Uiso calc 1 . .
    C C12 0.02189(8) 0.45623(9) 0.22007(14) 0.0333(3) Uani d 1 . .
    H H12 0.056563 0.471426 0.132052 0.040 Uiso calc 1 . .
    C C13 -0.04888(9) 0.51877(10) 0.25251(17) 0.0408(3) Uani d 1 . .
    H H13A -0.084753 0.505412 0.339854 0.049 Uiso calc 1 . .
    H H13B -0.064001 0.577191 0.188542 0.049 Uiso calc 1 . .
    C C14 0.74215(7) 0.42822(8) 0.96559(12) 0.0237(2) Uani d 1 . .
    H H14A 0.730319 0.457818 0.858963 0.028 Uiso calc 1 . .
    H H14B 0.813825 0.423083 0.991818 0.028 Uiso calc 1 . .
    C C15 0.69959(9) 0.49949(8) 1.08247(13) 0.0303(2) Uani d 1 . .
    H H15A 0.630056 0.511206 1.049963 0.045 Uiso calc 1 . .
    H H15B 0.734605 0.564996 1.085692 0.045 Uiso calc 1 . .
    H H15C 0.706714 0.468117 1.186964 0.045 Uiso calc 1 . .
    C C16 0.74742(7) 0.25546(8) 1.08276(11) 0.0231(2) Uani d 1 . .
    H H16A 0.699758 0.202771 1.109081 0.028 Uiso calc 1 . .
    H H16B 0.767645 0.294469 1.179671 0.028 Uiso calc 1 . .
    C C17 0.83648(8) 0.20262(9) 1.02778(14) 0.0324(3) Uani d 1 . .
    H H17A 0.816019 0.157826 0.938740 0.049 Uiso calc 1 . .
    H H17B 0.868653 0.161646 1.113786 0.049 Uiso calc 1 . .
    H H17C 0.882291 0.254245 0.995308 0.049 Uiso calc 1 . .
loop_
    _atom_site_aniso_label
    _atom_site_aniso_U_11
    _atom_site_aniso_U_22
    _atom_site_aniso_U_33
    _atom_site_aniso_U_12
    _atom_site_aniso_U_13
    _atom_site_aniso_U_23
    O1 0.0191(3) 0.0158(3) 0.0244(3) -0.0008(2) -0.0025(3) 0.0018(3)
    O2 0.0244(4) 0.0199(4) 0.0343(4) -0.0021(3) -0.0069(3) 0.0057(3)
    O3 0.0251(4) 0.0236(4) 0.0446(5) -0.0067(3) -0.0054(3) 0.0041(3)
    O4 0.0182(3) 0.0256(4) 0.0319(4) -0.0036(3) -0.0048(3) 0.0050(3)
    N1 0.0187(4) 0.0214(4) 0.0205(4) 0.0016(3) 0.0006(3) 0.0009(3)
    C1 0.0184(4) 0.0192(5) 0.0222(5) 0.0002(4) -0.0001(4) -0.0009(4)
    C2 0.0193(5) 0.0189(5) 0.0218(5) -0.0014(4) 0.0015(4) -0.0017(4)
    C3 0.0227(5) 0.0172(4) 0.0228(5) -0.0026(4) 0.0035(4) -0.0015(4)
    C4 0.0212(5) 0.0176(5) 0.0201(4) -0.0004(4) 0.0027(4) -0.0006(3)
    C5 0.0253(5) 0.0163(4) 0.0225(5) -0.0007(4) 0.0030(4) 0.0004(4)
    C6 0.0240(5) 0.0180(5) 0.0206(4) 0.0036(4) 0.0029(4) 0.0016(3)
    C7 0.0182(4) 0.0209(5) 0.0173(4) 0.0018(4) 0.0037(3) -0.0010(3)
    C8 0.0200(5) 0.0168(4) 0.0215(5) -0.0008(3) 0.0021(4) 0.0000(3)
    C9 0.0201(4) 0.0167(4) 0.0188(4) 0.0020(3) 0.0031(3) 0.0006(3)
    C10 0.0211(5) 0.0201(5) 0.0245(5) -0.0013(4) 0.0013(4) -0.0019(4)
    C11 0.0177(5) 0.0297(5) 0.0348(6) -0.0043(4) -0.0044(4) 0.0022(4)
    C12 0.0241(5) 0.0370(6) 0.0366(6) -0.0075(5) -0.0082(4) 0.0101(5)
    C13 0.0346(6) 0.0311(6) 0.0529(8) -0.0015(5) -0.0156(6) 0.0041(5)
    C14 0.0202(5) 0.0249(5) 0.0253(5) -0.0022(4) -0.0011(4) 0.0016(4)
    C15 0.0335(6) 0.0246(5) 0.0317(6) 0.0004(4) -0.0021(4) -0.0030(4)
    C16 0.0223(5) 0.0268(5) 0.0196(4) 0.0027(4) -0.0007(4) 0.0022(4)
    C17 0.0257(5) 0.0366(6) 0.0348(6) 0.0104(5) 0.0020(4) 0.0064(5)
_geom_special_details
;
 All esds (except the esd in the dihedral angle between two l.s. planes)
 are estimated using the full covariance matrix.  The cell esds are taken
 into account individually in the estimation of esds in distances, angles
 and torsion angles; correlations between esds in cell parameters are only
 used when they are defined by crystal symmetry.  An approximate (isotropic)
 treatment of cell esds is used for estimating esds involving l.s. planes.
;
loop_
    _geom_bond_atom_site_label_1
    _geom_bond_atom_site_label_2
    _geom_bond_site_symmetry_2
    _geom_bond_distance
    _geom_bond_publ_flag
    O1 C1 . 1.3916(11) ?
    O1 C9 . 1.3714(11) ?
    O2 C1 . 1.2062(12) ?
    O3 C10 . 1.2142(13) ?
    O4 C10 . 1.3346(12) ?
    O4 C11 . 1.4558(11) ?
    N1 C7 . 1.3597(12) ?
    N1 C14 . 1.4655(13) ?
    N1 C16 . 1.4648(12) ?
    C1 C2 . 1.4567(13) ?
    C2 C3 . 1.3713(14) ?
    C2 C10 . 1.4824(13) ?
    C3 H3 . 0.9500 ?
    C3 C4 . 1.4059(13) ?
    C4 C5 . 1.4134(13) ?
    C4 C9 . 1.4041(13) ?
    C5 H5 . 0.9500 ?
    C5 C6 . 1.3660(14) ?
    C6 H6 . 0.9500 ?
    C6 C7 . 1.4297(14) ?
    C7 C8 . 1.4125(13) ?
    C8 H8 . 0.9500 ?
    C8 C9 . 1.3729(13) ?
    C11 H11A . 0.9900 ?
    C11 H11B . 0.9900 ?
    C11 C12 . 1.4833(15) ?
    C12 H12 . 0.9500 ?
    C12 C13 . 1.3188(19) ?
    C13 H13A . 0.9500 ?
    C13 H13B . 0.9500 ?
    C14 H14A . 0.9900 ?
    C14 H14B . 0.9900 ?
    C14 C15 . 1.5233(15) ?
    C15 H15A . 0.9800 ?
    C15 H15B . 0.9800 ?
    C15 H15C . 0.9800 ?
    C16 H16A . 0.9900 ?
    C16 H16B . 0.9900 ?
    C16 C17 . 1.5173(14) ?
    C17 H17A . 0.9800 ?
    C17 H17B . 0.9800 ?
    C17 H17C . 0.9800 ?
loop_
    _geom_angle_atom_site_label_1
    _geom_angle_atom_site_label_2
    _geom_angle_atom_site_label_3
    _geom_angle_site_symmetry_1
    _geom_angle_site_symmetry_3
    _geom_angle
    _geom_angle_publ_flag
    C9 O1 C1 . . 123.53(8) ?
    C10 O4 C11 . . 115.36(8) ?
    C7 N1 C14 . . 121.47(8) ?
    C7 N1 C16 . . 122.79(8) ?
    C16 N1 C14 . . 114.62(8) ?
    O1 C1 C2 . . 116.15(8) ?
    O2 C1 O1 . . 115.24(8) ?
    O2 C1 C2 . . 128.61(9) ?
    C1 C2 C10 . . 122.49(9) ?
    C3 C2 C1 . . 119.67(9) ?
    C3 C2 C10 . . 117.84(9) ?
    C2 C3 H3 . . 118.9 ?
    C2 C3 C4 . . 122.29(9) ?
    C4 C3 H3 . . 118.9 ?
    C3 C4 C5 . . 125.60(9) ?
    C9 C4 C3 . . 117.93(9) ?
    C9 C4 C5 . . 116.46(9) ?
    C4 C5 H5 . . 119.0 ?
    C6 C5 C4 . . 122.04(9) ?
    C6 C5 H5 . . 119.0 ?
    C5 C6 H6 . . 119.7 ?
    C5 C6 C7 . . 120.55(9) ?
    C7 C6 H6 . . 119.7 ?
    N1 C7 C6 . . 121.14(9) ?
    N1 C7 C8 . . 120.91(9) ?
    C8 C7 C6 . . 117.90(9) ?
    C7 C8 H8 . . 120.1 ?
    C9 C8 C7 . . 119.84(9) ?
    C9 C8 H8 . . 120.1 ?
    O1 C9 C4 . . 120.09(8) ?
    O1 C9 C8 . . 116.83(8) ?
    C8 C9 C4 . . 123.08(9) ?
    O3 C10 O4 . . 123.31(9) ?
    O3 C10 C2 . . 122.88(9) ?
    O4 C10 C2 . . 113.80(8) ?
    O4 C11 H11A . . 110.3 ?
    O4 C11 H11B . . 110.3 ?
    O4 C11 C12 . . 107.12(8) ?
    H11A C11 H11B . . 108.5 ?
    C12 C11 H11A . . 110.3 ?
    C12 C11 H11B . . 110.3 ?
    C11 C12 H12 . . 118.2 ?
    C13 C12 C11 . . 123.54(12) ?
    C13 C12 H12 . . 118.2 ?
    C12 C13 H13A . . 120.0 ?
    C12 C13 H13B . . 120.0 ?
    H13A C13 H13B . . 120.0 ?
    N1 C14 H14A . . 109.1 ?
    N1 C14 H14B . . 109.1 ?
    N1 C14 C15 . . 112.32(8) ?
    H14A C14 H14B . . 107.9 ?
    C15 C14 H14A . . 109.1 ?
    C15 C14 H14B . . 109.1 ?
    C14 C15 H15A . . 109.5 ?
    C14 C15 H15B . . 109.5 ?
    C14 C15 H15C . . 109.5 ?
    H15A C15 H15B . . 109.5 ?
    H15A C15 H15C . . 109.5 ?
    H15B C15 H15C . . 109.5 ?
    N1 C16 H16A . . 108.9 ?
    N1 C16 H16B . . 108.9 ?
    N1 C16 C17 . . 113.25(8) ?
    H16A C16 H16B . . 107.7 ?
    C17 C16 H16A . . 108.9 ?
    C17 C16 H16B . . 108.9 ?
    C16 C17 H17A . . 109.5 ?
    C16 C17 H17B . . 109.5 ?
    C16 C17 H17C . . 109.5 ?
    H17A C17 H17B . . 109.5 ?
    H17A C17 H17C . . 109.5 ?
    H17B C17 H17C . . 109.5 ?
loop_
    _geom_torsion_atom_site_label_1
    _geom_torsion_atom_site_label_2
    _geom_torsion_atom_site_label_3
    _geom_torsion_atom_site_label_4
    _geom_torsion_site_symmetry_1
    _geom_torsion_site_symmetry_2
    _geom_torsion_site_symmetry_3
    _geom_torsion_site_symmetry_4
    _geom_torsion
    _geom_torsion_publ_flag
    O1 C1 C2 C3 . . . . -5.62(13) ?
    O1 C1 C2 C10 . . . . 174.60(8) ?
    O2 C1 C2 C3 . . . . 174.72(10) ?
    O2 C1 C2 C10 . . . . -5.06(16) ?
    O4 C11 C12 C13 . . . . -115.91(12) ?
    N1 C7 C8 C9 . . . . 179.35(8) ?
    C1 O1 C9 C4 . . . . -0.28(13) ?
    C1 O1 C9 C8 . . . . 180.00(8) ?
    C1 C2 C3 C4 . . . . 1.44(14) ?
    C1 C2 C10 O3 . . . . -176.05(10) ?
    C1 C2 C10 O4 . . . . 3.33(13) ?
    C2 C3 C4 C5 . . . . -177.39(9) ?
    C2 C3 C4 C9 . . . . 3.51(14) ?
    C3 C2 C10 O3 . . . . 4.17(15) ?
    C3 C2 C10 O4 . . . . -176.45(8) ?
    C3 C4 C5 C6 . . . . -176.79(9) ?
    C3 C4 C9 O1 . . . . -4.15(13) ?
    C3 C4 C9 C8 . . . . 175.56(9) ?
    C4 C5 C6 C7 . . . . 0.96(14) ?
    C5 C4 C9 O1 . . . . 176.67(8) ?
    C5 C4 C9 C8 . . . . -3.62(14) ?
    C5 C6 C7 N1 . . . . 179.41(8) ?
    C5 C6 C7 C8 . . . . -3.06(14) ?
    C6 C7 C8 C9 . . . . 1.82(13) ?
    C7 N1 C14 C15 . . . . 81.70(11) ?
    C7 N1 C16 C17 . . . . 107.68(11) ?
    C7 C8 C9 O1 . . . . -178.72(8) ?
    C7 C8 C9 C4 . . . . 1.57(14) ?
    C9 O1 C1 O2 . . . . -175.17(8) ?
    C9 O1 C1 C2 . . . . 5.12(13) ?
    C9 C4 C5 C6 . . . . 2.31(14) ?
    C10 O4 C11 C12 . . . . -179.62(9) ?
    C10 C2 C3 C4 . . . . -178.77(9) ?
    C11 O4 C10 O3 . . . . 3.12(14) ?
    C11 O4 C10 C2 . . . . -176.26(8) ?
    C14 N1 C7 C6 . . . . 178.43(8) ?
    C14 N1 C7 C8 . . . . 0.97(13) ?
    C14 N1 C16 C17 . . . . -84.26(11) ?
    C16 N1 C7 C6 . . . . -14.31(13) ?
    C16 N1 C7 C8 . . . . 168.23(8) ?
    C16 N1 C14 C15 . . . . -86.53(10) ?
loop_
    _geom_hbond_atom_site_label_D
    _geom_hbond_atom_site_label_H
    _geom_hbond_atom_site_label_A
    _geom_hbond_site_symmetry_A
    _geom_hbond_distance_DH
    _geom_hbond_distance_HA
    _geom_hbond_distance_DA
    _geom_hbond_angle_DHA
    C6 H6 O2 2_646 0.95 2.45 3.3958(12) 171.2
_shelx_space_group_comment
;
The symmetry employed for this shelxl refinement is uniquely defined
by the following loop, which should always be used as a source of
symmetry information in preference to the above space-group names.
They are only intended as comments.
;
_shelx_estimated_absorpt_T_min     ?
_shelx_estimated_absorpt_T_max     ?
_shelx_hkl_file
;
   0   0  -1-1.39716 5.82525   1
   0   0   2 36194.4 781.233  36
   0   0  -2 39183.6 790.697   1
   0   0   3 3.21245 3.02583  36
   0   0  -3 1.36383 10.7089   2
   0   0  -3 1.48943 13.5575   1
   0   0  -4 5761.05 152.004   1
   0   0  -4 5990.55 150.329   2
   0   0   4 5953.41 137.398  32
   0   0  -5-2.21169 8.41792   3
   0   0  -5 9.22914 14.7271   2
   0   0  -5 2.92817 17.5256   1
   0   0   5 7.59616 12.0263  37
   0   0  -6 33.0455 9.74352  28
   0   0   6 56.9460 15.1792  37
   0   0  -6 51.4775 19.4169   2
   0   0  -6 44.0299 10.0887  24
   0   0  -6 52.3838 10.3278   6
   0   0  -6 61.4511 10.8747   5
   0   0  -7 7.66671 9.18490  12
   0   0  -7 3.63518 9.72658  16
   0   0  -7 14.3995 12.4062  24
   0   0  -7 8.32330 18.8291   2
   0   0  -7 6.15765 11.6527  28
   0   0  -7-4.11212 8.39987  18
   0   0  -7 6.00658 11.5129   5
   0   0  -7 12.0528 11.2961   6
   0   0  -8 399.485 21.3772  24
   0   0  -8 381.327 20.8826   6
   0   0  -8 377.817 20.6921  28
   0   0  -8 360.624 16.4801  27
   0   0  -8 360.174 33.1488   2
   0   0  -8 385.548 17.8716  18
   0   0  -8 416.615 19.9438  16
   0   0  -8 388.212 18.3097  12
   0   0  -9-3.27193 11.6108  28
   0   0  -9 6.78070 9.98598  16
   0   0  -9 11.3324 8.34785  12
   0   0  -9-4.94173 12.0799  24
   0   0  -9 0.45714 11.7868   6
   0   0 -10 564.843 19.8674   6
   0   0 -10 557.549 20.2066  24
   0   0 -10 545.451 19.6876  28
   0  -1   0 8.39771 1.96278  35
   0  -1   0 5.27345 3.21096  34
   0   1   0-0.36581 2.86056  32
   0   1   0 4.66772 2.46799   9
   0   1   0 12.0542 2.03443   8
   0  -1  -1 19525.1 416.785   2
   0  -1  -1 19812.4 417.193   1
   0  -1  -1 19832.0 414.672  31
   0   1   1 20111.9 414.647  36
   0  -1  -1 19531.0 415.846  33
   0   1   1 20410.8 414.889  32
   0  -1  -1 19946.7 417.606  34
   0   1  -1 18228.4 413.625   7
   0   1  -1 18717.8 413.609  10
   0  -1  -2 3926.89 89.3777  33
   0   1   2 3901.47 88.1394  32
   0  -1  -2 4059.57 89.2337  31
   0   1   2 3853.29 86.6942  36
   0  -1  -2 4093.59 95.0255   1
   0  -1  -2 3935.17 93.8726   2
   0   1   3 875.233 24.4340  32
   0  -1  -3 921.038 34.4005   1
   0  -1  -3 883.460 32.3822   2
   0  -1  -4 25.6118 16.4118   1
   0  -1  -4 51.6006 16.4751   2
   0   1   4 57.5100 15.0506  37
   0  -1   4 49.5804 12.4344  37
   0   1   4 33.5508 6.90288  32
   0   1   5 842.246 38.6100  37
   0  -1   5 813.086 34.1874  37
   0  -1  -5 734.443 38.8767   2
   0  -1  -5 776.290 41.5884   1
   0  -1  -5 737.400 24.7605   3
   0   1  -6 17.2682 9.39048   5
   0  -1  -6 21.6821 10.1118   5
   0  -1  -6 20.0952 9.87052   6
   0  -1  -6 20.5755 18.3948   2
   0   1   6 23.9101 15.6906  37
   0  -1   6 10.9198 12.8544  37
   0   1  -6 36.4148 10.1583  24
   0   1  -7 732.828 24.5879  18
   0   1  -7 721.540 25.4456  16
   0  -1  -7 734.175 24.8244  18
   0   1  -7 694.771 24.3530  12
   0  -1  -7 704.860 25.5795  12
   0  -1  -7 733.754 27.8762   5
   0   1  -7 661.595 26.5526  28
   0  -1  -7 680.595 45.2295   2
   0  -1  -7 723.378 27.0190   6
   0   1  -7 734.939 27.6154  24
   0   1  -7 746.844 24.1239  20
   0   1   7 727.137 41.3536  37
   0   1  -8 454.439 22.2437  24
   0  -1  -8 389.484 21.0332   6
   0  -1  -8 346.877 34.9298   2
   0  -1  -8 417.042 19.5802  12
   0   1  -8 399.427 17.8181  12
   0  -1  -8 439.452 19.0338  18
   0  -1  -8 396.601 19.8185  16
   0   1  -8 409.911 18.0749  18
   0   1  -8 410.272 18.8639  16
   0   1  -8 413.491 21.1793  28
   0  -1  -8 390.477 18.0787  27
   0  -1  -9 10.3576 11.6813   6
   0   1  -9 11.4431 12.2921  24
   0  -1  -9 11.1822 12.1739  24
   0  -1  -9 16.9257 9.71523  12
   0  -1  -9 1.66759 10.0764  16
   0   1  -9 14.9894 8.92512  16
   0  -1  -9 14.3013 12.5608  28
   0   1  -9 5.36513 11.5889  28
   0  -1 -10 299.739 13.9885   6
   0   1 -10 304.420 15.0271  24
   0  -1 -10 303.952 15.1149  24
   0   1 -10 304.593 13.8166  28
   0  -1 -10 316.749 15.0416  28
   0  -2   0 42754.7 909.521  35
   0  -2   0 43395.9 913.355  34
   0  -2   0 43500.6 913.340  33
   0   2   0 43046.3 912.472  32
   0   2   0 42299.0 911.096   9
   0   2   0 42515.3 909.796   8
   0   2   0 42185.0 910.454  37
   0   2   1 1065.30 27.9739  36
   0   2  -1 969.829 27.3506   1
   0   2  -1 965.709 26.5592   2
   0  -2  -1 1024.38 27.3837   1
   0  -2  -1 1040.28 26.9175   2
   0  -2  -1 995.343 29.9812  34
   0  -2  -1 1062.97 29.5544  33
   0   2   1 1057.37 27.8039  32
   0   2  -1 994.134 28.8279   9
   0  -2  -1 979.002 26.4990  31
   0   2   2 10851.0 237.008  37
   0  -2  -2 10970.5 230.349  31
   0   2   2 10861.5 230.327  36
   0   2  -2 10575.0 235.912   1
   0  -2  -2 10632.2 235.541   1
   0  -2  -2 10632.3 234.835   2
   0   2  -2 10499.5 234.492   2
   0  -2  -2 10787.6 232.959  33
   0   2   2 10991.7 231.007  32
   0   2  -2 9944.13 227.936   7
   0   2  -2 10316.2 228.201  10
   0   2   3 2890.57 69.3425  36
   0   2   3 2981.34 71.7177  32
   0  -2  -3 2993.08 73.6737  33
   0   2   3 3179.01 81.5930  37
   0  -2  -3 3056.57 81.1584   1
   0  -2  -3 2968.37 79.4052   2
   0   2  -3 3046.87 79.9270   2
   0   2  -3 3078.92 81.7257   1
   0  -2  -3 3157.45 72.6857  31
   0   2   4 15.1140 13.1691  37
   0  -2   4 25.9873 9.94609  37
   0  -2  -4 31.3133 14.5320   2
   0   2  -4 19.6642 14.0755   2
   0  -2  -4 15.1529 16.2135   1
   0   2  -4 27.7423 16.1093   1
   0   2   4 23.4400 7.09903  32
   0   2  -5 11226.4 272.531   1
   0  -2  -5 11149.7 246.739   3
   0  -2  -5 11280.7 271.806   1
   0   2  -5 11189.0 268.508   2
   0  -2  -5 10877.9 267.766   2
   0   2  -5 11154.6 246.924   3
   0   2   5 11802.3 270.009  37
   0  -2   5 11264.6 257.606  37
   0  -2  -6 2366.78 62.2553   5
   0   2  -6 2523.05 62.9474   5
   0   2  -6 2524.56 62.0955  24
   0   2  -6 2437.40 61.8882   6
   0  -2  -6 2406.45 61.7489   6
   0  -2  -6 2426.98 85.5867   2
   0   2  -6 2390.63 84.8574   2
   0  -2  -6 2274.98 61.7636  28
   0   2   6 2480.73 84.3502  37
   0  -2  -6 2516.86 60.3333  18
   0   2  -6 2479.34 60.0464  18
   0  -2  -7 2470.73 60.9254  18
   0   2  -7 2415.07 60.4970  16
   0   2  -7 2466.59 60.5070  18
   0   2  -7 2399.43 63.7206   5
   0  -2  -7 2360.24 63.6691   5
   0  -2  -7 2272.95 61.1614  12
   0   2  -7 2333.53 59.0288  12
   0   2  -7 2434.86 62.2122  28
   0  -2  -7 2358.76 63.3442  28
   0   2  -7 2456.18 88.9993   2
   0  -2  -7 2155.65 85.7902   2
   0  -2  -7 2376.61 62.4523   6
   0   2  -7 2441.20 62.7877   6
   0   2   7 2390.53 84.9403  37
   0   2  -7 2447.65 63.6608  24
   0   2  -7 2368.37 60.2071  20
   0   2  -8 367.736 20.8473  24
   0   2  -8 364.653 19.5680   6
   0  -2  -8 332.219 19.3311   6
   0  -2  -8 278.457 31.3627   2
   0  -2  -8 320.959 20.1947  28
   0   2  -8 350.753 18.6652  28
   0  -2   8 322.785 33.0765  35
   0  -2  -8 345.636 18.6533  12
   0   2  -8 303.439 14.4921  12
   0  -2  -8 333.755 19.0521  16
   0   2  -8 337.877 16.3187  18
   0   2  -8 360.568 16.8482  16
   0   2  -9 1704.55 45.7970  28
   0  -2  -9 1774.12 46.7472   6
   0   2  -9 1772.80 47.0225   6
   0  -2  -9 1635.42 45.2984  12
   0  -2  -9 1694.53 46.0014  16
   0   2  -9 1613.89 43.4590  18
   0   2  -9 1729.19 48.0923  24
   0   2 -10 1054.26 28.6538   6
   0  -2 -10 1008.95 28.2443   6
   0  -2 -10 997.626 27.8686  16
   0  -2 -10 954.592 29.0209  24
   0   2 -10 1014.85 29.0659  24
   0   3   0 11.8379 9.73858  32
   0  -3   0 8.36632 10.2433  33
   0  -3   0 28.2041 10.6583  34
   0  -3   0 6.67811 5.53687  35
   0   3   0 13.7900 6.53311  37
   0   3   0 8.92522 7.67286   9
   0   3   0 0.21213 5.52813   8
   0  -3  -1 11619.9 252.903  31
   0  -3   1 11524.0 250.783  35
   0  -3   1 11830.5 256.201  34
   0  -3  -1 11854.7 257.292  34
   0  -3  -1 11820.9 250.692   1
   0  -3  -1 11764.1 250.272   2
   0   3  -1 11403.1 249.997   2
   0   3  -1 11389.7 250.622   1
   0   3   1 12000.0 254.194  32
   0   3  -1 11552.4 254.589   9
   0   3   1 11306.5 247.122   8
   0   3   1 11668.9 255.269  37
   0   3   2 6108.74 132.261  36
   0   3  -2 5651.45 134.126   1
   0  -3  -2 5697.63 132.967   2
   0   3  -2 5604.25 132.643   2
   0  -3  -2 5769.90 133.962   1
   0  -3  -2 5928.20 130.416  31
   0   3  -2 5653.34 128.071  10
   0   3  -2 5644.63 129.298   7
   0   3   2 6009.48 131.990  32
   0  -3  -2 5755.88 134.466  33
   0  -3  -2 5921.86 137.699  34
   0   3  -3 13636.9 312.230   7
   0   3  -3 14588.9 323.991   2
   0   3  -3 15161.7 326.778   1
   0  -3  -3 15052.9 324.469   2
   0  -3  -3 15232.2 326.070   1
   0  -3  -3 15410.9 321.186  33
   0   3   3 14707.7 317.327  32
   0   3  -3 13781.1 312.076  10
   0   3   3 15151.2 328.169  37
   0  -3  -3 15317.6 316.798  31
   0  -3  -4 268.892 21.8618   2
   0   3  -4 269.946 21.9369   2
   0   3  -4 289.603 24.1290   1
   0  -3  -4 334.625 24.8569   1
   0  -3  -4 291.086 13.1985   3
   0   3   4 305.826 24.0729  37
   0  -3   4 300.179 15.3174  37
   0  -3  -4 340.722 17.7304  33
   0   3   4 296.535 14.9260  32
   0   3   5 327.911 27.7605  37
   0  -3  -5 274.706 25.6112   2
   0   3  -5 271.893 14.8221   3
   0  -3  -5 311.493 15.3959   3
   0   3  -5 275.245 25.1397   2
   0  -3  -6 712.474 22.9055  18
   0   3  -6 668.172 21.9336  18
   0   3  -6 625.346 22.1829  14
   0  -3  -6 667.224 24.4853   5
   0   3  -6 670.333 24.3503   5
   0  -3  -6 595.379 23.9513  28
   0   3  -6 630.400 22.8501  28
   0   3  -6 690.952 41.4985   2
   0  -3  -6 664.083 40.8368   2
   0  -3  -6 632.115 23.5397   6
   0   3  -6 631.205 23.5882   6
   0   3   6 656.906 40.9558  37
   0  -3  -6 687.427 24.6316  24
   0   3  -6 657.104 22.6019  20
   0   3  -6 681.197 24.4376  24
   0   3   7 3140.35 105.257  37
   0   3  -7 3083.87 75.6464  16
   0   3  -7 3108.90 76.3704  18
   0   3  -7 3090.32 76.5018  14
   0  -3  -7 2978.01 78.0035  12
   0   3  -7 3236.32 76.4467  29
   0   3  -7 3222.43 77.9601  28
   0  -3  -7 3095.98 79.4930  28
   0  -3  -7 3046.35 104.734   2
   0   3  -7 3185.91 106.212   2
   0  -3  -7 3199.88 78.8577   6
   0   3  -7 3246.69 78.9884   6
   0   3  -7 3163.61 79.5904  24
   0   3  -7 3277.14 77.6498  20
   0   3  -7 3273.99 80.2221   5
   0  -3  -8 325.677 19.8301  28
   0   3  -8 314.020 17.4603  28
   0   3  -8 319.847 19.7014  24
   0  -3  -8 332.592 18.6146   6
   0   3  -8 339.934 18.9259   6
   0   3  -8 336.877 16.0574  18
   0   3  -8 294.867 14.4558  16
   0  -3  -8 311.108 18.2374  12
   0  -3  -9 205.319 16.0757  28
   0  -3  -9 216.012 13.5312  27
   0   3  -9 254.175 16.9382  24
   0  -3  -9 233.952 15.2555  16
   0   3  -9 223.075 11.9197  18
   0  -3  -9 206.642 14.3535  12
   0  -3  -9 234.518 15.0086   6
   0   3  -9 230.919 15.4594   6
   0   3 -10 594.382 19.9723  24
   0  -3 -10 611.135 19.5746  16
   0  -3 -10 618.558 19.0766   6
   0   3 -10 629.548 19.3474   6
   0  -3 -10 629.190 20.7306  28
   0  -4   0 34903.7 736.254  34
   0  -4   0 33359.6 727.598  35
   0   4   0 34728.4 735.000  32
   0  -4   0 35573.4 737.352  33
   0   4   0 33967.7 731.794   9
   0   4   0 33613.7 728.698   8
   0   4   0 33790.0 729.950  37
   0  -4  -1 7451.73 163.514  31
   0  -4   1 7616.12 167.896  34
   0  -4  -1 7675.43 168.864  34
   0  -4   1 7309.08 159.493  35
   0   4  -1 7195.50 156.795   2
   0  -4  -1 7281.70 156.653   2
   0   4   1 7626.79 165.004  32
   0   4   1 6955.29 155.274   8
   0   4  -1 7333.38 164.710   9
   0   4   1 7305.26 164.854  37
   0   4  -1 6824.41 157.669  37
   0  -4  -2 14997.7 324.006  31
   0  -4   2 14541.6 323.757  35
   0  -4  -2 15106.5 325.387   1
   0  -4  -2 14991.3 324.639   2
   0   4  -2 14316.5 323.777   2
   0   4  -2 14601.0 328.731   9
   0   4  -2 14215.0 323.352   7
   0   4   2 14649.9 330.497  37
   0  -4  -2 15250.5 332.367  34
   0   4   2 15261.9 326.294  32
   0  -4  -2 15282.1 329.871  33
   0   4   3 223.681 14.4800  32
   0  -4  -3 201.957 16.5898  33
   0  -4  -3 199.574 20.9714  34
   0   4  -3 182.984 16.2018   2
   0   4  -3 242.211 18.9374   1
   0  -4  -3 224.604 17.1606   2
   0  -4  -3 218.822 17.8954   1
   0  -4  -3 246.245 13.2595  31
   0   4  -3 198.822 9.36992  10
   0   4  -3 207.904 11.1205   7
   0   4  -4 1612.53 41.3248   3
   0  -4  -4 1676.38 54.9155   2
   0   4  -4 1591.08 53.7310   2
   0  -4  -4 1619.42 40.9903   3
   0   4   4 1647.46 59.0222  37
   0   4   4 1583.42 46.0528  32
   0  -4  -4 1576.88 49.7025  33
   0   4  -5 3183.76 94.7722   2
   0  -4  -5 2999.47 93.7133   2
   0   4   5 3239.57 99.6621  37
   0   4  -6 1485.16 41.0053  24
   0   4  -6 1380.47 38.8114  20
   0   4  -6 1378.60 36.3043  21
   0  -4  -6 1356.24 38.7207   6
   0   4  -6 1298.22 38.4684   6
   0  -4  -6 1394.25 58.6763   2
   0   4  -6 1362.51 58.4870   2
   0  -4   6 1438.31 57.9129  35
   0   4  -6 1357.73 38.6836  14
   0   4  -6 1343.72 38.0384  29
   0   4  -6 1354.11 37.8748  30
   0  -4  -6 1257.37 39.4904  28
   0   4  -6 1366.86 38.3890  25
   0  -4  -6 1348.25 37.8422  39
   0   4   6 1421.82 62.4345  37
   0   4  -6 1370.68 39.7249   5
   0  -4  -6 1355.95 39.5811   5
   0   4  -6 1401.83 37.5982  18
   0   4  -6 1369.87 36.1441  19
   0   4  -7 44.8840 9.54274  18
   0   4  -7 43.5770 10.6483  20
   0   4   7 45.8164 21.4871  37
   0  -4   7 66.9515 19.6743  35
   0   4  -7 34.4067 10.3047  14
   0   4  -7 49.0690 9.91057  29
   0  -4  -7 41.6861 13.0392  28
   0   4  -7 36.0052 9.79231  28
   0  -4  -7 27.1690 18.6986   2
   0   4  -7 29.3304 19.3283   2
   0  -4  -7 56.1265 12.1212   6
   0   4  -7 48.1703 11.8659   6
   0   4  -7 43.5365 13.1825  24
   0  -4  -7 62.2028 13.6597  24
   0   4  -8 813.265 28.3284   6
   0  -4  -8 832.475 28.4706   6
   0  -4  -8 829.686 29.6813  24
   0   4  -8 851.051 30.8140  24
   0   4  -8 892.090 28.0679  20
   0   4  -8 775.102 25.9213  28
   0  -4  -8 806.301 29.9920  28
   0   4  -8 791.553 25.8619  18
   0  -4  -9 49.6191 10.3405   6
   0   4  -9 60.2883 10.5065   6
   0  -4  -9 49.6035 12.7746  24
   0   4  -9 61.4084 12.3664  24
   0  -4  -9 57.7799 11.2919  12
   0  -4  -9 39.3347 9.87481  27
   0  -4  -9 65.2965 12.5936  28
   0  -4 -10 283.709 12.7742  28
   0  -4 -10 279.432 12.0803  16
   0   5   0 6.95494 9.85423   9
   0  -5   0-0.80222 12.8696  33
   0  -5   0 9.09168 12.6286  34
   0   5   0 4.20228 12.1164  32
   0   5   0 7.63090 7.85378  37
   0   5  -1 93.3170 7.92160  37
   0   5   1 77.5708 12.0750  37
   0  -5   1 106.533 8.53314  35
   0   5   1 102.445 11.4229   9
   0   5  -1 85.2176 13.2308   9
   0  -5  -1 88.2887 12.2607  31
   0   5   1 86.5800 12.8294  32
   0  -5   1 84.0516 15.2854  34
   0  -5   1 103.380 15.1559  33
   0  -5  -1 97.2378 15.9015  34
   0  -5  -2 45205.6 974.956  31
   0   5   2 45286.7 981.831  37
   0   5  -2 45037.0 975.441   7
   0   5  -2 45118.5 980.227   9
   0  -5   2 45217.1 972.680  35
   0  -5   2 45929.7 983.173  34
   0  -5  -2 44965.9 971.642   2
   0   5  -2 43995.2 971.505   2
   0  -5  -2 47439.2 985.340  34
   0   5   2 46463.0 978.016  32
   0  -5  -2 46573.5 982.338  33
   0  -5  -3 3164.84 85.6470  33
   0  -5  -3 3342.55 92.2037  34
   0   5   3 3378.21 82.3919  32
   0  -5  -3 3248.39 78.6731  31
   0   5   3 2948.50 88.3642  37
   0   5  -3 3101.98 77.1164   7
   0  -5  -3 3291.39 82.9627   2
   0   5  -3 3086.68 81.4680   2
   0   5  -3 2995.98 73.4082  10
   0  -5   3 3132.97 80.8418  35
   0  -5   4 2726.52 75.3432  35
   0   5  -4 2508.86 75.1519   2
   0  -5  -4 2671.38 76.9844   2
   0  -5  -4 2643.38 75.1362  33
   0   5   4 2581.78 69.4954  32
   0   5  -4 2542.95 60.1447  11
   0  -5  -4 2687.33 67.3849  31
   0  -5   5 8552.98 202.909  35
   0  -5  -5 8058.26 194.466  33
   0   5  -5 8190.99 203.096   2
   0  -5  -5 8259.63 203.582   2
   0   5   5 8552.50 213.131  37
   0   5  -5 8055.23 182.864  20
   0   5   6 275.851 30.7443  37
   0  -5  -6 258.297 14.8126  39
   0  -5   6 249.952 25.3593  35
   0   5  -6 288.317 16.0826  14
   0   5  -6 275.056 15.2819  30
   0   5  -6 297.032 15.7214  29
   0  -5  -6 271.825 16.8134  28
   0   5  -6 267.144 15.7783  25
   0   5  -6 303.406 16.6419  20
   0   5  -6 318.917 17.9088  24
   0   5  -6 270.696 13.6314  21
   0   5  -6 307.643 15.5948   6
   0  -5  -6 270.875 15.2643   6
   0   5  -6 360.189 28.7603   2
   0  -5  -6 314.362 27.5699   2
   0   5  -6 282.317 14.2847  18
   0   5  -7 1277.22 36.0699  18
   0   5  -7 1258.35 37.9375  14
   0  -5  -7 1269.95 38.5654  12
   0   5  -7 1223.30 36.4452  30
   0   5  -7 1315.90 37.5154  29
   0  -5  -7 1271.36 39.4696  28
   0   5  -7 1190.32 36.5373  25
   0   5  -7 1301.32 38.2986  20
   0  -5  -7 1310.98 39.3846  24
   0   5  -7 1264.67 39.9706  24
   0  -5  -7 1228.74 37.1345   6
   0   5  -7 1320.07 37.5297   6
   0  -5  -7 1091.55 54.9737   2
   0   5  -7 1186.00 56.3035   2
   0   5   7 1356.09 62.1961  37
   0   5  -8 766.921 24.7891  29
   0  -5  -8 792.042 28.8121  28
   0   5  -8 786.371 29.1165  24
   0  -5  -8 793.625 28.8359  24
   0   5  -8 843.920 27.2543  20
   0   5  -8 776.239 26.3415   6
   0  -5  -8 745.296 26.1792   6
   0  -5  -8 793.843 28.2537  12
   0  -5  -8 757.941 27.9317  16
   0   5  -8 782.832 24.8551  18
   0  -5  -9 549.206 19.2067   6
   0  -5  -9 578.297 21.3227  16
   0  -5  -9 571.274 20.6666  27
   0   5  -9 583.947 22.0152  24
   0  -5  -9 588.358 22.0595  28
   0  -5  -9 591.261 22.3777  24
   0  -5 -10 494.515 16.1288  24
   0  -5 -10 491.816 15.4378  28
   0   6   0 3789.31 94.8550  37
   0   6   0 3855.28 98.4010   9
   0  -6   0 3918.29 101.885  31
   0  -6   0 4048.03 105.238  34
   0  -6   1 307.102 23.0100  34
   0  -6  -1 313.426 24.1180  34
   0   6   1 318.578 19.3648  37
   0   6  -1 274.832 13.2637  37
   0   6   1 336.773 21.8672  32
   0  -6   1 362.978 24.5434  33
   0   6  -1 302.969 20.1310   9
   0   6   1 330.412 18.2999   9
   0  -6  -1 342.408 20.1733  31
   0  -6  -2 139.073 14.0278  31
   0  -6   2 124.007 10.3864  35
   0  -6  -2 110.017 18.3760  34
   0  -6   2 115.178 18.0468  34
   0  -6   2 108.900 17.6107  33
   0   6   2 125.192 14.5876  32
   0  -6  -2 109.495 17.0154  33
   0   6   2 152.969 17.2608  37
   0   6  -2 176.652 18.6333   9
   0   6  -2 145.769 14.0380   7
   0   6  -2 115.634 8.68781  11
   0   6  -3 13786.8 318.996   7
   0   6   3 14946.8 333.751  37
   0  -6   3 14536.3 332.945  34
   0  -6   3 14057.6 319.763  35
   0  -6  -3 14843.1 330.599  33
   0   6   3 14804.7 324.870  32
   0  -6   3 15039.6 332.860  33
   0  -6  -3 15445.4 338.080  34
   0   6  -3 14194.1 311.496  11
   0   6  -3 13777.3 318.686   2
   0  -6  -3 14766.7 319.942  31
   0  -6   4 3354.07 96.0224  33
   0  -6  -4 3441.58 94.5100  33
   0  -6  -4 3415.67 104.556  34
   0   6  -4 3301.37 76.6921  11
   0   6  -4 3194.83 89.1475   2
   0  -6  -4 3317.10 90.3269   2
   0  -6   4 3375.95 89.5405  35
   0  -6   4 3263.30 98.6676  34
   0  -6  -5 109.008 9.04228  42
   0   6   5 103.928 12.1517  41
   0   6  -5 98.3047 9.86946  21
   0  -6  -5 89.0496 10.5575  39
   0   6  -5 96.3107 9.30311  18
   0  -6   5 73.5551 19.7729  34
   0  -6  -5 86.6827 14.2753  33
   0   6  -5 100.180 10.9301  29
   0   6  -5 99.0370 10.9272  30
   0  -6  -5 90.0733 10.7431  28
   0   6  -5 100.546 12.1744  25
   0   6  -5 97.4278 16.3197   2
   0   6  -5 103.262 10.6265  15
   0   6  -5 108.677 12.0402  14
   0   6   6 317.055 18.1929  41
   0   6   6 372.570 35.1041  37
   0  -6  -6 322.076 17.2109  39
   0  -6   6 349.753 31.4314  34
   0  -6  -6 340.723 18.3532  12
   0   6  -6 338.531 18.3496  14
   0   6  -6 363.552 17.8196  30
   0   6  -6 345.308 17.5549  29
   0   6  -6 360.728 18.1819  25
   0  -6  -6 348.981 18.1680  28
   0   6  -6 388.271 20.2261  24
   0   6  -6 345.807 18.0149  20
   0   6  -6 343.173 15.4471  21
   0   6  -6 337.081 15.5849   6
   0   6  -6 363.902 16.2909  18
   0   6  -6 288.556 26.4248   2
   0   6   7 66.8685 21.0333  37
   0  -6   7 56.3318 19.0516  34
   0   6  -7 92.3285 11.7340  30
   0   6  -7 81.1514 11.6559  29
   0   6  -7 67.9050 10.9098  25
   0  -6  -7 59.9575 12.7190  28
   0   6  -7 72.3490 9.82014  18
   0   6  -7 80.7086 12.3746  20
   0   6  -7 72.8223 10.5344   6
   0  -6  -7 72.3491 12.5229  12
   0   6  -7 60.9159 12.1471  14
   0  -6  -7 87.9604 14.0151  24
   0   6  -7 81.8623 14.5453  24
   0   6  -8 1844.24 46.5991  29
   0  -6  -8 1815.02 48.9392  28
   0   6  -8 1800.32 49.7606  24
   0  -6  -8 1836.25 48.9524  16
   0   6  -8 1693.71 45.1433  18
   0  -6  -8 1645.43 45.0932   6
   0  -6  -8 1843.98 49.3057  12
   0   6  -8 1870.58 48.4013  20
   0  -6  -8 1872.22 50.0167  24
   0  -6  -9 1616.95 42.1732  28
   0  -6  -9 1594.85 42.0093  27
   0  -6  -9 1629.57 42.9570  24
   0  -6  -9 1633.93 42.4294  16
   0  -6  -9 1650.16 42.7651  12
   0  -7   0-2.48804 14.9420  33
   0  -7   0 10.5382 14.2527  34
   0   7   0-4.10629 10.7570   9
   0  -7   0 3.00621 12.0766  31
   0   7   0 2.67645 6.39698  11
   0   7   0 6.56438 7.94871  37
   0  -7  -1 1628.30 57.7610  34
   0  -7   1 1545.88 55.6151  34
   0  -7   1 1603.33 58.4219  33
   0   7   1 1586.50 49.7345  37
   0  -7  -1 1622.86 51.6278  31
   0   7   1 1514.52 38.8294  11
   0   7   1 1477.47 47.7256   9
   0   7  -1 1517.88 51.8577   7
   0   7  -1 1501.45 51.6254   9
   0  -7   2 1559.93 56.8684  34
   0  -7  -2 1664.68 57.6682  33
   0  -7  -2 1535.67 58.4091  34
   0  -7   2 1612.88 58.7439  33
   0   7   2 1569.19 52.9836  32
   0   7   2 1474.08 52.7893  37
   0   7   2 1460.45 46.9385   9
   0   7  -2 1514.36 53.5766   9
   0   7  -2 1511.42 50.3318   7
   0  -7  -2 1540.29 49.3773  31
   0   7  -2 1478.78 39.5355  11
   0   7   2 1601.97 38.8165  11
   0   7   3 187.009 17.9509  32
   0  -7   3 187.156 21.5629  34
   0  -7  -3 181.219 20.5186  33
   0  -7  -3 157.599 22.4426  34
   0  -7   3 203.805 22.3608  33
   0   7  -3 181.905 10.8245  11
   0  -7  -3 156.613 13.7897  31
   0   7  -3 158.922 14.3595   7
   0   7   3 189.444 15.2096   9
   0   7   3 130.164 18.5853  37
   0   7   4 1082.01 35.2526  41
   0  -7   4 1120.02 50.6835  34
   0  -7   4 1189.25 48.9274  33
   0  -7  -4 1249.36 56.3264  34
   0  -7  -4 1091.46 46.1024  33
   0   7  -4 1106.52 32.7336  29
   0   7  -4 1053.07 33.4276  30
   0   7  -4 1154.26 34.7323  25
   0   7   4 1092.83 51.1166  37
   0   7  -4 1146.54 33.9165  14
   0   7  -4 1120.06 30.9819  11
   0   7  -4 1130.87 32.8440  20
   0   7   5 2360.32 64.4740  41
   0  -7  -5 2350.51 59.6458  42
   0   7  -5 2410.29 60.1721  21
   0  -7   5 2445.10 84.6475  34
   0  -7  -5 2241.20 74.4870  33
   0   7  -5 2490.28 62.0839  29
   0   7  -5 2434.36 62.7933  30
   0   7  -5 2511.49 64.2150  24
   0   7  -5 2451.18 63.3470  25
   0   7  -5 2468.38 60.1385  18
   0   7  -5 2416.72 62.0494  20
   0  -7  -5 2353.53 61.1480  12
   0   7  -5 2456.72 61.1313  15
   0  -7  -5 2398.32 62.2671  39
   0  -7  -6 53.3900 10.9456  39
   0   7   6 30.3487 10.7969  41
   0  -7  -6 22.4821 7.54533  42
   0  -7   6 24.1359 17.3108  34
   0   7  -6 24.1799 11.2760  29
   0   7  -6 55.0958 11.9487  30
   0   7  -6 27.0604 8.73722  18
   0  -7  -6 36.4393 10.8357  28
   0   7  -6 37.6617 11.7124  25
   0  -7  -6 32.8164 11.8425  12
   0   7  -6 49.5185 10.2320  15
   0   7  -6 45.2955 12.4087  14
   0   7  -6 50.3510 9.16878  21
   0   7  -6 50.2309 13.6380  24
   0   7  -7 76.0175 11.8808  30
   0   7  -7 60.4099 11.7317  29
   0   7  -7 66.9217 12.3191  20
   0   7  -7 75.2718 9.71226  18
   0  -7  -7 74.2155 11.6269  28
   0   7  -7 69.0069 12.5765  14
   0  -7  -7 58.8236 12.6004  12
   0  -7  -7 64.0939 13.0949  24
   0   7  -7 57.7082 13.5892  24
   0   7  -8 50.5816 9.46074  29
   0  -7  -8 36.1693 10.2076  28
   0  -7  -8 19.0440 11.0427  12
   0  -7  -8 44.5525 11.3278  16
   0  -7  -8 43.2194 12.1513  24
   0   7  -8 32.1257 10.2652  20
   0  -7  -9 14.1378 8.42613  24
   0  -7  -9 27.0722 8.44778  27
   0  -7  -9 14.3378 7.13587  28
   0  -7  -9 6.34955 8.16794  12
   0  -7  -9 4.85033 8.03906  16
   0   8   0-3.91542 11.2290   9
   0  -8   0 10.7585 13.3004  31
   0  -8   0 4.41266 16.1711  33
   0  -8   0 4.22772 14.9853  34
   0   8   0 3.96075 7.95584  37
   0   8   0 4.15036 7.47938  11
   0   8   1 89.1894 13.5441   9
   0   8  -1 56.8213 14.9687   7
   0   8  -1 66.8406 14.5695   9
   0  -8  -1 86.1549 15.5234  31
   0  -8   1 82.2515 17.2779  31
   0  -8   1 93.2948 18.8657  33
   0  -8   1 87.9310 18.2012  34
   0  -8  -1 76.6004 18.6428  34
   0   8   1 83.7147 13.2046  37
   0   8  -1 70.3732 8.86385  11
   0   8   1 83.1325 8.76716  11
   0  -8   2 9171.74 228.503  34
   0  -8  -2 9286.28 218.012  31
   0   8   2 8998.22 221.799  37
   0  -8  -2 9432.45 232.141  34
   0  -8  -2 9040.15 227.696  33
   0  -8   2 9734.58 232.633  33
   0   8  -2 9106.96 220.559   7
   0   8   2 8863.23 214.485   9
   0   8  -2 9069.53 204.414  11
   0   8   2 9557.72 203.513  11
   0   8   3 29.8967 15.2267  37
   0  -8  -3 10.4739 17.3410  34
   0  -8   3 25.2388 16.3555  33
   0  -8   3 47.2575 19.5670  34
   0  -8  -3 45.8845 16.0302  33
   0  -8  -3 27.0479 9.57744  31
   0   8  -3 43.3331 9.15946  29
   0   8  -3 35.7180 9.25303  30
   0   8  -3 51.8808 8.69354  11
   0   8  -3 44.0322 11.4344   7
   0  -8  -3 38.9824 9.00380  39
   0  -8  -3 45.3071 9.04172  42
   0   8   3 42.6561 11.6446  41
   0   8   4 240.586 25.4546  37
   0  -8  -4 240.204 15.1914  39
   0  -8   4 248.375 26.7309  34
   0  -8  -4 210.603 22.5027  33
   0  -8  -4 237.704 28.4023  34
   0  -8   4 269.136 25.7729  33
   0   8  -4 252.805 15.0724  15
   0   8  -4 232.382 13.1074  11
   0   8  -4 255.423 15.6714  14
   0   8  -4 268.111 16.8187  25
   0   8  -4 233.975 14.9752  20
   0  -8  -4 218.978 14.0116  42
   0   8   4 260.933 17.4355  41
   0   8  -5 108.451 10.4466  18
   0   8  -5 102.197 12.5220  20
   0   8   5 99.2196 23.4655  37
   0  -8  -5 79.7906 15.7222  33
   0  -8   5 65.2548 20.9359  34
   0   8  -5 97.3318 12.6299  29
   0   8  -5 123.499 14.0899  30
   0   8  -5 118.391 14.8473  25
   0   8   5 63.2376 17.8255   7
   0   8  -5 111.381 11.1482  21
   0   8  -5 90.9734 13.5216  14
   0  -8  -5 114.129 12.3261  12
   0   8  -5 97.9081 8.78327  11
   0   8  -5 109.643 12.3460  15
   0  -8  -5 93.5134 10.6936  42
   0   8   5 99.7386 14.8431  41
   0   8   6 1577.03 68.9674  37
   0  -8  -6 1680.72 47.4118  39
   0  -8  -6 1673.12 46.3787  12
   0   8  -6 1774.53 46.1318  15
   0   8  -6 1702.44 47.3175  29
   0   8  -6 1622.88 48.0130  30
   0   8  -6 1692.10 44.0100  21
   0   8  -6 1687.05 47.6710  20
   0   8  -6 1656.53 44.4093  18
   0   8   6 1735.05 48.6343  41
   0  -8  -6 1588.35 43.4604  42
   0   8  -7 889.521 29.9524  14
   0  -8  -7 856.746 28.2961  12
   0  -8  -7 781.540 26.0468  28
   0  -8  -7 840.016 29.2217  24
   0   8  -7 813.551 25.3800  18
   0  -8  -7 843.057 28.0402  16
   0   8   7 831.046 27.2768  41
   0   8  -7 884.902 28.8815  30
   0   8  -7 837.969 28.1838  29
   0  -8  -8 614.103 21.6024  12
   0   8  -8 629.129 21.7448  20
   0  -8  -8 613.507 22.3594  24
   0   8  -8 654.807 20.5162  29
   0  -8  -8 589.109 21.1651  16
   0  -8  -9 6.66139 7.20286  24
   0  -8  -9 8.01953 6.10576  16
   0  -9   0 10.8129 13.7389  31
   0   9   0 1.12700 12.2900   9
   0   9   0 1.46549 15.0363   7
   0  -9   0-1.66571 16.8516  34
   0  -9   0-5.16622 16.8311  33
   0   9   0 0.74486 8.43309  11
   0  -9  -1 1.21905 14.0892  31
   0  -9   1 22.8310 15.9050  31
   0   9   1 11.2257 11.2220   9
   0   9  -1 7.00292 13.1203   7
   0   9  -1 10.0637 13.4360   9
   0   9   1 11.0302 10.0013  37
   0   9  -1 13.3662 8.14246  11
   0   9   1 10.1752 8.37135  11
   0  -9   1 19.0496 18.4163  33
   0  -9   1 1.63338 17.2950  34
   0  -9  -1 13.7072 17.4999  34
   0  -9  -2 1965.43 52.0912  42
   0   9   2 2057.38 55.3189  41
   0  -9   2 2104.05 75.4141  31
   0  -9   2 2224.73 77.7926  33
   0  -9  -2 2139.88 77.8000  34
   0  -9  -2 2060.15 74.9117  33
   0   9  -2 2046.78 53.0235  30
   0  -9  -2 2074.44 65.0295  31
   0   9  -2 2019.42 67.3943   7
   0  -9   2 1991.92 74.0532  34
   0   9   2 1962.29 66.7574  37
   0  -9  -2 1958.42 52.0960  39
   0   9  -2 1938.44 50.9779  20
   0   9  -2 2011.20 52.1635  11
   0   9   2 2109.87 51.4140  11
   0   9   3 422.481 21.0822  41
   0  -9  -3 356.993 29.6844  33
   0  -9  -3 380.033 34.5884  34
   0  -9   3 396.872 31.4967  33
   0   9  -3 394.800 19.4008  30
   0   9  -3 395.309 18.5535  29
   0  -9   3 405.181 32.5003  34
   0   9   3 380.631 29.3803  37
   0  -9  -3 370.436 18.3869  39
   0   9  -3 406.649 17.8230  20
   0   9  -3 404.990 17.7774  11
   0   9  -3 389.460 18.5761  14
   0  -9  -4 458.381 19.8157  42
   0   9   4 480.287 22.9049  41
   0  -9   4 405.995 33.5770  34
   0  -9   4 354.134 30.9268  33
   0  -9  -4 453.936 32.8503  33
   0  -9  -4 444.527 38.9549  34
   0   9  -4 476.894 22.3906  30
   0   9  -4 446.328 20.6376  29
   0   9   4 475.424 35.4484   7
   0   9   4 404.483 32.6869  37
   0  -9  -4 437.731 20.6178  39
   0   9  -4 442.597 20.2804  15
   0   9  -4 473.265 21.4688  14
   0   9  -4 466.735 18.6880  11
   0   9  -4 463.457 20.0383  20
   0   9   5 7.78128 16.5297  37
   0  -9   5 26.4255 18.4554  34
   0   9   5 28.4786 12.6115  41
   0  -9  -5 7.72530 9.24946  42
   0   9  -5 47.2300 11.1071  21
   0   9   5 21.2442 16.0277   7
   0   9  -5 33.2219 13.1022  20
   0   9  -5 28.7815 9.63683  18
   0  -9  -5 8.37074 11.0541  39
   0   9  -5 51.1804 12.8408  15
   0   9  -5 33.8234 13.6250  14
   0  -9  -5 13.0564 9.38381  12
   0   9  -6 57.2947 12.1715  20
   0   9  -6 66.4192 9.51788  18
   0  -9  -6 76.6291 11.2235  12
   0   9  -6 86.1502 11.4404  15
   0   9  -6 75.8199 13.6406  14
   0   9  -6 75.6741 9.33302  21
   0   9  -6 77.7650 12.2839  29
   0   9  -6 75.1172 13.1420  30
   0   9   6 79.4830 13.1919  41
   0  -9  -6 63.7938 9.15876  42
   0  -9  -6 73.2644 12.5048  39
   0  -9  -7 53.0339 9.85191  16
   0  -9  -7 39.7578 9.47899  12
   0   9  -7 66.6325 10.8131  29
   0   9  -7 40.5179 10.9298  30
   0   9  -7 40.2706 11.4448  20
   0   9   7 42.8494 9.70486  41
   0  -9  -7 51.7997 11.5601  24
   0  -9  -8 1543.54 39.3955  27
   0  -9  -8 1415.86 37.5243  16
   0  -9  -8 1520.12 39.0296  24
   0 -10   0 1779.92 66.2564  31
   0  10   0 1824.23 62.4383   9
   0  10   0 1759.49 68.5150   7
   0 -10   0 1952.64 74.0951  34
   0  10   0 1801.86 49.7528  41
   0 -10   0 1831.45 47.9315  42
   0 -10   0 1872.27 74.4389  33
   0  10   0 1828.01 48.4116  11
   0 -10  -1 498.854 31.6243  31
   0  10  -1 452.411 19.0896  30
   0  10   1 471.394 19.3064  11
   0  10  -1 444.677 19.8085  11
   0  10  -1 486.633 32.3180   7
   0 -10   1 427.062 34.3989  34
   0 -10  -1 472.495 19.4858  42
   0  10  -1 442.785 19.0567  41
   0  10   1 491.318 21.7414  41
   0 -10  -1 434.551 35.5146  34
   0 -10   1 492.481 34.6024  31
   0  10   2 10040.4 224.523  41
   0 -10  -2 9921.79 220.928  42
   0 -10  -2 10788.9 257.868  34
   0 -10  -2 10385.8 253.424  33
   0 -10   2 10333.0 254.719  33
   0 -10   2 10079.0 252.052  31
   0 -10  -2 10109.8 237.125  31
   0  10  -2 9792.34 220.781  29
   0  10  -2 9597.35 221.368  30
   0  10  -2 9813.24 241.654   7
   0  10   2 9483.60 249.596   7
   0 -10   2 9787.81 250.648  34
   0  10   2 9209.57 236.959  37
   0 -10  -2 9872.69 220.630  39
   0  10  -2 9683.74 219.211  20
   0  10   2 10494.6 219.771  11
   0  10  -2 9946.82 220.731  11
   0  10  -2 9717.27 219.728  14
   0  10   3 18876.1 418.119  41
   0 -10  -3 19153.3 445.349  33
   0 -10   3 19677.3 450.552  31
   0 -10   3 19631.2 447.677  33
   0 -10  -3 19281.6 452.676  34
   0  10  -3 18862.1 414.726  29
   0  10  -3 18928.6 415.858  30
   0  10   3 18251.7 444.950   7
   0 -10   3 18300.5 444.677  34
   0 -10  -3 18988.6 414.860  39
   0  10   3 18061.8 436.422  37
   0  10  -3 18967.4 413.706  20
   0  10  -3 19109.3 414.469  14
   0  10  -3 19450.7 414.111  11
   0  10   4 197.596 18.0125  41
   0 -10  -4 151.706 13.5670  42
   0  10   4 190.004 23.9973  37
   0 -10   4 133.617 23.2109  34
   0 -10  -4 155.768 27.6266  34
   0 -10  -4 187.545 24.0307  33
   0  10  -4 167.329 15.7782  30
   0  10  -4 178.832 15.0201  29
   0  10   4 159.726 24.3782   7
   0 -10  -4 172.699 14.7268  39
   0  10  -4 191.165 14.3704  20
   0  10  -4 159.012 14.4287  15
   0  10  -4 187.816 12.9346  11
   0  10  -4 145.667 14.6475  14
   0  10  -5 27.5375 12.7319  14
   0  10  -5 24.8016 11.5620  15
   0  10  -5 16.0383 9.36362  21
   0 -10  -5 19.4332 9.35566  42
   0  10   5 42.6304 13.3740  41
   0 -10  -5 25.1704 11.2499  39
   0  10  -5 31.9733 11.4220  20
   0  10  -5 22.7783 8.60669  18
   0  10  -6 11.7170 9.63339  15
   0 -10  -6 11.5541 8.27861  12
   0  10  -6 13.2028 12.1856  14
   0 -10  -6 7.89540 8.12759  16
   0  10  -6 16.6552 11.4940  30
   0  10  -6 9.50473 11.1990  29
   0  10  -6-0.45465 10.3152  20
   0  10  -6 1.59703 7.20621  18
   0 -10  -6 1.69525 7.72217  42
   0  10   6 2.53127 10.9286  41
   0  10  -7 110.411 11.5406  30
   0  10  -7 110.432 11.0863  29
   0 -10  -7 106.532 8.99829  16
   0  10   7 107.927 10.0268  41
   0 -10  -7 96.8455 11.2310  24
   0  10  -7 113.291 11.8568  20
   0 -10  -8 100.287 8.53278  27
   0 -10  -8 109.878 8.32853  24
   0 -11   0-7.99981 18.4891  31
   0  11   0 5.58233 15.8036   7
   0  11   0 11.3379 10.9720  41
   0 -11   0-0.84837 9.05029  42
   0 -11   0 12.4954 17.3250  33
   0 -11   0-6.10224 17.2755  34
   0  11   0-5.92006 10.1932  11
   0 -11  -1 1252.67 52.6515  31
   0  11  -1 1318.11 37.8285  30
   0 -11   1 1229.04 56.6013  31
   0  11  -1 1285.97 37.6976  29
   0  11   1 1323.98 37.6468  11
   0  11  -1 1353.42 38.6109  11
   0  11   1 1096.63 55.6419   7
   0  11  -1 1274.87 56.0458   7
   0 -11   1 1329.15 60.6876  34
   0  11  -1 1258.58 37.3046  41
   0 -11  -1 1299.40 37.9918  42
   0 -11   1 1298.32 35.8937  42
   0  11   1 1275.62 40.4357  41
   0 -11   1 1214.23 60.2195  33
   0 -11  -1 1331.66 61.4887  34
   0 -11  -2 16482.4 359.211  42
   0  11   2 17183.1 363.056  41
   0 -11   2 17046.3 395.539  33
   0 -11  -2 17204.9 397.754  34
   0 -11   2 16481.8 391.544  31
   0 -11  -2 16480.7 393.054  33
   0  11  -2 16129.4 359.708  30
   0  11  -2 16274.5 359.092  29
   0  11  -2 15550.2 380.419   7
   0  11   2 15972.7 390.799   7
   0 -11   2 16106.4 391.454  34
   0 -11  -2 16567.8 358.615  39
   0  11  -2 15931.8 356.980  20
   0  11   2 17176.0 357.784  11
   0  11  -2 15778.8 357.180  14
   0 -11  -3 3139.67 77.4783  42
   0 -11  -3 3051.78 101.807  33
   0 -11   3 3025.09 102.377  33
   0 -11  -3 3179.98 108.149  34
   0 -11   3 2981.02 103.775  31
   0  11  -3 3103.78 78.8436  30
   0  11  -3 3061.58 77.6667  29
   0  11   3 2949.81 102.550   7
   0  11  -3 3107.38 77.1423  14
   0  11  -3 3159.41 77.2173  11
   0 -11  -3 3177.36 77.8924  39
   0  11  -3 3132.74 76.4459  20
   0 -11   3 3091.26 103.016  34
   0  11  -4 4.12606 10.1318  20
   0  11  -4 0.48868 11.5598  15
   0  11  -4-2.96200 11.0721  14
   0  11  -4 12.6234 9.05492  11
   0  11  -4 5.02397 11.9994  30
   0  11  -4 7.56549 11.2681  29
   0 -11  -4 8.39426 10.1684  39
   0  11   4 11.2129 13.6700  41
   0 -11  -4 2.76872 10.2792  42
   0  11  -5 1478.16 39.2149  18
   0  11  -5 1423.70 42.2643  29
   0  11  -5 1544.66 44.4378  30
   0  11  -5 1469.86 42.9351  14
   0  11  -5 1505.00 41.9288  15
   0 -11  -5 1455.34 42.6140  39
   0  11  -5 1430.37 39.5876  21
   0  11  -5 1488.75 41.8872  20
   0 -11  -5 1497.67 41.0083  42
   0  11   5 1508.80 44.2668  41
   0  11  -6 858.500 27.3659  20
   0  11   6 861.154 28.2825  41
   0 -11  -6 817.671 24.9081  42
   0  11  -6 870.523 28.5956  14
   0  11  -7 14.3296 8.15986  30
   0  11  -7 13.1018 7.93382  29
   0 -11  -7 18.8192 7.43591  27
   0 -11  -7 15.8794 7.87526  24
   0  11   7 14.9421 6.72573  41
   0  11  -7 23.7075 7.79184  20
   0  12   0 624.514 23.0922  29
   0 -12   0 693.036 40.0780  31
   0  12   0 669.926 25.4849  41
   0 -12   0 667.146 24.0230  42
   0  12   0 638.916 40.4982   7
   0 -12   0 709.196 44.8202  33
   0 -12   0 716.519 44.0404  34
   0  12   0 698.683 24.9521  11
   0  12  -1 828.282 27.6658  29
   0  12  -1 797.320 27.4244  30
   0 -12   1 696.858 43.0048  31
   0  12  -1 803.384 28.5574  11
   0  12   1 875.252 27.8392  11
   0  12   1 696.596 44.2229   7
   0  12  -1 845.712 45.3178   7
   0 -12  -1 868.817 28.3337  42
   0  12   1 864.831 30.6765  41
   0  12  -1 797.068 26.6959  41
   0 -12   1 824.353 25.6636  42
   0 -12   1 948.935 51.3664  33
   0 -12   1 805.400 47.1783  34
   0 -12  -1 864.047 48.5368  34
   0 -12  -2 3258.97 108.889  33
   0 -12  -2 3647.32 114.783  34
   0 -12   2 3425.98 111.417  33
   0  12  -2 3344.78 83.0561  29
   0 -12   2 3271.37 107.362  31
   0  12  -2 3398.42 83.9207  30
   0  12   2 3134.44 108.011   7
   0 -12  -2 3539.54 82.5760  39
   0  12  -2 3304.16 80.8061  20
   0 -12  -2 3473.69 83.8536  42
   0  12   2 3565.13 87.1036  41
   0 -12   2 3434.45 110.983  34
   0  12  -3 31.3490 9.32381  20
   0  12  -3 40.5931 10.2382  14
   0  12  -3 26.2815 10.0641  11
   0  12  -3 29.6050 11.9818  30
   0  12  -3 21.0079 10.8963  29
   0 -12  -3 34.4613 10.3796  42
   0 -12  -3 52.9367 10.5286  39
   0  12  -4 228.902 14.1023  20
   0  12  -4 251.912 16.3605  15
   0  12  -4 228.090 14.8229  14
   0  12   4 248.050 18.0200  41
   0  12  -4 215.781 16.1355  30
   0  12  -4 280.044 16.4955  29
   0  12  -5 6.30503 10.9286  30
   0  12  -5 0.40633 10.2446  29
   0  12  -5 4.90721 9.45882  15
   0  12  -5 13.6510 7.63161  21
   0  12  -5 5.05684 8.70005  20
   0  12   5 13.9982 10.8441  41
   0 -12  -5 4.15817 8.54044  42
   0  12  -6 380.672 15.3966  20
   0  12   6 363.965 15.8437  41
   0 -12  -6 354.385 13.3900  42
   0 -12  -6 348.202 13.1965  27
   0 -12  -7 50.4026 5.57821  24
   0  12  -7 43.2912 6.57267  29
   0 -12  -7 38.4374 4.68801  27
   0  12   7 31.6581 4.31980  41
   0  13   0 9.35342 7.79875  29
   0 -13   0-1.51008 8.46760  42
   0  13   0 11.9519 9.90920  41
   0  13  -1 599.016 21.7656  30
   0  13  -1 622.309 22.2956  29
   0 -13  -1 649.729 23.0651  42
   0  13   1 585.067 24.3545  41
   0  13  -1 629.077 23.4191  11
   0  13  -2 1276.66 37.1364  29
   0  13  -2 1313.35 37.7595  30
   0  13  -2 1342.09 38.4848  15
   0  13   2 1267.10 39.8346  41
   0 -13  -2 1282.69 37.5979  42
   0  13  -3 1123.01 31.7254  20
   0  13  -3 1183.58 34.4180  29
   0  13  -3 1142.56 34.8241  30
   0  13  -3 1146.44 34.8883  15
   0 -13  -3 1158.42 34.1077  42
   0  13   3 1126.04 36.7292  41
   0  13  -4 104.176 10.0583  21
   0  13  -4 82.4819 9.22438  20
   0  13  -4 103.968 12.0796  30
   0  13  -4 100.334 11.6077  29
   0  13  -4 91.9920 12.0050  15
   0  13   4 66.0662 12.7852  41
   0  13  -5 551.837 18.3144  20
   0  13  -5 586.823 20.9854  30
   0  13  -5 592.142 20.0076  29
   0  13  -5 566.371 19.5150  15
   0 -13  -5 560.076 18.7787  42
   0  13   5 546.861 20.4720  41
   0  13   6 246.463 10.8139  41
   0 -13  -6 265.276 9.94717  24
   0  13  -6 244.231 10.2094  20
   0  14   0 687.284 23.2025  15
   0 -14   0 623.759 20.7269  42
   0  14  -1 554.587 21.2250  15
   0 -14  -1 568.276 19.9766  42
   0  14   1 542.631 20.9536  41
   0  14  -1 535.656 19.1618  29
   0  14   2 2102.36 51.6889  15
   0  14  -2 2202.23 54.9765  15
   0  14   2 2202.29 55.8834  41
   0 -14  -2 2192.37 54.1339  42
   0  14  -2 2148.58 53.5027  29
   0  14  -2 2096.45 53.1425  30
   0  14  -3 230.487 13.7574  15
   0  14   3 200.717 13.9419  41
   0 -14  -3 195.220 12.1586  42
   0  14  -3 223.184 12.6558  30
   0  14  -3 210.381 12.3191  29
   0  14  -4 41.3267 5.68223  20
   0  14  -4 51.2550 8.50302  29
   0  14  -4 51.3487 8.63404  30
   0 -14  -5 402.672 12.9108  42
   0  14   5 393.902 14.1612  41
   0 -14  -5 356.620 11.5277  24
   0  14  -5 383.252 14.2019  30
   0  14  -5 406.021 13.7324  29
   0  15   0 5.14911 7.40618  15
   0 -15   0 5.72219 5.04521  42
   0  15  -1 3401.47 76.0753  15
   0  15   1 3179.50 74.1171  15
   0 -15   1 3305.21 74.6214  38
   0 -15  -1 3323.37 74.6228  42
   0  15  -1 3103.64 73.1684  29
   0  15  -2 3.02535 7.85139  15
   0  15  -2 0.84088 5.73711  29
   0 -15   2 4.62748 4.99224  38
   0  15   2 0.27196 7.02266  41
   0 -15  -2 5.85041 6.82022  42
   0  15  -3 40.7005 7.67853  15
   0  15  -3 28.5603 6.23661  21
   0 -15  -3 25.1041 6.11767  38
   0  15   3 23.9027 7.39630  41
   0 -15  -3 23.2542 6.61240  42
   0  15  -3 26.5798 6.36800  29
   0 -15  -4 439.384 13.3656  42
   0  15  -4 420.740 13.0921  29
   0  16   0 11335.2 253.809  15
   0 -16   0 12430.8 254.727  38
   0  16  -1 204.571 8.52714  15
   0 -16  -1 212.404 8.77202  38
   0  16  -2 57.0527 5.00979  21
   0 -16  -2 50.3004 4.39435  42
   0  16  -2 52.6560 5.63964  15
   1   0 -10 690.187 22.3612   6
   1   0 -10 636.546 22.2733  24
   1   0 -10 661.652 21.9834  28
   1   0  -9 4.64953 8.44549  12
   1   0  -9 0.38899 9.21731  16
   1   0  -9-7.13079 11.4872  28
   1   0  -9 8.30266 11.8211  24
   1   0  -9 12.1447 12.2624   6
   1   0  -8 1477.24 44.7102   5
   1   0  -8 1408.90 40.6751  12
   1   0  -8 1421.27 43.4838  28
   1   0  -8 1458.89 43.6107   6
   1   0  -8 1428.53 41.6498  16
   1   0  -8 1515.97 41.6902  18
   1   0  -8 1526.58 44.4433  24
   1   0  -7 5.55514 12.0189   6
   1   0  -7 3.26457 11.8919   5
   1   0  -7-3.07645 11.5113  28
   1   0  -7 41.9254 21.7069   2
   1   0  -7 11.0796 11.0968  24
   1   0  -7 6.38269 9.53477  18
   1   0  -6 247.844 27.4528   2
  -1   0   6 268.025 23.0295  37
   1   0  -6 256.565 14.6539   6
   1   0  -6 279.716 15.4533   5
  -1   0   5 8.05481 11.5519  37
   1   0  -5 13.2653 14.6442   2
  -1   0   4 1596.81 48.4395  37
  -1   0   4 1476.83 37.3099  32
   1   0  -4 1582.34 52.9673   2
   1   0  -4 1465.66 53.8127   1
  -1   0   3 1.57354 9.53493  37
   1   0  -3 4.50632 13.7132   1
   1   0  -3 6.31773 11.2183   2
   1   0  -2 5215.26 113.690   1
   1   0  -2 4943.43 109.412   8
  -1   0   2 5066.35 109.412  37
   1   0  -1 4.10412 3.81913   9
  -1   0   1 3.28570 2.47021   7
   1   0  -1 3.10568 2.04899  36
   1   0   0 54830.7 1189.82  31
  -1   0   0 56509.1 1190.76   7
   1   0   0 56895.3 1190.21  10
  -1   0  -1 4.30813 7.62507   1
   1   0   2 1392.54 35.0267  36
  -1   0  -2 1417.32 41.8684   1
   1   0   3 0.26582 5.41696  36
  -1   0  -3 7.05600 11.0588   2
  -1   0  -3 7.94031 13.3501   1
   1   0   4 25583.7 558.997  32
   1   0   4 25325.5 552.577  36
  -1   0  -4 27446.3 571.606   2
  -1   0  -4 25983.8 572.976   1
  -1   0  -5 4.54778 17.8351   1
  -1   0  -5 1.34083 14.8599   2
  -1   0  -5 5.74520 8.59869   3
   1   0   5 10.8739 13.6533  37
   1   0   5 2.56573 7.35869  32
  -1   0  -6 457.620 19.9045   5
  -1   0  -6 460.888 19.6231  28
   1   0   6 421.452 30.4870  37
  -1   0  -6 494.056 35.7662   2
  -1   0  -6 449.086 38.3483   1
  -1   0  -6 437.086 20.6808   3
  -1   0  -6 442.652 19.1821   6
  -1   0  -6 476.934 18.8221  16
  -1   0  -7 6.51906 9.33207  12
  -1   0  -7 6.06739 10.5179  16
  -1   0  -7-1.51357 11.6926   6
  -1   0  -7 3.22772 8.79073  27
  -1   0  -7 7.26586 11.5148  28
   1   0   7-3.27753 14.9168  37
  -1   0  -7-2.05784 19.8026   2
  -1   0  -7-0.39589 7.99129  18
  -1   0  -8 205.303 16.4076  28
  -1   0  -8 174.336 12.7959  27
  -1   0  -8 218.117 13.3373  18
  -1   0  -8 163.405 14.3322  16
  -1   0  -8 155.184 26.2789   2
  -1   0  -8 196.160 16.5725   6
  -1   0  -8 184.677 13.7370  12
  -1   0  -9-0.44612 11.8516   6
  -1   0  -9-5.03933 11.8035  28
  -1   0  -9 9.36170 8.22327  12
  -1   0  -9 4.81525 10.3615  16
  -1   0 -10 5208.91 116.451   6
  -1   0 -10 5115.97 116.399  28
   1   1 -10 36.1576 9.38577  24
   1  -1 -10 40.0083 9.63165  24
   1  -1 -10 42.2189 9.38963   6
   1  -1 -10 33.3945 9.50305  28
   1   1 -10 29.9730 8.48216  28
   1  -1  -9 1337.79 37.8400  12
   1   1  -9 1378.55 39.6543  28
   1  -1  -9 1304.13 40.0384  28
   1  -1  -9 1357.61 39.9892   6
   1  -1  -9 1378.91 40.6922  24
   1   1  -9 1343.70 40.3207  24
   1  -1  -9 1389.45 38.7901  16
   1   1  -9 1348.63 37.7183  18
  -1  -1   8 645.775 45.4996  35
   1   1  -8 721.181 27.3021  24
   1  -1  -8 666.885 27.1945  24
   1  -1  -8 651.126 26.5224   6
   1  -1  -8 637.362 45.0872   2
   1  -1  -8 634.286 24.7177  12
   1   1  -8 644.702 23.1364  12
   1   1  -8 671.028 26.5073  28
   1  -1  -8 638.658 27.3037   5
   1  -1  -8 698.291 24.7649  18
   1   1  -8 675.043 24.6223  18
   1  -1  -8 680.352 25.3032  16
   1   1  -8 638.856 24.1434  16
   1   1  -7 1156.09 34.8015  16
   1  -1  -7 1228.55 35.0301  18
   1   1  -7 1205.42 34.9374  18
   1  -1  -7 1227.33 37.3263  24
   1   1  -7 1214.08 37.2168  24
   1  -1  -7 1167.88 36.7393   6
   1  -1  -7 1150.98 58.3078   2
   1   1  -7 1142.99 34.0624  12
   1   1  -7 1125.77 36.5837  28
  -1   1   7 1129.94 51.0220  37
   1  -1  -7 1159.28 37.7119   5
  -1  -1   6 2673.02 80.9146  37
  -1   1   6 2786.53 87.8659  37
   1  -1  -6 2807.57 92.9305   2
   1  -1  -6 2943.32 69.1914  24
   1  -1  -6 2777.11 69.4642   5
   1   1  -6 2740.36 69.6073   5
   1  -1  -6 2793.49 67.2815  18
   1  -1  -6 2688.67 68.5689   6
  -1  -1   5 1629.81 52.3175  37
  -1   1   5 1611.98 56.2019  37
   1  -1  -5 1626.40 59.9185   2
  -1   1   4 76.4711 14.8196  37
  -1  -1   4 75.4129 12.1101  37
   1  -1  -4 95.4634 18.1792   2
  -1   1   3 397.914 20.6692  37
  -1  -1   3 392.849 17.6170  37
  -1   1   3 381.938 11.6438  32
   1  -1  -3 396.277 22.2904   2
   1  -1  -3 370.323 23.2024   1
   1  -1  -2 100.146 9.14386  31
   1  -1  -2 107.524 9.59858  33
  -1   1   2 89.2575 4.59374  32
   1   1  -2 94.4453 8.71192  10
   1  -1  -2 93.3631 11.8214   2
   1  -1  -2 98.4497 13.6881   1
  -1  -1   2 83.6606 7.66238  37
  -1   1   2 82.9312 11.5253  37
   1   1  -1 4175.09 96.1835  32
   1  -1  -1 4675.03 98.7151  34
   1  -1  -1 4576.74 98.3281   2
   1   1  -1 4406.79 96.4944  36
  -1  -1   1 4117.78 94.2973  37
  -1   1   1 4582.57 98.7587  37
   1   1  -1 4432.74 98.3087   8
   1   1  -1 4441.25 97.1456  10
   1  -1  -1 4367.47 94.7991   8
  -1   1   0 5991.51 128.076   7
  -1  -1   0 5736.08 128.465  35
   1  -1   0 5863.10 126.459  34
   1   1   0 5600.26 127.801  36
   1  -1   0 5988.10 127.889  33
   1  -1   0 6124.53 128.368  31
   1   1   0 5596.46 127.785  32
  -1  -1  -1 795.297 24.2587   1
  -1  -1  -1 810.284 24.0560   2
  -1   1  -1 843.096 22.0498   7
   1   1   1 858.241 22.1661  36
  -1  -1  -1 776.950 23.2659  34
   1  -1   1 806.315 20.4430  33
   1   1   1 797.971 22.5435  32
  -1  -1  -1 789.658 21.0941  33
   1   1   2 3261.29 74.0445  36
  -1  -1  -2 3124.15 72.3313  33
   1   1   2 3303.80 75.6615  32
  -1  -1  -2 3272.08 80.8028   1
  -1  -1  -2 3275.09 79.5623   2
   1   1   3 930.691 26.3848  36
   1   1   3 962.823 29.0845  32
  -1  -1  -3 930.823 36.3301   1
  -1  -1  -3 977.095 35.3835   2
   1  -1   4 1113.60 31.6277  36
  -1   1  -4 1106.46 30.9129   3
  -1  -1  -4 1095.07 30.8372   3
  -1  -1  -4 1155.53 46.4819   1
  -1  -1  -4 1165.55 44.1841   2
   1   1   4 1231.15 35.6140  32
  -1  -1  -5 6.71020 14.7555   2
  -1  -1  -5 13.7983 8.92458   3
  -1  -1  -5 3.03458 17.5346   1
   1  -1   5 16.5298 12.9202  37
   1   1   5 13.2297 14.6627  37
   1   1   5 10.9861 8.10879  32
   1  -1   5-0.71110 8.82649  32
  -1  -1  -6 713.792 22.8047  18
  -1  -1  -6 644.208 23.3303  12
  -1  -1  -6 686.888 25.1235   5
  -1   1  -6 674.843 25.1418   5
  -1   1  -6 687.786 24.6101  28
  -1  -1  -6 692.931 26.1142   3
  -1  -1  -6 750.664 42.6470   2
  -1  -1  -6 681.946 44.4326   1
  -1  -1  -6 697.228 24.5339   6
   1  -1   6 652.202 35.7322  37
   1   1   6 679.282 39.4441  37
  -1  -1  -6 734.069 25.1199  24
  -1   1  -7 1645.58 45.3480  12
  -1  -1  -7 1659.37 46.4875  12
   1   1   7 1655.81 67.3491  37
  -1   1  -7 1676.04 47.7834  28
  -1   1  -7 1659.66 44.5897  27
  -1  -1  -7 1751.61 73.0876   2
  -1  -1  -7 1673.39 47.9422   6
  -1   1  -7 1709.84 46.8527  16
  -1  -1  -7 1705.08 47.5089  16
  -1  -1  -7 1743.58 45.6144  18
  -1   1  -7 1735.26 45.3344  18
  -1  -1  -7 1835.09 49.2492  24
  -1  -1  -8 60.7820 12.5651  16
  -1   1  -8 52.8417 11.0076  16
  -1  -1  -8 53.5630 11.2591  12
  -1   1  -8 70.7395 10.3862  12
  -1   1  -8 58.2430 13.0635  28
  -1  -1  -8 62.6400 11.1196  27
  -1  -1  -8 37.9931 13.2207   6
  -1   1  -8 63.6369 9.65669  18
  -1   1  -8 49.5501 19.9925   2
  -1  -1  -8 92.0307 24.1253   2
  -1  -1  -9 106.859 14.0407  28
  -1   1  -9 102.468 12.9768  28
  -1  -1  -9 92.7496 11.1870  12
  -1  -1  -9 94.7355 12.4072  16
  -1   1  -9 93.1322 11.0525  16
  -1  -1  -9 93.7528 13.1970   6
  -1   1 -10 305.113 14.7361  24
  -1  -1 -10 281.512 13.3813   6
  -1  -1 -10 267.852 13.9507  28
  -1   1 -10 282.900 12.8736  28
   1   2 -10 129.011 10.7198   6
   1  -2 -10 138.208 10.9082   6
   1   2 -10 142.966 10.8989  24
   1  -2 -10 123.452 11.2133  24
   1  -2 -10 141.417 9.95675  16
   1  -2  -9 17.0025 9.95122  12
   1  -2  -9 11.3315 10.4648  16
   1  -2  -9 11.8840 11.5936   6
   1   2  -9 4.46388 11.6998   6
   1   2  -9 25.7415 11.1498  28
   1   2  -9 20.5013 8.85022  18
   1   2  -9 26.6609 12.3796  24
   1  -2  -9 28.6188 12.8004  24
   1  -2  -8 509.012 22.0175  12
   1   2  -8 529.380 19.4125  12
   1   2  -8 550.384 20.8024  16
   1   2  -8 552.757 21.7358  18
   1  -2  -8 569.425 23.6505  16
   1  -2  -8 566.581 24.9728  28
   1   2  -8 566.593 23.3964  28
   1  -2  -8 560.721 40.9022   2
   1   2  -8 540.196 41.2234   2
   1   2  -8 597.655 24.5271   6
   1  -2  -8 561.789 24.2183   6
  -1  -2   8 554.832 41.5817  35
   1  -2  -8 581.187 25.1719  24
   1   2  -8 570.672 24.6571  24
   1   2  -7 51.2330 10.4064  20
   1   2  -7 49.4088 9.57825  18
   1  -2  -7 50.0570 10.3897  18
  -1   2   7 36.5265 17.2075  37
   1   2  -7 57.5552 8.93193  12
   1   2  -7 42.5193 9.72852  16
   1   2  -7 57.0271 9.61046  29
   1  -2  -7 31.3115 11.8833  28
   1   2  -7 44.9309 11.6279  28
   1  -2  -7 56.2498 13.3200  24
   1   2  -7 68.4757 13.4312  24
   1  -2  -7 53.8861 20.3889   2
   1   2  -7 104.516 24.1806   2
   1  -2  -7 40.1261 12.4427   5
   1   2  -7 68.0537 13.2227   6
   1  -2  -7 55.4707 12.8653   6
   1   2  -7 49.5986 13.3138   5
  -1   2   6 679.981 39.7910  37
   1  -2  -6 679.145 40.9638   2
   1   2  -6 687.227 40.8882   2
   1  -2  -6 690.055 24.5268  24
   1   2  -6 691.623 24.3781  24
   1  -2  -6 640.889 24.1198   5
   1   2  -6 693.856 25.0117   5
   1  -2  -6 713.476 23.0216  18
   1   2  -6 722.322 23.0515  18
   1   2  -6 679.216 24.2647   6
   1  -2  -6 642.255 23.8671   6
  -1   2   5 378.410 26.6890  37
  -1  -2   5 338.145 19.4536  37
   1  -2  -5 363.177 28.5723   2
   1   2  -5 357.581 27.5248   2
  -1  -2   4 987.308 32.4049  37
  -1   2   4 1043.24 40.8207  37
   1  -2  -4 987.554 40.3707   2
   1   2  -4 1044.03 41.5205   2
   1  -2  -3 1023.25 31.4298  31
   1   2  -3 956.296 36.1862   2
   1  -2  -3 951.039 35.4991   2
   1  -2  -3 1041.21 37.5742   1
  -1   2   3 946.826 25.6367  32
   1  -2  -3 1032.84 32.3208  33
  -1  -2   3 1012.46 28.4970  37
  -1   2   3 1027.02 36.5058  37
   1   2  -3 1005.63 29.4574  10
   1  -2  -2 124455. 2542.01  31
   1   2  -2 125513. 2545.54   8
   1   2  -2 112455. 2535.78   7
   1  -2  -2 124867. 2544.54   2
   1   2  -2 123919. 2544.80   2
  -1   2   2 120265. 2537.82  32
   1  -2  -2 126475. 2546.52  34
   1  -2  -2 125598. 2543.58  33
  -1   2   2 128699. 2546.35  37
  -1  -2   2 113132. 2536.40  37
   1   2  -2 126035. 2540.77  10
   1   2  -1 231462. 4941.36  32
  -1   2   1 241789. 4939.32  32
   1  -2  -1 238025. 4942.49  34
   1   2  -1 227551. 4940.07   2
   1  -2  -1 239819. 4940.11   2
   1  -2  -1 230462. 4941.13  31
   1   2  -1 230274. 4941.74   8
   1   2  -1 215625. 4941.31   9
   1   2  -1 232494. 4941.60  36
  -1  -2   1 233588. 4940.98  35
   1  -2   0 16677.6 350.536  31
   1   2   0 16048.0 350.115  32
   1  -2   0 17140.1 350.892  33
  -1   2   0 16312.9 346.741   1
  -1  -2   0 15123.1 346.790   1
  -1   2   0 16153.8 347.297   9
  -1   2   0 16872.3 348.983  37
   1  -2   0 16718.5 349.299  34
   1   2   0 16002.3 350.696  36
  -1  -2   0 15664.3 349.625  35
   1  -2   1 987.271 27.2450  33
   1   2   1 981.524 28.3071  32
  -1  -2  -1 980.410 28.0061  33
  -1  -2  -1 929.696 27.5315   1
  -1  -2  -1 954.261 27.1883   2
  -1   2  -1 970.863 27.9944   1
  -1   2  -1 1021.91 27.0592   2
  -1  -2  -1 880.118 23.4490  31
   1   2   1 1018.15 27.8010  36
  -1   2  -1 1004.81 27.0283   7
  -1  -2  -2 36105.1 776.561  34
   1   2   2 36153.0 772.729  32
  -1  -2  -2 34857.3 771.555  33
  -1  -2  -2 36421.5 775.791   2
  -1  -2  -2 35442.4 776.539   1
  -1   2  -2 35337.7 777.013   1
  -1   2  -2 35357.6 775.126   2
  -1  -2  -2 36296.9 767.798  31
   1   2   2 37423.7 772.198  36
  -1   2  -2 35942.0 771.041   7
   1   2   3 79.1039 8.29070  36
  -1   2  -3 63.0623 15.7402   1
  -1   2  -3 78.0171 14.1422   2
  -1  -2  -3 90.0061 14.4313   2
  -1  -2  -3 67.4442 14.4459   1
   1   2   3 74.0284 9.67776  32
  -1  -2  -3 73.7746 8.26432  33
  -1  -2  -4 14.4443 7.72508   3
  -1  -2  -4-4.54057 15.5307   1
  -1   2  -4 13.8885 15.9171   1
  -1  -2  -4 17.1954 14.4043   2
  -1   2  -4 4.00819 13.4215   2
  -1   2  -4 8.27272 8.17579   3
   1   2   4 11.3364 8.27685  32
  -1  -2  -5 227.049 26.3527   1
  -1   2  -5 258.075 24.7156   2
  -1   2  -5 247.175 26.5419   1
  -1  -2  -5 215.936 13.6187   3
  -1  -2  -5 260.256 24.4114   2
  -1   2  -5 221.222 13.9951   3
   1   2   5 281.114 26.7651  37
   1  -2   5 240.425 19.6066  37
  -1  -2  -6 3670.59 86.0427  18
  -1   2  -6 3659.72 85.5786  18
  -1  -2  -6 3561.11 87.0584  12
  -1   2  -6 3671.85 88.9406   5
  -1  -2  -6 3575.92 88.5109   5
  -1   2  -6 3616.88 87.5639  28
  -1  -2  -6 3551.73 88.3468  28
  -1   2  -6 3668.92 118.208   1
  -1   2  -6 3728.69 113.650   2
  -1   2  -6 3710.26 89.7868   3
  -1  -2  -6 3761.61 113.757   2
  -1  -2  -6 3696.31 89.5366   3
  -1  -2  -6 3669.86 117.476   1
  -1   2  -6 3619.89 87.8827   6
  -1  -2  -6 3579.51 87.5712   6
  -1  -2  -6 3873.07 88.4995  24
  -1   2  -6 3815.94 88.8527  24
   1   2   6 3883.38 114.855  37
   1   2   7 56.4987 20.1124  37
  -1  -2  -7 59.6736 11.8718  12
  -1  -2  -7 56.2214 12.6333  16
  -1   2  -7 41.9052 8.85529  12
  -1   2  -7 58.9349 10.9922  16
  -1   2  -7 49.0366 9.77955  25
  -1   2  -7 57.7563 12.0451  28
  -1  -2  -7 51.8611 13.6574  28
  -1  -2  -7 49.6303 12.4037   6
  -1   2  -7 35.3537 11.9461   6
  -1   2  -7 20.3469 19.1952   2
  -1  -2  -7 52.5190 21.1349   2
  -1   2  -7 50.2413 9.09234  18
  -1   2  -7 52.9517 9.49538  20
  -1  -2  -7 70.0823 13.2735  24
  -1   2  -7 80.4069 14.1800  24
  -1  -2  -8 18.6408 12.3986  16
  -1   2  -8 9.43334 7.76460  12
  -1  -2  -8 11.5278 11.0032  12
  -1   2  -8 11.1872 10.3662  16
  -1  -2  -8 16.2270 9.99485  27
  -1  -2  -8 3.86056 13.0485  28
  -1   2  -8 16.3464 11.5040  28
  -1  -2  -8 21.0010 12.5954   6
  -1   2  -8 13.4145 12.3343   6
  -1   2  -8 19.1453 8.55336  18
  -1   2  -8 18.2884 13.5686  24
  -1  -2  -8 2.17617 12.7819  24
  -1   2  -9 10.1947 11.2067   6
  -1  -2  -9-0.42034 11.3429   6
  -1  -2  -9 6.03366 12.1327  24
  -1   2  -9 11.2587 12.4633  24
  -1  -2  -9 17.6108 10.5224  16
  -1  -2  -9-2.71846 9.79836  12
  -1  -2  -9 3.51081 8.56152  27
  -1   2  -9-0.79529 10.2004  28
  -1   2 -10 316.863 13.7201   6
  -1  -2 -10 304.971 13.4123   6
  -1  -2 -10 292.076 13.0289  16
  -1   2 -10 305.210 14.4737  24
   1  -3 -10 271.158 13.6102  28
   1  -3 -10 265.959 13.2986  24
   1   3 -10 267.477 12.2684   6
   1  -3 -10 254.039 12.0183   6
   1  -3 -10 254.096 12.1526  16
   1  -3 -10 248.254 11.7711  12
   1  -3  -9 132.765 13.0202  12
   1  -3  -9 137.622 14.6371  28
   1  -3  -9 137.130 11.7444  27
   1   3  -9 120.734 13.0265   6
   1  -3  -9 127.259 13.1393   6
   1   3  -9 131.939 10.7695  18
   1  -3  -9 139.873 13.0012  16
   1  -3  -9 129.526 14.5185  24
   1   3  -9 132.998 13.7575  24
   1  -3  -8 190.700 16.2999  24
   1   3  -8 186.586 16.5503  24
   1  -3  -8 187.818 15.8734   6
   1   3  -8 190.160 15.8925   6
   1   3  -8 179.891 14.5185  28
   1  -3  -8 177.383 16.6468  28
   1   3  -8 203.001 13.6922  18
   1  -3  -8 197.730 15.4587  12
   1   3  -7 2186.87 58.2341  24
   1  -3  -7 2202.93 58.3431  24
   1   3  -7 2158.83 56.3262  20
   1   3  -7 2136.68 57.5771   6
   1  -3  -7 2127.28 57.4201   6
   1   3  -7 2312.54 84.8010   2
   1  -3  -7 2144.43 82.7034   2
  -1   3   7 2148.05 80.1023  37
  -1  -3   7 2106.43 81.3592  35
   1   3  -7 2085.76 55.3104  14
   1   3  -7 2210.68 55.8595  29
   1  -3  -7 2121.02 58.6170  28
   1   3  -7 2152.53 56.4916  28
   1   3  -7 2206.76 58.9480   5
   1  -3  -7 2246.36 59.1441   5
   1   3  -7 2139.97 55.8905  18
  -1   3   6 17378.3 398.113  37
   1   3  -6 17092.6 368.038  20
   1   3  -6 17239.7 369.202  24
   1   3  -6 16603.9 367.461  14
   1   3  -6 17169.0 367.648  29
   1   3  -6 16519.4 367.778  28
   1  -3  -6 16258.7 369.133  28
   1   3  -6 17057.7 398.911   2
   1  -3  -6 16819.2 398.147   2
   1   3  -6 16958.6 367.719  18
   1  -3  -6 17073.3 367.738  18
   1   3  -6 17133.9 366.823  19
   1   3  -6 17129.6 369.601   5
   1  -3  -6 16956.6 369.510   5
   1  -3  -6 16517.2 368.410   6
   1   3  -6 16815.7 368.623   6
   1  -3  -5 14.8859 15.4098   2
   1   3  -5-2.71886 15.0073   2
  -1   3   5 22.0392 15.2062  37
   1  -3  -4 3274.69 86.3827  33
   1  -3  -4 3198.38 91.4531   2
   1   3  -4 3361.61 92.7200   2
  -1   3   4 3414.26 93.9398  37
   1  -3  -4 3306.67 84.3747  31
   1  -3  -3 1473.39 39.5107  31
   1  -3  -3 1380.29 43.7596   2
   1   3  -3 1373.17 43.8357   2
   1  -3  -3 1358.50 41.5538  33
  -1   3   3 1315.53 34.7363  32
  -1   3   3 1389.60 45.5434  37
   1   3  -3 1367.70 36.6942  10
  -1  -3   2 11144.3 244.180  35
   1   3  -2 10646.8 243.628   2
   1  -3  -2 11011.1 243.608   2
   1  -3  -2 11282.9 247.870  34
  -1   3   2 11130.4 240.247  32
   1  -3  -2 11143.6 245.639  33
   1   3  -2 10473.6 240.749  10
   1   3  -2 11097.2 246.736   8
   1  -3  -2 11059.7 242.927  31
   1  -3  -1 466.052 18.4848  31
  -1  -3   1 427.906 20.8068  34
  -1  -3   1 437.392 17.5093  35
   1  -3  -1 470.185 15.1896   2
   1   3  -1 440.961 15.4460   2
  -1   3   1 462.693 17.3136  32
   1  -3  -1 444.419 19.9591  34
   1   3  -1 424.771 18.1061   8
   1   3  -1 422.438 18.9659   9
  -1   3   1 413.334 18.7329  37
   1  -3   0 3387.04 79.1884  34
  -1  -3   0 3261.16 81.2258  34
   1   3   0 3389.33 80.4020  36
  -1  -3   0 3173.84 77.6522  35
  -1   3   0 3346.82 72.7263   1
  -1  -3   0 3137.27 72.9087   1
   1   3   0 3325.54 79.7442  32
   1  -3   0 3401.26 80.5059  33
   1   3   0 3271.75 76.2726   8
  -1   3   0 3322.13 76.0131   9
   1   3   0 3317.01 75.9077  37
  -1   3   0 3362.46 77.0724  37
  -1   3  -1 30234.2 652.302   1
  -1   3  -1 31381.2 651.541   2
  -1  -3  -1 29120.8 651.906   1
  -1  -3  -1 29448.1 651.322  31
   1  -3   1 31106.0 655.933  33
  -1  -3  -1 30026.2 656.295  33
   1   3   1 31260.6 655.646  32
  -1   3  -1 29800.9 654.010   7
   1  -3   1 31805.9 655.478  34
   1   3   1 30857.4 655.702  36
  -1  -3  -2 8546.62 175.879  31
   1   3   2 9062.21 182.931  32
  -1  -3  -2 8708.46 182.747  33
  -1  -3  -2 8947.35 183.555   2
  -1   3  -2 8792.89 182.737   2
  -1  -3  -2 8478.80 183.781   1
  -1   3  -2 8745.54 184.648   1
   1   3   2 9028.23 182.378  36
  -1   3  -2 8640.31 179.821   7
  -1  -3  -3 1909.79 58.5471   1
  -1   3  -3 1917.22 56.4766   2
  -1  -3  -3 1942.42 57.2083   2
  -1   3  -3 1967.62 59.2998   1
  -1   3  -3 1855.74 49.1609   7
   1   3   3 2026.01 52.0462  36
   1   3   3 1972.58 53.0303  32
  -1  -3  -3 1860.72 51.4244  33
  -1  -3  -3 2005.78 60.1619  34
   1   3   4 23933.6 504.543  37
  -1   3  -4 22141.3 497.479   2
  -1  -3  -4 22261.6 500.845   1
  -1   3  -4 22267.5 481.093   3
  -1  -3  -4 21715.0 480.794   3
  -1   3  -4 22775.6 502.422   1
  -1  -3  -4 22899.3 499.015   2
  -1  -3  -4 22575.0 485.728  33
   1   3   4 22371.5 488.316  32
  -1  -3  -5 2031.44 53.7835   3
  -1  -3  -5 2148.68 72.4267   2
  -1   3  -5 2138.99 54.3613   3
  -1   3  -5 2094.52 71.4905   2
  -1   3  -5 2147.43 76.1172   1
  -1  -3  -5 2118.42 74.9500   1
   1   3   5 2293.88 77.1363  37
  -1   3  -6 203.429 11.7066  18
  -1   3  -6 208.919 12.1657  16
  -1   3  -6 188.158 12.3747  14
  -1   3  -6 215.891 14.8834   5
  -1  -3  -6 208.203 14.7132  28
  -1   3  -6 212.732 13.1948  25
  -1   3  -6 206.622 13.4222  28
  -1   3  -6 199.374 15.6845   3
  -1  -3  -6 195.173 15.4147   3
  -1  -3  -6 198.941 25.7730   2
  -1   3  -6 218.116 26.5631   2
  -1  -3  -6 208.695 14.2030   6
  -1   3  -6 208.236 14.3056   6
  -1   3  -6 224.814 15.2293  24
  -1  -3  -6 202.460 14.3605  24
  -1   3  -6 213.131 13.2232  20
   1   3   6 197.718 25.9974  37
  -1  -3  -6 205.556 11.9962  39
   1   3   7 20.6819 19.2677  37
  -1   3  -7 22.9139 9.14134  14
  -1   3  -7 22.0569 9.42040  16
  -1  -3  -7 19.5556 11.6917  12
  -1   3  -7 19.7318 11.2304   6
  -1  -3  -7 17.7641 11.6995   6
  -1   3  -7 14.8244 9.16123  25
  -1   3  -7 23.9028 10.8997  28
  -1  -3  -7 32.4622 12.5681  28
  -1  -3  -7 40.1975 19.6483   2
  -1   3  -7 12.0525 18.5029   2
  -1   3  -7 12.8025 8.16375  18
  -1   3  -7 13.2072 9.19583  20
  -1  -3  -7 23.8468 12.2906  24
  -1   3  -7 16.5502 13.3589  24
  -1  -3  -8 165.989 16.6744  28
  -1  -3  -8 203.643 15.0476  27
  -1   3  -8 200.376 14.5638  28
  -1   3  -8 194.046 12.6314  20
  -1  -3  -8 185.054 16.2783  24
  -1   3  -8 214.125 17.9145  24
  -1  -3  -8 186.078 15.7990   6
  -1   3  -8 195.637 15.9487   6
  -1   3  -8 194.306 11.9933  18
  -1   3  -8 177.516 12.2482  16
  -1  -3  -8 191.764 15.5659  12
  -1   3  -9 9.81320 10.2475   6
  -1  -3  -9 9.73713 10.6094   6
  -1  -3  -9 5.73345 11.6689  24
  -1   3  -9 12.3941 12.3460  24
  -1  -3  -9 6.99703 9.86116  12
  -1  -3  -9 11.8675 10.9250  16
  -1  -3  -9 5.40541 9.38105  27
  -1  -3  -9 5.78411 11.7145  28
  -1  -3 -10 11.7938 6.96291   6
  -1   3 -10 14.5517 7.10932   6
  -1   3 -10 16.9650 8.22267  24
  -1  -3 -10 5.74040 8.07127  24
  -1  -3 -10 2.67326 7.27183  16
  -1  -3 -10-2.94939 8.15253  28
   1  -4 -10 326.626 14.0464  28
   1  -4 -10 287.575 13.7116  24
   1  -4 -10 289.493 11.2723   6
   1  -4 -10 318.654 13.0968  16
   1  -4 -10 352.063 13.1203  12
   1  -4  -9 288.371 16.8073  28
   1  -4  -9 247.603 14.1831  27
   1   4  -9 278.821 16.3065  24
   1  -4  -9 267.379 14.9566   6
   1   4  -9 279.293 15.2582   6
   1   4  -9 257.880 12.9658  18
   1  -4  -9 274.885 15.6435  12
   1   4  -8 668.355 22.8231  29
   1   4  -8 605.415 22.3813  28
   1  -4  -8 662.093 26.6498  28
   1  -4  -8 648.997 24.6603   6
   1   4  -8 660.226 24.7202   6
   1   4  -8 608.168 25.5342  24
   1   4  -8 636.302 24.0677  20
   1   4  -8 641.821 23.1376  18
   1   4  -7 741.875 28.3773  24
   1   4  -7 716.127 26.1305  20
   1  -4  -7 775.094 27.2175   6
   1   4  -7 750.464 26.8402   6
   1   4  -7 717.829 44.9522   2
   1  -4  -7 639.908 43.2892   2
   1  -4  -7 722.731 24.3462  39
  -1   4   7 735.205 44.8575  37
  -1  -4   7 680.157 43.3718  35
   1   4  -7 733.443 25.9782  14
   1   4  -7 735.595 24.7005  30
   1   4  -7 761.328 25.8907  29
   1  -4  -7 764.981 28.3626  28
   1   4  -7 723.514 25.1670  28
   1   4  -7 777.397 28.1610   5
   1  -4  -7 788.476 28.3570   5
   1   4  -7 734.530 23.9318  19
   1   4  -7 722.733 25.2849  18
   1   4  -6 11644.7 248.550  21
   1   4  -6 11597.8 251.249  24
   1   4  -6 11211.0 250.103  20
   1  -4  -6 10966.0 248.705  39
  -1   4   6 11634.6 281.768  37
  -1  -4   6 11489.0 277.595  35
   1   4  -6 11074.2 249.715  14
   1   4  -6 11227.0 249.548  29
   1   4  -6 11034.6 249.198  30
   1  -4  -6 11153.2 251.058  28
   1  -4  -6 11267.1 249.868   6
   1   4  -6 11388.8 250.036   6
   1   4  -6 11305.2 249.103  18
   1   4  -6 11447.9 248.283  19
   1  -4  -6 11444.3 250.895   5
   1   4  -6 11327.0 250.807   5
   1  -4  -6 11456.8 278.924   2
   1   4  -6 11465.0 278.665   2
  -1  -4   5 948.587 42.8023  35
   1  -4  -5 889.667 42.1653   2
   1   4  -5 827.359 41.1531   2
  -1   4   5 901.085 44.4939  37
   1  -4  -4 249.568 15.8400  31
  -1  -4   4 236.051 19.8234  35
   1  -4  -4 246.473 18.4188  33
   1   4  -4 232.290 20.0190   2
   1  -4  -4 216.137 19.7908   2
  -1   4   4 226.432 22.6697  37
  -1   4   3 2147.63 65.1401  37
   1  -4  -3 2202.68 57.8418  31
  -1  -4   3 2143.17 60.6423  35
   1   4  -3 2138.22 60.6052   2
   1  -4  -3 2222.48 61.0350   2
   1  -4  -3 2242.96 62.1771  33
  -1   4   3 2210.80 55.1593  32
   1  -4  -3 2174.25 66.2390  34
   1   4  -3 1959.16 50.6160   7
   1   4  -3 2154.74 54.9527  10
   1  -4  -2 6912.82 156.912  34
   1  -4  -2 6731.55 154.762  33
  -1   4   2 6736.42 149.294  32
   1   4  -2 6177.40 148.533   2
   1  -4  -2 6479.78 148.822   2
   1  -4  -2 6456.30 150.793  31
   1   4  -2 6488.26 154.281   8
   1   4  -2 6587.36 154.042   9
  -1  -4   2 6433.31 150.170  35
  -1  -4   1 18990.4 384.657  34
  -1  -4   1 18809.0 377.895  35
   1  -4  -1 19113.1 383.100  34
   1   4  -1 17593.9 372.562   2
   1  -4  -1 18733.6 372.386   2
   1  -4  -1 19277.8 380.585  31
  -1   4   1 18958.9 381.015  37
  -1   4   1 18921.4 375.085   9
   1   4  -1 18526.1 379.785   8
   1   4  -1 18388.2 380.882   9
   1   4   0 252.863 16.2904  32
   1  -4   0 272.366 17.1885  33
   1   4   0 255.147 15.4229   9
   1   4   0 240.137 12.5881   8
  -1   4   0 236.836 12.8642   9
  -1   4   0 249.891 13.5252  37
   1   4   0 237.386 12.0653  37
  -1  -4   0 219.070 17.6440  34
  -1  -4   0 242.760 13.8005  35
   1   4   0 269.976 17.0676  36
   1  -4   0 291.577 16.8081  34
   1   4   1 593.971 24.1624  32
  -1  -4  -1 558.513 24.6987  33
  -1  -4  -1 529.792 19.8827  31
   1  -4   1 578.820 24.5101  33
  -1  -4  -1 570.024 17.9506   1
  -1   4  -1 560.881 18.0104   1
   1   4   1 533.633 17.2591   8
  -1   4  -1 556.303 22.2378   7
  -1   4  -1 576.199 22.0563   9
  -1   4  -1 556.273 19.5997  37
   1   4   1 571.664 23.2227  37
   1  -4   1 564.270 23.4609  34
   1  -4   1 521.959 14.9795  35
   1   4   1 543.940 23.6700  36
   1   4   2 53.3185 10.9209  36
   1  -4   2 72.9425 12.1670  34
  -1  -4  -2 30.2775 11.2052  33
   1  -4   2 47.3763 11.4085  33
  -1  -4  -2 53.6543 10.5547   1
  -1   4  -2 46.2326 10.9171   1
  -1  -4  -2 42.3570 9.49338   2
  -1   4  -2 48.7354 9.25709   2
  -1  -4  -2 67.4374 7.85629  31
  -1   4  -2 48.4262 9.05286   7
   1   4   2 56.5425 13.8306  37
  -1  -4  -3 878.282 32.2551  33
   1  -4   3 894.223 32.1654  33
   1   4   3 904.299 32.2660  32
  -1  -4  -3 874.814 35.0062   1
  -1  -4  -3 880.030 33.6256   2
  -1   4  -3 863.873 32.8108   2
  -1   4  -3 933.405 36.1840   1
  -1  -4  -3 871.070 25.4544  31
   1   4   3 980.666 32.5081  36
  -1   4  -3 900.164 28.9573   7
   1   4   4 75736.5 1563.97  37
  -1  -4  -4 73439.7 1556.25   2
  -1   4  -4 73564.0 1559.74   1
  -1   4  -4 72285.7 1538.13   3
  -1  -4  -4 73674.3 1559.03   1
  -1   4  -4 72602.5 1555.04   2
  -1  -4  -4 71079.6 1537.80   3
   1  -4   4 70018.7 1546.69  33
   1   4   4 72632.3 1547.91  32
  -1  -4  -4 71503.3 1546.54  33
  -1   4  -5 855.767 41.3267   2
  -1  -4  -5 841.662 27.3307   3
  -1  -4  -5 905.211 42.7047   2
  -1  -4  -5 857.057 44.2317   1
  -1   4  -5 897.595 28.1136   3
  -1   4  -5 907.515 45.4566   1
   1   4   5 927.252 47.0799  37
  -1   4  -6 12901.9 281.883  18
  -1   4  -6 12577.1 283.618  14
  -1  -4  -6 12443.1 284.015  12
  -1   4  -6 12523.7 282.555  30
  -1   4  -6 12947.2 282.805  29
  -1   4  -6 12698.9 282.450  28
  -1   4  -6 13001.9 284.217  25
  -1  -4  -6 13034.2 285.292  28
  -1  -4  -6 13139.0 312.550   2
  -1   4  -6 13291.4 312.610   2
  -1   4  -6 13165.7 283.915   6
  -1  -4  -6 13004.9 283.917   6
  -1   4  -6 12926.9 283.893  20
  -1  -4  -6 13432.4 285.169  24
  -1   4  -6 13298.5 285.901  24
   1   4   6 13724.4 321.147  37
  -1  -4  -6 12560.1 282.882  39
   1   4   7 1571.13 67.7274  37
   1  -4   7 1203.78 57.0177  35
  -1   4  -7 1380.96 39.9680  14
  -1   4  -7 1476.51 39.1224  29
  -1   4  -7 1389.70 39.2763  28
  -1   4  -7 1340.99 39.9208  25
  -1  -4  -7 1410.74 42.4760  28
  -1  -4  -7 1240.91 59.9020   2
  -1   4  -7 1363.60 61.7868   2
  -1   4  -7 1409.12 40.8322   6
  -1  -4  -7 1440.64 41.1340   6
  -1   4  -7 1362.15 37.9886  18
  -1  -4  -7 1442.13 41.9977  24
  -1   4  -7 1442.19 43.0491  24
  -1   4  -7 1392.29 40.2567  20
  -1   4  -8 254.717 14.1863  28
  -1  -4  -8 239.681 18.0908  28
  -1  -4  -8 288.482 17.9682  24
  -1   4  -8 264.734 18.6420  24
  -1   4  -8 294.425 15.4347  20
  -1   4  -8 284.686 16.6972   6
  -1  -4  -8 269.545 16.7924   6
  -1   4  -8 250.961 12.9033  18
  -1  -4  -8 244.354 16.9627  16
  -1   4  -8 275.033 14.2944  14
  -1  -4  -9 40.2467 10.0740   6
  -1   4  -9 51.2325 10.1946   6
  -1  -4  -9 44.2433 11.9244  24
  -1   4  -9 42.1911 12.4120  24
  -1  -4  -9 49.6404 10.8208  12
  -1  -4  -9 42.7541 10.2869  27
  -1  -4  -9 65.3308 12.0482  28
  -1  -4 -10 102.089 6.88817   6
  -1  -4 -10 126.368 9.53547  28
  -1  -4 -10 132.551 9.69988  24
   1  -5 -10 84.2488 7.76849  28
   1  -5  -9 2732.38 67.0519   6
   1   5  -9 2817.11 66.8907  18
   1  -5  -9 2954.26 68.7871  27
   1   5  -9 2763.42 69.0271  24
   1  -5  -9 3039.98 70.3606  28
   1  -5  -8 1813.56 50.7482  12
   1   5  -8 1943.89 49.1849  29
   1  -5  -8 1886.95 51.8311  28
   1   5  -8 1840.48 49.3413   6
   1  -5  -8 1830.04 49.0386   6
   1   5  -8 1933.00 50.4211  20
   1   5  -8 1794.98 51.2575  24
   1   5  -8 1804.94 48.3034  18
   1  -5  -7 500.678 20.5820  39
  -1   5   7 540.150 40.3193  37
  -1  -5   7 474.680 35.9243  35
   1  -5  -7 517.410 23.1079  12
   1   5  -7 522.212 22.1740  14
   1   5  -7 527.958 21.2705  30
   1   5  -7 556.070 21.9694  29
   1  -5  -7 537.331 23.5452  28
   1   5  -7 512.257 37.6121   2
   1  -5  -7 425.984 34.9976   2
   1  -5  -7 525.175 21.5214   6
   1   5  -7 589.040 22.0985   6
   1   5  -7 545.660 22.5521  20
   1   5  -7 541.799 23.4733  24
   1   5  -7 541.559 19.2354  19
   1   5  -7 532.635 20.9051  18
   1   5  -6 77.3437 13.2828  24
   1   5  -6 50.5466 9.79198  21
   1  -5  -6 50.9010 10.0353  39
  -1  -5   6 62.6254 19.5293  35
  -1   5   6 94.1640 22.7935  37
   1   5  -6 59.3160 10.7914  14
   1   5  -6 82.9690 10.8520  30
   1   5  -6 56.4188 10.4350  29
   1   5  -6 56.5862 9.98646  25
   1  -5  -6 63.1251 12.6790  28
   1  -5  -6 61.5009 18.3252   2
   1   5  -6 56.3143 18.1136   2
   1  -5  -6 58.9274 10.9075   5
   1   5  -6 84.3441 11.1531   5
   1   5  -6 61.1874 10.4605   6
   1  -5  -6 72.3872 10.7779   6
   1   5  -6 57.7699 8.65111  19
   1   5  -6 76.2304 10.0880  18
   1   5  -6 71.0882 11.0622  20
  -1   5   5 5967.83 153.088   7
  -1   5   5 6316.35 167.742  37
   1   5  -5 6249.44 159.834   2
   1  -5  -5 6177.23 160.196   2
  -1  -5   5 6527.84 161.027  35
   1  -5  -5 5931.43 153.460  33
  -1  -5   4 1731.32 56.6946  35
   1  -5  -4 1804.42 51.5967  31
   1  -5  -4 1735.38 56.9033  33
  -1   5   4 1687.92 61.9349  37
   1  -5  -4 1667.34 56.1004   2
   1   5  -4 1795.57 56.9854   2
   1   5  -4 1696.32 42.0043  11
   1  -5  -3 541.192 23.5562  31
   1   5  -3 497.068 18.8592   7
  -1   5   3 531.692 22.2978  32
   1  -5  -3 472.779 29.9260  34
   1  -5  -3 561.006 27.7560  33
   1  -5  -3 491.165 23.4412   2
   1   5  -3 484.540 23.0523   2
  -1  -5   3 527.960 24.0890  35
   1   5  -3 508.814 20.5723  10
   1  -5  -2 1120.63 37.0412  31
   1   5  -2 1101.15 40.1653   9
   1  -5  -2 1125.52 42.0646  34
  -1   5   2 1177.10 37.0330  32
   1  -5  -2 1171.59 41.1984  33
  -1   5   2 1085.81 39.7296  37
   1   5  -2 1057.05 32.2077   2
   1  -5  -2 1136.12 32.7571   2
  -1  -5   2 1056.10 35.2683  35
  -1  -5   2 1156.93 42.9861  34
   1   5  -1 463.440 23.2368   9
  -1   5   1 532.996 19.3063   9
   1   5  -1 512.657 22.1118   8
  -1  -5   1 518.533 26.8583  34
  -1  -5   1 473.502 19.6563  35
   1  -5  -1 520.526 25.3660  34
   1   5  -1 418.780 13.1203  37
  -1   5   1 520.455 23.1758  37
   1   5  -1 442.981 12.5742   2
   1  -5  -1 491.362 22.4962  31
  -1   5   0 1872.30 50.5348  37
   1   5   0 1814.31 48.6368  37
   1  -5   0 1940.02 57.1001  33
   1  -5   0 2018.50 55.9706  31
   1   5   0 1894.25 55.8144  32
   1   5   0 1894.10 53.3664   9
  -1   5   0 1878.60 50.4688   9
   1   5   0 1815.69 48.8194   8
  -1  -5   0 1915.60 57.6948  34
  -1  -5   0 1779.59 49.6110  35
   1  -5   0 1887.59 55.2071  34
   1   5   1 1968.42 55.3341  37
  -1   5  -1 1946.55 51.2945  37
  -1  -5  -1 2055.87 59.8987  33
  -1  -5  -1 2055.63 54.0104  31
   1  -5   1 2067.06 59.4938  33
   1   5   1 2029.78 57.7518  32
  -1   5  -1 1926.32 54.4836   9
  -1   5  -1 1919.47 55.3135   7
   1   5   1 1828.19 47.5651   8
   1  -5   1 1974.40 57.4428  34
  -1  -5  -1 2017.25 60.8672  34
  -1  -5  -2 906.152 27.9428  31
  -1   5  -2 881.844 31.0200   7
   1  -5   2 942.054 35.4322  33
   1   5   2 885.420 33.1082  32
  -1  -5  -2 884.400 34.9561  33
   1   5   2 834.627 34.7286  37
  -1   5  -2 764.909 28.2181   1
  -1  -5  -2 863.079 28.7990   1
   1  -5   2 834.914 25.4361  35
   1  -5   2 885.029 34.5013  34
   1   5   2 959.419 34.4202  36
  -1  -5  -3 6673.31 149.876  31
  -1   5  -3 6459.28 154.248   7
   1   5   3 6859.18 159.783  32
   1  -5   3 6981.31 161.849  33
  -1  -5  -3 6767.49 160.953  33
   1  -5   3 6683.09 163.090  34
   1  -5   3 6517.41 154.446  35
   1   5   3 6745.77 166.441  37
  -1   5  -3 6653.72 160.542   1
  -1   5  -3 6462.92 156.731   2
  -1  -5  -3 6722.34 159.894   1
  -1  -5  -3 6796.87 158.430   2
   1  -5   4 89.3611 13.0312  35
   1  -5   4 82.0238 12.9912  33
  -1  -5  -4 79.5314 13.0104  33
   1   5   4 97.2845 13.1308  32
  -1   5  -4 92.5818 8.77386   3
  -1  -5  -4 75.1897 14.9550   2
  -1  -5  -4 72.0986 16.3562   1
  -1  -5  -4 93.6662 8.72786   3
  -1   5  -4 76.6155 17.1589   1
  -1   5  -4 76.7670 13.8546   2
  -1   5  -4 81.3226 6.41841  11
   1  -5   5 39.0411 13.0032  35
  -1   5  -5 63.8790 10.4778  14
  -1  -5  -5 45.3163 9.50690  12
  -1   5  -5 54.0242 16.0531   2
  -1  -5  -5 44.2001 15.4627   2
   1   5   5 47.7916 19.3355  37
  -1   5  -5 88.1757 11.9007  24
  -1   5  -5 42.1980 9.31077  20
  -1   5  -6 2324.10 58.8201  18
  -1   5  -6 2299.58 61.4465  14
  -1  -5  -6 2390.98 61.8726  12
  -1   5  -6 2382.97 60.9410  30
  -1   5  -6 2437.65 60.9979  29
  -1  -5  -6 2393.96 62.3976  28
  -1   5  -6 2473.95 62.4412  25
  -1  -5  -6 2369.61 60.9127  39
   1   5   6 2452.68 90.4997  37
  -1   5  -6 2346.39 60.1543   6
  -1  -5  -6 2436.42 60.7537   6
  -1  -5  -6 2405.48 82.3721   2
  -1   5  -6 2386.36 81.2649   2
  -1   5  -6 2441.37 61.5764  20
  -1   5  -6 2514.42 63.9996  24
  -1  -5  -7 5395.55 124.395  12
  -1   5  -7 5307.04 123.367  14
  -1   5  -7 5318.66 121.957  29
  -1   5  -7 5093.09 121.515  30
  -1   5  -7 5061.45 122.904  25
  -1  -5  -7 5371.89 125.086  28
  -1  -5  -7 5220.17 123.970  16
  -1   5  -7 5066.77 120.146  18
  -1  -5  -7 5187.18 122.346   6
  -1   5  -7 5393.69 122.548   6
   1   5   7 5333.67 156.723  37
  -1  -5  -7 5483.11 124.773  24
  -1   5  -7 5460.74 123.769  20
  -1   5  -7 5455.57 125.975  24
  -1  -5  -8 189.914 15.7972  28
  -1   5  -8 183.209 10.7954  18
  -1  -5  -8 189.518 15.4850  16
  -1   5  -8 195.551 14.0097   6
  -1  -5  -8 197.726 13.9588   6
  -1  -5  -8 243.180 16.4995  12
  -1   5  -8 210.035 13.5282  14
  -1   5  -8 219.801 14.0228  20
  -1   5  -8 204.815 16.9573  24
  -1  -5  -8 203.626 16.3637  24
  -1   5  -9 897.457 29.0996  24
  -1  -5  -9 918.069 27.8146  27
  -1  -5  -9 932.530 28.4824  16
  -1  -5  -9 941.078 28.9935  24
  -1  -5  -9 884.700 25.9306   6
  -1  -5  -9 918.552 28.6881  28
  -1  -5 -10 392.148 13.9909  24
  -1  -5 -10 407.743 13.5962  28
   1  -6  -9 5.96203 9.02719  16
   1  -6  -9-8.68030 9.34054  12
   1  -6  -9 8.67560 9.00651  28
   1  -6  -9 3.75275 8.65633  27
   1   6  -8 21.7098 9.81026  29
   1  -6  -8 10.0220 11.1039  28
   1   6  -8 26.0770 8.63058  18
   1   6  -8 9.96593 10.2365  20
   1   6  -8 7.00823 11.2091  24
   1  -6  -8 11.4054 12.1671  24
   1  -6  -8 12.0085 11.6213  12
   1  -6  -7 827.492 28.8259  39
  -1   6   7 960.771 52.5396  37
  -1  -6   7 771.826 47.3304  34
   1   6  -7 897.155 30.9193  14
   1  -6  -7 884.603 30.9921  12
   1   6  -7 965.082 30.2096  30
   1   6  -7 936.270 30.3941  29
   1  -6  -7 879.994 30.5716  28
   1   6  -7 906.734 28.2309   6
   1   6  -7 918.811 31.8198  24
   1   6  -7 912.410 30.4561  20
   1  -6  -7 938.780 31.5643  24
   1   6  -7 912.149 28.9973  18
   1   6  -7 856.153 26.3823  19
  -1   6   6 379.931 20.1949  41
   1   6  -6 425.721 20.9181  24
   1   6  -6 433.419 18.0153  21
   1   6  -6 438.675 17.3334   6
   1  -6  -6 389.724 18.7371  39
  -1   6   6 433.882 35.3209  37
  -1  -6   6 314.021 32.1984  34
   1   6  -6 372.405 19.2876  14
   1   6  -6 384.545 18.8059  30
   1   6  -6 398.562 19.3707  29
   1  -6  -6 410.248 19.2008  28
   1   6  -6 395.637 18.7046  25
   1   6  -6 330.404 28.1774   2
   1   6  -6 407.839 16.4525  19
   1   6  -6 419.840 18.3550  18
   1   6  -5 14.9628 12.8558   2
   1  -6  -5 11.0614 6.78024  42
   1  -6  -5 13.5474 8.85163  39
  -1  -6   5 1.27466 13.3214  35
  -1   6   5 17.7415 17.0750  37
   1  -6  -5 15.7046 11.3186  33
  -1  -6   5 8.51721 17.6412  34
   1   6  -5 10.6257 9.22544  30
   1   6  -5 11.6250 8.73867  29
   1   6  -5 20.7394 9.59871  25
   1  -6  -5 10.4319 8.73760  28
  -1   6   5 13.4999 12.3600   7
   1   6  -5 25.0583 9.07591  20
   1   6  -5 19.2185 8.34176  18
   1   6  -5 13.6690 8.15278  21
   1   6  -5 10.7271 10.5043  24
   1   6  -5 10.1401 8.91916  15
  -1  -6   4 566.163 35.3931  34
  -1  -6   4 646.678 30.0222  35
   1   6  -4 629.195 28.4750   2
   1  -6  -4 565.866 27.7529   2
   1  -6  -4 606.117 32.0116  33
   1   6  -4 585.443 19.3654  11
   1  -6  -4 646.879 26.8715  31
   1  -6  -3 2598.95 70.8161  31
  -1  -6   3 2562.99 70.3913  35
  -1  -6   3 2636.27 80.7215  34
  -1   6   3 2694.61 79.1732  37
   1  -6  -3 2785.32 81.7856  34
   1  -6  -3 2651.64 77.4843  33
   1   6  -3 2399.65 66.7260   2
   1   6  -3 2550.37 67.0592  10
   1   6  -3 2394.21 65.7868   7
   1  -6  -2 13605.6 292.829  31
  -1  -6   2 12785.8 299.674  34
  -1  -6   2 13231.6 288.329  35
  -1   6   2 13356.0 296.484  37
   1  -6  -2 13262.5 299.440  34
   1  -6  -2 13249.4 298.102  33
  -1   6   2 13111.1 285.350   9
   1   6  -2 13377.1 296.911   9
  -1  -6   1 6421.28 152.398  34
  -1  -6   1 6274.01 139.653  35
   1  -6  -1 6609.76 151.320  34
  -1   6   1 6717.52 146.618  37
  -1  -6   1 6685.56 153.492  33
  -1   6   1 6371.42 140.462   9
   1   6  -1 6627.22 148.167   9
   1  -6  -1 6726.92 147.788  31
   1   6   0 228.757 13.7694  37
  -1   6   0 224.960 14.9601  37
   1   6   0 226.708 17.9969   9
  -1   6   0 244.758 16.4822   9
   1   6   0 236.674 14.1130   8
   1  -6   0 273.857 21.2818  33
   1   6   0 277.471 20.8892  32
   1  -6   0 256.490 20.0568  31
  -1  -6   0 225.959 22.1873  34
   1  -6   0 266.604 21.1615  34
  -1  -6   0 222.379 14.5531  35
   1   6   1 6066.84 147.490  37
  -1   6  -1 5944.08 142.702  37
   1   6   1 6322.26 148.135   9
  -1   6  -1 6129.71 147.757   9
   1   6   1 5851.93 138.170   8
  -1   6  -1 6210.79 149.884   7
  -1  -6  -1 6626.18 156.202  33
  -1  -6  -1 6388.53 147.144  31
   1   6   1 6422.63 152.193  32
   1  -6   1 6590.31 155.045  33
  -1  -6  -1 6328.73 157.011  34
   1  -6   1 6483.93 152.770  34
  -1  -6  -2 208.026 14.5255  31
   1  -6   2 231.950 19.7463  34
   1   6   2 221.552 20.0969  37
   1   6   2 206.051 18.8562  32
   1  -6   2 221.989 20.5779  33
  -1  -6  -2 210.782 22.2775  34
  -1  -6  -2 218.471 20.5968  33
  -1   6  -2 205.779 10.5861  11
  -1   6  -2 222.816 16.7227   7
  -1   6  -3 9.77488 7.61607   7
   1   6   3 8.50068 13.7761  37
  -1  -6  -3 8.62509 5.77830  31
  -1  -6  -3 5.16985 11.9062  33
   1  -6   3-1.05237 11.5712  33
   1   6   3 22.1791 11.9672  32
   1  -6   3 28.6170 14.4991  34
  -1   6  -3 4.55174 5.78288  11
   1  -6   4 548.967 32.2162  34
  -1   6  -4 567.776 17.9823  11
   1   6   4 599.729 36.4890  37
  -1   6  -4 553.944 27.5296   2
  -1  -6  -4 634.379 30.0421  33
   1   6   4 595.839 28.5364  32
   1  -6   4 585.962 29.8718  33
   1   6   5 62.7454 10.6659  41
  -1  -6  -5 54.3697 7.72338  42
  -1  -6  -5 52.3098 9.81203  39
  -1   6  -5 63.4176 7.89390  18
  -1   6  -5 44.5992 9.57821  20
   1  -6   5 52.5674 16.6153  34
  -1   6  -5 58.4745 10.1913  29
  -1   6  -5 43.2230 10.1601  30
  -1   6  -5 45.2177 10.9599  25
  -1  -6  -5 44.4118 9.62799  28
  -1   6  -5 69.9953 13.0281  24
  -1   6  -5 53.0462 8.81190  15
  -1   6  -5 47.6664 11.0209  14
  -1  -6  -5 36.9343 9.84388  12
  -1   6  -5 47.7731 13.9385   2
  -1   6  -6 129.186 15.6687  24
  -1   6  -6 118.971 10.8044   6
   1   6   6 127.680 24.2028  37
   1  -6   6 83.4285 20.3248  34
  -1   6  -6 90.6742 11.7403  30
  -1   6  -6 122.881 12.3470  29
  -1  -6  -6 109.523 13.4019  28
  -1   6  -6 101.807 13.0131  25
  -1   6  -6 129.435 10.5296  18
  -1   6  -6 119.378 12.8612  20
  -1  -6  -6 119.645 12.2911  39
  -1  -6  -6 130.624 13.8139  12
  -1   6  -6 110.552 13.3131  14
   1   6   7 33.0492 19.9395  37
  -1  -6  -7 21.9597 11.8355  16
  -1  -6  -7 12.2125 11.2273  12
  -1   6  -7 16.9751 11.1257  14
  -1   6  -7 12.7481 10.5332  25
  -1  -6  -7 19.7128 11.8454  28
  -1   6  -7 23.1264 9.72519  30
  -1   6  -7 24.2683 10.2916  29
  -1   6  -7-1.15119 8.69509   6
  -1   6  -7 11.1909 10.3863  20
  -1   6  -7 16.1368 7.56404  18
  -1  -6  -7 19.5615 12.5712  24
  -1   6  -7 16.1439 13.5467  24
  -1   6  -8 2214.03 59.6742  24
  -1  -6  -8 2241.52 58.3865  28
  -1   6  -8 2379.77 57.8258  20
  -1  -6  -8 2306.37 58.7252  24
  -1   6  -8 2329.55 57.4570  14
  -1  -6  -8 2299.81 58.7079  12
  -1  -6  -8 2283.89 58.3119  16
  -1  -6  -9 1545.67 40.7748  28
  -1  -6  -9 1588.60 41.1352  16
  -1  -6  -9 1508.69 40.7260  27
  -1  -6  -9 1642.14 41.5670  12
  -1  -6  -9 1610.99 41.6266  24
   1  -7  -9 102.660 8.75027  28
   1  -7  -9 122.504 10.2662  16
   1  -7  -9 112.524 10.0183  27
   1  -7  -9 102.650 9.96640  12
   1  -7  -9 121.968 11.0437  24
   1   7  -8 690.576 23.1966  29
   1  -7  -8 660.682 23.0950  28
   1  -7  -8 664.404 23.9440  16
   1   7  -8 625.818 21.4481  18
   1   7  -8 686.369 24.1488  20
   1  -7  -8 709.691 25.7386  24
   1  -7  -8 662.489 24.0436  12
   1  -7  -7 158.063 15.0242  12
   1   7  -7 158.892 14.9215  14
   1   7  -7 182.787 14.3453  30
   1   7  -7 169.215 14.3384  29
   1  -7  -7 195.037 14.3353  28
   1   7  -7 159.578 9.96750  19
   1   7  -7 177.130 12.6273  18
  -1   7   7 167.073 13.3962  41
   1  -7  -7 174.827 13.4350  39
   1  -7  -6 1315.79 39.5875  39
  -1   7   6 1396.69 63.0729  37
  -1  -7   6 1271.62 60.1238  34
   1  -7  -6 1355.84 39.7097  12
   1   7  -6 1334.06 40.7063  14
   1   7  -6 1360.88 39.8150  29
   1   7  -6 1337.60 40.3303  30
   1  -7  -6 1304.94 38.5340  28
   1   7  -6 1369.78 41.1359  24
   1   7  -6 1333.08 39.8356  20
   1   7  -6 1369.10 37.9529  21
  -1   7   6 1309.77 41.2245  41
   1  -7  -6 1233.96 35.7304  42
   1   7  -6 1346.70 36.4282  19
   1   7  -6 1367.78 38.1516  18
   1  -7  -5 85.8578 11.3830  39
   1   7  -5 108.937 11.6747  20
   1   7  -5 96.7941 10.8001  18
   1  -7  -5 101.266 16.8868  33
  -1  -7   5 80.9888 22.2738  34
   1   7  -5 90.9621 11.4463  29
   1   7  -5 85.8568 12.2575  30
   1   7  -5 99.5538 12.6335  25
  -1   7   5 90.3632 17.8577   7
   1   7  -5 97.4711 11.3492  21
   1   7  -5 102.504 13.4880  24
   1   7  -5 85.3060 8.18163  11
   1   7  -5 108.891 11.6517  15
   1  -7  -5 106.288 10.0696  42
  -1   7   5 76.9354 13.2165  41
  -1   7   4 2966.92 92.8159   7
   1  -7  -4 2998.45 82.0460  31
  -1  -7   4 2956.48 97.5184  34
  -1   7   4 3106.08 97.3770  37
   1  -7  -4 3010.46 92.0392  33
   1  -7  -4 3174.39 101.106  34
  -1  -7   4 3256.66 96.2840  33
   1   7  -4 2956.87 73.5589  20
   1   7  -4 3072.55 73.5976  15
   1   7  -4 2989.64 74.5166  14
   1   7  -4 3134.26 72.7597  11
  -1   7   3 6449.74 162.786  37
   1  -7  -3 6640.02 167.912  34
  -1  -7   3 6350.74 165.286  33
   1  -7  -3 6683.30 163.340  33
  -1  -7   3 6264.72 165.544  34
   1   7  -3 5969.19 148.023  10
   1   7  -3 5975.12 149.223   7
   1  -7  -3 6487.80 153.925  31
   1   7  -3 6311.92 141.322  11
  -1   7   2 9127.17 215.254  37
   1  -7  -2 9115.80 219.858  34
   1  -7  -2 9093.57 218.899  33
  -1  -7   2 9005.44 221.248  33
  -1  -7   2 8840.72 220.407  34
   1   7  -2 9339.14 217.016   9
  -1   7   2 8712.61 203.463   9
   1   7  -2 8490.34 209.754   7
   1  -7  -2 9173.58 211.868  31
  -1   7   2 9026.56 196.212  11
  -1   7   1 3540.33 91.9940  37
  -1  -7   1 3486.43 101.259  33
   1  -7  -1 3627.14 98.7177  34
  -1  -7   1 3434.77 99.3043  34
   1   7  -1 3440.37 94.6135   9
  -1   7   1 3363.01 87.1595   9
   1  -7  -1 3425.98 93.3811  31
  -1   7   1 3378.22 78.7467  11
  -1  -7   0 3274.87 97.8788  33
  -1  -7   0 3442.15 92.3122  31
   1  -7   0 3513.61 97.7298  33
   1   7   0 3467.09 96.4106  32
   1  -7   0 3582.16 95.3864  31
  -1  -7   0 3469.36 98.2796  34
   1  -7   0 3506.33 96.0766  34
  -1   7   0 3293.93 93.3090   7
   1   7   0 3435.43 91.6635   9
  -1   7   0 3314.05 87.3151   9
  -1   7   0 3297.83 77.5088  11
   1   7   0 3139.71 82.6483  37
  -1   7   0 3364.27 86.1133  37
   1   7   1 12820.0 297.710  37
   1  -7   1 13913.0 307.550  31
   1   7   1 13432.4 305.289  32
   1  -7   1 13742.8 308.694  33
  -1  -7  -1 13409.7 309.146  33
   1  -7   1 13283.8 305.126  34
  -1  -7  -1 13967.4 311.662  34
  -1   7  -1 13117.8 299.657   9
  -1   7  -1 12975.5 302.352   7
   1   7   1 13319.8 299.837   9
  -1  -7  -1 12941.5 298.361  31
   1   7   1 12821.5 285.872  11
   1   7   2 8277.96 201.435  37
  -1  -7  -2 8471.82 205.801  33
   1  -7   2 8863.58 206.716  33
  -1  -7  -2 8776.16 210.296  34
   1   7   2 8446.52 201.863  32
   1  -7   2 8538.17 204.261  34
  -1   7  -2 8351.39 198.546   7
   1   7   2 8318.40 196.820   9
  -1  -7  -2 8073.44 192.797  31
   1   7   2 8473.50 183.527  11
  -1   7  -2 8105.46 183.990  11
   1  -7   3 1945.38 66.7077  34
  -1  -7  -3 1990.08 66.0930  33
   1   7   3 1969.51 63.0680  32
   1  -7   3 2072.02 67.1028  33
  -1   7  -3 1954.87 48.4930  11
  -1   7  -3 1839.03 57.6896   7
   1   7   3 1886.13 66.8767  37
   1   7   4 92.0931 20.3222  37
   1  -7   4 102.694 16.1569  33
   1  -7   4 83.2256 18.6351  34
  -1  -7  -4 89.6567 16.0400  33
   1   7   4 120.032 15.9310  32
  -1   7  -4 98.6639 10.3934  15
  -1   7  -4 90.1402 8.62283  11
  -1   7  -4 96.5640 11.5717  14
  -1   7  -4 142.517 12.1643  30
  -1   7  -4 105.535 10.4368  29
  -1   7  -4 96.9790 12.5184  25
  -1   7  -4 94.6707 11.4158  22
  -1   7  -4 107.529 12.7368  24
  -1  -7  -4 84.6401 9.19321  42
   1   7   4 90.8335 12.0844  41
  -1   7  -4 96.7814 10.5508  20
   1  -7   5 512.286 35.3215  34
  -1   7  -5 609.639 21.6025  15
  -1  -7  -5 583.539 22.1366  12
  -1   7  -5 598.743 22.7878  29
  -1   7  -5 577.545 23.2769  30
  -1   7  -5 564.466 24.0735  25
  -1   7  -5 587.959 24.8600  24
  -1  -7  -5 545.636 22.5639  39
   1   7   5 611.035 40.3067  37
  -1   7  -5 553.256 19.9617  21
  -1   7  -5 559.954 19.7662  18
  -1  -7  -5 549.367 19.9645  42
   1   7   5 573.719 24.1807  41
   1  -7   6 375.077 32.6386  34
  -1   7  -6 494.567 19.0714  15
  -1  -7  -6 487.263 21.2729  12
  -1   7  -6 448.557 21.9061  14
  -1   7  -6 470.432 20.5959  29
  -1   7  -6 499.375 21.6853  30
  -1  -7  -6 463.210 20.4169  28
  -1   7  -6 463.456 23.1999  24
  -1   7  -6 451.291 21.8346  25
  -1   7  -6 493.578 21.7160  20
  -1   7  -6 453.019 17.7248  18
   1   7   6 476.454 20.8130  41
  -1  -7  -6 458.191 17.1629  42
  -1  -7  -6 459.883 20.9822  39
  -1   7  -7 263.972 15.4337  29
  -1   7  -7 292.406 16.0146  30
  -1   7  -7 231.073 12.1153  18
  -1  -7  -7 235.203 16.0101  16
  -1  -7  -7 264.687 15.9776  28
  -1   7  -7 284.879 17.0312  25
  -1   7  -7 271.361 18.3257  24
  -1  -7  -7 279.186 17.2349  12
  -1   7  -7 270.888 17.0499  14
  -1  -7  -7 260.612 16.7966  24
  -1   7  -7 255.639 16.5742  20
  -1  -7  -8 3881.66 94.3026  28
  -1  -7  -8 4145.73 95.8760  12
  -1   7  -8 4083.34 95.1262  14
  -1  -7  -8 3975.72 95.4448  24
  -1   7  -8 4144.78 95.2320  20
  -1  -7  -8 4064.39 95.1813  16
  -1  -7  -9 440.327 16.2547  24
  -1  -7  -9 468.448 15.8881  16
   1  -8  -9 31.3402 6.59459  16
   1  -8  -9 30.0014 7.64995  24
   1   8  -8 584.580 20.1560  29
   1  -8  -8 520.781 18.2224  28
   1  -8  -8 575.622 20.6234  16
   1   8  -8 558.530 18.2189  18
   1  -8  -8 592.330 22.0269  24
   1  -8  -8 543.674 20.4548  12
   1   8  -7 524.934 22.6308  14
   1  -8  -7 482.265 20.6433  12
   1   8  -7 523.423 21.5737  30
   1   8  -7 481.195 20.8164  29
   1  -8  -7 439.494 18.4337  28
   1  -8  -7 483.955 20.5296  39
  -1   8   7 493.181 20.6690  41
   1   8  -7 497.394 19.0072  18
   1   8  -6 60.9828 12.8462  20
   1   8  -6 62.5956 10.1676  18
   1   8  -6 57.0165 8.09968  19
  -1  -8   6 16.0656 17.5496  34
   1   8  -6 57.9289 12.8147  30
   1   8  -6 66.8818 12.7611  29
   1  -8  -6 32.6289 11.4603  39
   1   8  -6 46.0213 10.0479  21
   1  -8  -6 54.7996 11.4533  12
   1   8  -6 84.5499 12.0489  15
   1  -8  -6 50.1070 9.18122  42
  -1   8   6 60.0779 13.7973  41
  -1   8   5 350.828 20.6034  41
   1  -8  -5 383.280 17.0091  42
   1   8  -5 372.681 17.6737  21
   1   8  -5 358.087 18.3271  20
   1  -8  -5 362.191 28.5103  33
   1   8  -5 364.040 19.8053  30
  -1   8   5 317.680 28.0210   7
  -1  -8   5 399.333 35.3652  34
  -1   8   5 341.327 32.0243  37
   1   8  -5 358.588 16.8575  18
   1   8  -5 350.849 17.7632  15
   1  -8  -5 360.868 17.3084  12
   1   8  -5 342.693 14.7534  11
   1   8  -5 348.702 19.4527  14
   1  -8  -4 36110.7 793.516  42
  -1   8   4 36998.4 797.751  41
  -1  -8   4 39127.4 825.655  33
   1  -8  -4 37382.8 819.862  33
   1  -8  -4 38167.3 831.246  34
   1   8  -4 36509.5 795.284  30
   1   8  -4 36154.5 794.022  29
  -1   8   4 37937.3 822.487   7
  -1  -8   4 35969.7 826.164  34
   1  -8  -4 37060.3 794.903  39
  -1   8   4 37653.7 823.851  37
   1   8  -4 36665.8 793.672  20
   1   8  -4 37123.6 792.549  11
   1   8  -4 37316.1 793.877  15
   1   8  -4 37225.1 795.179  14
  -1  -8   3 564.339 37.4790  34
   1  -8  -3 603.893 29.2137  31
   1   8  -3 600.286 22.3198  30
   1   8  -3 554.307 21.1155  29
   1   8  -3 527.229 26.2801   7
  -1   8   3 582.743 35.4742   7
  -1  -8   3 554.973 36.7806  33
   1  -8  -3 563.243 34.8567  33
   1  -8  -3 571.013 37.5130  34
   1  -8  -3 555.551 21.1634  39
  -1   8   3 574.812 34.0671  37
  -1   8   3 578.087 23.5352  41
   1  -8  -3 583.077 20.7623  42
   1   8  -3 591.714 20.8490  11
  -1  -8   2 11132.0 265.244  33
   1  -8  -2 10652.4 260.309  33
   1  -8  -2 10997.1 261.886  34
   1   8  -2 10227.6 250.992   7
   1   8  -2 10761.0 257.552   9
   1  -8  -2 10986.8 253.145  31
  -1   8   2 10667.9 254.630  37
  -1  -8   2 10545.1 262.752  34
  -1   8   2 10952.8 234.747  11
   1   8  -2 10444.5 236.072  11
  -1  -8   1 2553.35 84.0336  33
   1  -8  -1 2526.54 80.5983  34
  -1   8   1 2389.72 68.2259   9
   1   8  -1 2509.79 76.8852   9
   1  -8  -1 2429.01 75.4866  31
  -1   8   1 2606.37 73.3759  37
  -1  -8   1 2356.30 80.9864  34
  -1   8   1 2523.31 59.8997  11
   1   8  -1 2397.03 60.2678  11
  -1   8   0 3261.33 96.1927   7
  -1   8   0 3389.08 89.4674   9
   1   8   0 3496.73 94.1497   9
  -1   8   0 3337.27 77.6774  11
   1   8   0 3265.06 78.0030  11
   1   8   0 3058.21 82.0954  37
  -1   8   0 3251.93 86.3161  37
   1  -8   0 3379.02 98.3336  34
  -1  -8   0 3376.99 100.971  34
  -1  -8   0 3409.89 95.3443  31
  -1  -8   0 3206.61 101.135  33
   1  -8   0 3398.77 96.3153  31
   1  -8   0 3507.41 101.179  33
  -1  -8  -1 393.663 29.1070  33
   1  -8   1 376.376 28.4001  31
   1  -8   1 352.572 27.9656  33
   1   8   1 372.808 28.0291  32
   1   8   1 413.223 24.5738   9
  -1   8  -1 401.285 26.6506   7
  -1  -8  -1 362.823 23.5841  31
   1   8   1 340.916 21.3953  37
   1  -8   1 363.847 26.9694  34
  -1  -8  -1 391.101 30.4951  34
   1   8   1 357.152 15.2489  11
   1   8   2 22236.2 490.317  32
  -1  -8  -2 22363.3 499.109  34
   1  -8   2 22668.0 495.492  33
  -1  -8  -2 21744.9 493.968  33
  -1  -8  -2 20776.4 477.901  31
   1   8   2 21525.9 482.326   9
  -1   8  -2 21552.4 485.475   7
   1   8   2 20942.6 485.567  37
   1   8   2 22105.1 467.004  11
  -1   8  -2 21301.4 467.451  11
   1  -8   2 21624.8 491.198  34
   1   8   3 753.592 27.2577  41
  -1  -8  -3 691.069 23.7292  42
  -1   8  -3 724.495 26.1266  22
   1   8   3 766.198 32.8588   9
  -1   8  -3 737.716 32.3790   7
  -1  -8  -3 732.609 43.5878  34
  -1  -8  -3 772.316 39.7514  33
   1  -8   3 747.972 39.0242  33
   1   8   3 775.598 36.9327  32
  -1   8  -3 745.413 25.4189  30
   1  -8   3 698.006 38.5356  34
  -1  -8  -3 683.382 24.6297  39
   1   8   3 626.294 36.2304  37
  -1   8  -3 724.606 24.0911  20
  -1   8  -3 735.508 24.9387  14
  -1   8  -3 735.562 23.8078  11
   1   8   4 1130.75 36.4766  41
  -1  -8  -4 1080.36 32.7321  42
   1  -8   4 1016.73 49.1567  34
  -1  -8  -4 1116.24 47.6137  33
  -1   8  -4 1113.75 34.0268  29
  -1   8  -4 1156.47 36.0416  25
  -1   8  -4 1131.06 33.7367  20
   1   8   4 1051.89 51.1569  37
  -1  -8  -4 1062.95 34.1389  39
  -1   8  -4 1095.92 33.2956  15
  -1  -8  -4 1098.80 31.9989  12
  -1   8  -4 1104.71 31.4436  11
  -1   8  -4 1143.29 34.8348  14
   1   8   5 639.351 41.8526  37
  -1   8  -5 635.057 25.4541  14
  -1  -8  -5 613.250 23.0539  12
  -1   8  -5 635.307 23.5067  15
  -1   8  -5 591.193 25.2604  30
  -1   8  -5 624.848 24.3561  29
  -1   8  -5 604.189 26.2038  25
   1  -8   5 563.100 38.1266  34
  -1   8  -5 620.029 21.4483  21
  -1   8  -5 668.686 25.0933  20
  -1   8  -5 612.547 21.0732  18
  -1  -8  -5 636.373 22.3759  42
   1   8   5 663.343 26.0372  41
  -1   8  -6 243.855 14.2916  15
  -1  -8  -6 262.840 16.1665  12
  -1   8  -6 230.074 16.7374  30
   1  -8   6 217.418 27.7834  31
  -1   8  -6 238.653 16.0152  29
  -1   8  -6 242.156 17.1876  25
   1   8   6 239.283 27.7172  37
  -1   8  -6 210.994 11.6373  21
  -1   8  -6 237.643 12.6647  18
  -1  -8  -6 239.903 12.7774  42
   1   8   6 260.165 16.5819  41
  -1   8  -7-1.24447 9.61425  29
  -1   8  -7 8.47582 9.69010  30
  -1  -8  -7 14.4005 10.8402  12
  -1  -8  -7-0.41552 10.1661  16
  -1   8  -7 10.6835 11.5868  14
  -1  -8  -7 1.78756 8.47207  28
  -1   8  -7 6.88535 10.9992  20
  -1  -8  -7 8.78603 10.5178  24
  -1  -8  -8 1719.11 42.6059  12
  -1  -8  -8 1634.74 42.7049  27
  -1  -8  -8 1610.20 41.6076  16
  -1  -8  -8 1656.99 42.4378  24
  -1   8  -8 1668.40 42.1680  20
  -1  -8  -9 30.7009 6.63626  24
  -1  -8  -9 14.3462 5.86483  16
   1   9  -8 6.85424 7.68109  29
   1  -9  -8 2.84104 8.99594  24
   1  -9  -8 8.14172 7.26611  12
   1  -9  -8 5.07813 7.45523  16
   1  -9  -7 509.073 19.4840  12
   1   9  -7 531.312 21.2347  30
   1   9  -7 485.133 20.4619  29
   1   9  -7 505.681 21.2418  20
   1  -9  -7 498.080 19.6573  16
   1   9  -7 483.530 18.1517  18
  -1   9   7 470.423 19.9097  41
   1   9  -6 55.6292 11.1420  15
   1   9  -6 56.6883 13.3915  14
   1  -9  -6 52.8194 10.1487  12
   1   9  -6 79.0477 12.9928  29
   1   9  -6 75.2370 13.0804  30
   1  -9  -6 59.4127 12.2075  39
   1   9  -6 61.3405 10.1837  21
   1  -9  -6 53.9507 9.45838  42
  -1   9   6 75.6300 13.9779  41
   1   9  -6 58.0543 11.6250  20
   1   9  -6 71.9964 10.3927  18
  -1   9   5 38.5180 20.4985  37
   1  -9  -5 58.7677 16.7669  33
  -1  -9   5 26.3556 19.2193  34
   1   9  -5 50.4451 11.2700  15
   1   9  -5 34.3554 12.7151  14
   1   9  -5 32.8742 7.96937  11
   1  -9  -5 32.5967 9.56900  12
  -1   9   5 62.2613 19.0349   7
   1  -9  -5 58.6534 13.4525  39
   1   9  -5 19.4634 10.0452  21
   1   9  -5 26.0511 9.78729  18
   1   9  -5 46.6608 11.3602  20
   1  -9  -5 57.2067 11.2055  42
   1  -9  -4 4456.20 104.264  42
  -1   9   4 4372.85 108.522  41
  -1  -9   4 4277.84 132.095  34
   1   9  -4 4431.33 106.399  30
   1   9  -4 4457.84 104.881  29
  -1   9   4 4306.04 129.916   7
   1  -9  -4 4417.87 128.356  33
  -1  -9   4 4572.83 132.248  33
  -1   9   4 4352.72 128.757  37
   1  -9  -4 4365.90 105.513  39
   1   9  -4 4386.44 104.260  20
   1   9  -4 4441.82 103.489  11
   1   9  -4 4303.22 104.540  15
   1   9  -4 4411.07 105.502  14
  -1  -9   3 8150.77 214.788  34
   1  -9  -3 8723.43 217.543  34
  -1  -9   3 8589.10 217.384  33
   1  -9  -3 8457.73 212.261  33
   1   9  -3 8275.83 186.261  30
   1   9  -3 8142.99 184.783  29
   1  -9  -3 8430.76 199.388  31
  -1   9   3 8161.31 212.380   7
   1  -9  -3 7766.82 185.119  39
  -1   9   3 8189.85 208.260  37
   1   9  -3 8332.58 185.219  14
   1   9  -3 8513.29 184.838  11
   1   9  -3 8019.80 183.883  20
  -1  -9   2 1237.07 56.0930  34
  -1  -9   2 1298.00 58.8376  33
   1  -9  -2 1174.42 54.0492  33
   1  -9  -2 1279.19 56.0852  34
   1   9  -2 1149.95 34.6190  29
   1   9  -2 1170.59 35.4108  30
   1  -9  -2 1205.99 48.3018  31
   1   9  -2 1195.29 52.1174   9
  -1   9   2 1195.01 53.5995   7
   1   9  -2 1228.82 48.4377   7
   1  -9  -2 1193.28 34.8714  39
  -1   9   2 1123.74 47.8208  37
  -1   9   2 1193.81 34.4042  23
   1  -9  -2 1172.71 34.9724  42
  -1   9   2 1288.01 38.5612  41
   1   9  -2 1208.34 35.3715  11
  -1   9   2 1342.19 34.4917  11
   1  -9  -1 32.3790 17.3654  34
   1  -9  -1-1.66656 17.1019  33
  -1  -9   1 29.4361 17.9322  34
  -1  -9   1 32.4413 18.0613  33
   1  -9  -1 22.1677 15.8750  31
  -1  -9   1 7.40106 14.9778  31
  -1   9   1 3.18625 10.4375  37
  -1   9   1 13.3756 8.45115  11
   1   9  -1 15.4010 8.79238  11
   1   9  -1 20.3375 15.0287   9
   1   9  -1 4.19437 13.1711   7
  -1  -9   0 2071.18 69.9525  31
  -1  -9   0 2043.13 77.0180  33
   1  -9   0 2219.19 77.6064  33
   1  -9   0 2081.91 71.6522  31
   1   9   0 2121.31 68.9057   9
  -1   9   0 2059.22 64.2612   9
  -1   9   0 2106.50 73.1532   7
   1   9   0 2093.96 53.3966  11
  -1   9   0 2094.99 53.0242  11
   1  -9   0 2028.42 73.8755  34
  -1  -9   0 2074.18 77.4849  34
   1  -9   1 1053.28 48.5147  34
  -1  -9  -1 976.763 49.4712  33
   1  -9   1 1014.44 48.7387  31
   1  -9   1 1035.16 49.7823  33
  -1  -9  -1 1038.20 51.6157  34
  -1  -9  -1 962.698 41.2495  31
   1   9   1 994.012 41.9644   9
  -1   9  -1 995.974 45.6049   7
   1   9   1 941.252 37.7321  37
  -1   9  -1 1012.99 32.1915  22
  -1   9  -1 1004.64 30.4448  11
   1   9   1 1075.02 30.4741  11
  -1  -9  -1 1037.31 30.3122  42
  -1  -9  -2 6617.94 151.654  42
  -1   9  -2 6738.37 154.224  22
   1  -9   2 7146.28 182.165  31
  -1  -9  -2 6989.35 183.887  34
  -1  -9  -2 6940.90 180.295  33
   1  -9   2 6865.14 179.360  33
  -1   9  -2 6602.39 152.657  30
  -1   9  -2 6848.29 171.456   7
   1   9   2 6606.91 166.060   9
   1  -9   2 6794.59 176.653  34
   1   9   2 6571.84 169.100  37
  -1  -9  -2 6667.23 151.980  39
  -1   9  -2 6514.76 150.917  20
   1   9   2 6925.26 150.912  11
  -1   9  -2 6795.93 151.770  11
  -1   9  -2 6551.49 151.421  14
   1   9   3 2551.93 66.2236  41
  -1  -9  -3 2573.75 91.6414  34
   1  -9   3 2550.17 88.9871  31
  -1  -9  -3 2557.26 85.2950  33
   1  -9   3 2490.85 83.6459  33
  -1   9  -3 2469.16 64.0221  30
  -1   9  -3 2410.12 63.0547  29
  -1   9  -3 2423.90 74.7453   7
   1  -9   3 2419.48 83.0632  34
  -1  -9  -3 2340.04 62.9668  39
   1   9   3 2419.48 81.0345  37
  -1   9  -3 2444.73 62.2118  20
  -1   9  -3 2449.78 62.9504  14
  -1   9  -3 2541.40 61.8533  11
  -1  -9  -4 747.790 25.6534  42
   1   9   4 740.801 29.7144  41
   1  -9   4 692.497 41.1613  34
   1  -9   4 763.741 46.2235  31
  -1  -9  -4 692.151 38.8587  33
  -1   9  -4 702.193 27.4525  30
  -1   9  -4 746.330 26.3798  20
  -1  -9  -4 703.121 26.6505  39
   1   9   4 654.915 40.1170  37
  -1   9  -4 720.923 24.3270  11
  -1   9  -4 737.612 26.2214  15
  -1   9  -4 733.548 27.0812  14
  -1  -9  -5 179.262 14.8682  39
   1   9   5 175.144 25.2866  37
  -1   9  -5 184.752 13.9870  15
  -1   9  -5 199.825 16.0726  14
  -1  -9  -5 168.114 13.0621  12
   1   9   5 160.169 23.0247   7
  -1   9  -5 179.071 12.1198  21
   1   9   5 201.748 17.0061  41
  -1  -9  -5 177.142 13.0399  42
  -1   9  -5 203.280 11.9981  18
  -1   9  -5 193.028 15.3683  20
   1  -9   5 182.574 27.5353  31
  -1   9  -5 184.189 16.3016  30
  -1   9  -5 197.794 15.2827  29
  -1   9  -6 157.297 14.2460  29
  -1   9  -6 195.861 16.0837  30
  -1   9  -6 193.140 14.9724  20
  -1   9  -6 205.864 13.1231  15
  -1   9  -6 177.601 16.0454  14
  -1  -9  -6 158.818 13.2752  12
  -1   9  -6 191.930 11.0286  18
  -1  -9  -6 178.486 12.9901  16
   1   9   6 190.338 15.0419  41
  -1  -9  -6 175.716 11.5535  42
  -1   9  -7 219.833 14.2809  30
  -1   9  -7 194.628 13.0527  29
  -1  -9  -7 215.836 13.3262  12
  -1  -9  -7 214.886 14.1282  24
  -1  -9  -7 189.490 12.4362  16
   1   9   7 199.898 12.1090  41
  -1  -9  -8 2990.88 68.1088  27
  -1   9  -8 3031.81 67.8783  20
  -1  -9  -8 2834.89 67.2292  24
   1 -10  -8 329.058 12.9574  27
   1  10  -8 302.023 12.0977  29
   1 -10  -8 291.776 10.4377  16
   1 -10  -8 320.811 13.1721  24
   1 -10  -7 82.7493 8.67354  12
   1 -10  -7 88.4788 11.3377  24
   1  10  -7 85.9480 10.8528  29
   1  10  -7 101.034 11.5344  30
   1  10  -7 81.0566 10.8248  20
   1 -10  -7 92.4963 9.13158  16
  -1  10   7 95.5995 10.8439  41
   1 -10  -6 913.673 28.1572  12
   1  10  -6 1004.62 32.5884  14
   1  10  -6 1060.55 33.3356  30
   1  10  -6 935.300 28.8361  21
   1  10  -6 1035.86 31.6925  20
   1  10  -6 1001.11 29.2262  18
  -1  10   6 1010.29 33.2389  41
   1 -10  -6 946.160 28.7809  42
   1  10  -5 2080.34 54.4147  11
   1  10  -5 2299.82 58.4304  15
   1  10  -5 2244.63 59.2929  14
   1  10  -5 2118.13 59.3076  30
   1  10  -5 2150.05 58.3068  29
   1 -10  -5 2235.23 58.8293  39
   1  10  -5 2273.21 58.0566  20
   1  10  -5 2125.34 56.1338  21
   1  10  -5 2166.04 55.9331  18
  -1  10   5 2221.39 61.0787  41
   1 -10  -5 2200.66 56.7711  42
   1 -10  -4 0.95534 10.2354  42
  -1  10   4 7.21364 13.5968  41
  -1 -10   4 13.5439 16.6535  33
   1 -10  -4 5.35554 16.2497  33
  -1 -10   4 10.2348 18.0762  34
   1  10  -4 6.56851 10.8037  29
   1  10  -4 5.12123 11.7310  30
  -1  10   4 3.81837 15.9944   7
  -1  10   4 5.24237 15.9063  37
   1 -10  -4 10.2984 10.3069  39
   1  10  -4-6.54644 10.3750  20
   1  10  -4 0.98938 10.9760  15
   1  10  -4 9.58984 9.57545  11
   1  10  -4 2.06736 10.9446  14
  -1 -10   3 21012.4 488.296  31
   1 -10  -3 21234.9 491.284  34
  -1 -10   3 21197.2 490.009  33
   1 -10  -3 21052.3 486.331  33
   1  10  -3 20921.8 455.006  29
   1  10  -3 20935.5 456.295  30
  -1  10   3 20658.7 486.284   7
  -1 -10   3 20281.1 488.134  34
  -1  10   3 20141.6 478.341  37
   1 -10  -3 21423.8 455.356  39
   1  10  -3 20523.8 453.594  20
   1  10  -3 20940.5 454.775  11
   1  10  -3 20984.9 454.873  14
   1 -10  -2 2017.27 52.8900  42
  -1  10   2 2042.98 56.0438  41
  -1 -10   2 2117.69 80.0854  33
   1 -10  -2 2050.78 77.6670  34
  -1 -10   2 2002.71 75.5285  31
   1 -10  -2 2021.56 76.7989  33
   1  10  -2 1989.69 53.2194  30
   1  10  -2 1931.63 52.2068  29
   1 -10  -2 2015.33 67.7998  31
  -1  10   2 1909.43 74.9976   7
   1  10  -2 2031.48 69.2227   7
  -1 -10   2 1960.60 77.4992  34
  -1  10   2 1915.21 67.0280  37
   1 -10  -2 2001.80 52.4001  39
   1  10  -2 1887.48 50.5251  20
   1  10  -2 1908.34 51.3634  14
  -1  10   2 2137.19 51.5875  11
   1 -10  -1 2451.38 77.7682  31
   1  10  -1 2152.80 56.5629  30
   1  10  -1 2138.11 56.2262  29
   1  10  -1 2308.95 76.6837   9
   1  10  -1 2270.98 77.9181   7
  -1 -10   1 2279.35 84.0294  34
  -1 -10   1 2188.02 55.2656  42
  -1  10   1 2328.50 60.1853  41
   1  10  -1 2090.63 56.8312  41
   1 -10  -1 2186.07 57.1652  42
   1 -10  -1 2191.85 81.7903  33
   1 -10  -1 2425.84 82.8493  34
  -1 -10   1 2319.36 84.7964  33
  -1 -10   1 2255.42 78.6225  31
   1  10  -1 2230.44 57.4790  11
  -1  10   1 2316.08 57.0531  11
  -1 -10   0-5.77642 17.6405  31
   1 -10   0-7.82295 17.4129  31
   1  10   0 3.38664 15.4188   7
  -1  10   0 3.39067 15.2546   7
   1  10   0 19.3442 14.3135   9
  -1 -10   0 26.9425 9.06588  42
   1 -10   0 24.6902 8.74662  42
   1  10   0 28.7540 10.6979  41
  -1  10   0 35.0837 10.2512  41
  -1  10   0 23.5874 9.19954  11
   1  10   0 14.0902 9.44467  11
   1 -10   0 7.11350 18.3355  34
  -1 -10   0 11.9114 19.4076  33
  -1 -10   0 24.0463 20.0828  34
   1 -10   0 30.2823 17.2326  33
  -1 -10  -1 13903.2 333.463  33
   1 -10   1 14191.4 328.749  31
   1 -10   1 14204.4 333.067  33
  -1 -10  -1 14148.5 336.068  34
  -1 -10  -1 12962.2 316.028  31
  -1  10  -1 13320.9 299.216  30
   1  10   1 13390.4 317.263   9
  -1  10  -1 13822.1 325.332   7
   1 -10   1 13932.2 328.992  34
  -1  10  -1 13231.4 297.308  20
   1  10   1 14233.0 299.177  11
  -1  10  -1 13674.0 299.388  11
   1  10   1 13722.0 301.880  41
  -1 -10  -1 13415.8 299.089  42
  -1 -10  -2 1066.07 32.6102  42
  -1 -10  -2 1027.77 52.3400  33
  -1 -10  -2 1025.91 55.3918  34
   1 -10   2 979.998 51.2454  33
   1 -10   2 1140.43 54.6502  31
  -1  10  -2 1106.96 33.6066  30
  -1  10  -2 1051.77 46.4919   7
   1 -10   2 1075.49 51.3137  34
   1  10   2 1003.09 43.5188  37
  -1 -10  -2 1039.72 32.5216  39
  -1  10  -2 988.447 31.2926  20
  -1  10  -2 1080.32 32.4753  11
   1  10   2 1079.25 31.3675  11
  -1  10  -2 1062.01 32.0012  14
   1  10   3 656.832 27.8412  41
   1 -10   3 646.365 40.1826  33
  -1 -10  -3 707.997 46.1408  34
  -1 -10  -3 679.054 40.5594  33
  -1  10  -3 642.884 25.2407  29
  -1  10  -3 652.835 26.1521  30
   1 -10   3 661.521 41.1131  34
   1  10   3 575.845 35.8283  37
  -1 -10  -3 686.602 25.4152  39
  -1  10  -3 658.409 24.2601  20
  -1  10  -3 698.111 24.5421  11
  -1  10  -3 681.507 25.0289  14
   1  10   4 2536.13 66.9413  41
  -1 -10  -4 2476.90 63.1314  42
   1 -10   4 2105.77 81.8946  34
  -1 -10  -4 2294.07 81.8485  33
   1 -10   4 2633.28 93.2284  31
  -1 -10  -4 2468.61 94.4931  34
  -1  10  -4 2537.75 65.8176  30
   1  10   4 2218.31 86.0562   7
  -1  10  -4 2539.63 63.9780  20
  -1 -10  -4 2421.60 64.4073  39
   1  10   4 2204.17 81.8112  37
  -1  10  -4 2497.27 64.9873  14
  -1  10  -4 2610.94 64.3431  15
  -1  10  -5 234.389 15.9452  20
  -1  10  -5 208.554 11.8837  18
  -1  10  -5 205.693 16.5240  14
  -1  10  -5 226.752 14.9340  15
  -1  10  -5 222.629 12.6015  21
  -1  10  -5 233.986 16.4928  29
  -1 -10  -5 193.909 10.8103  38
  -1 -10  -5 218.553 14.2578  42
   1  10   5 205.521 17.2262  41
  -1  10  -6 1748.10 47.5739  20
  -1 -10  -6 1604.47 43.8420  12
  -1  10  -6 1795.84 48.4546  14
  -1  10  -6 1720.85 44.9903  15
  -1  10  -6 1775.82 47.3416  29
  -1  10  -6 1793.06 48.7013  30
   1  10   6 1756.94 47.7359  41
  -1 -10  -6 1649.43 43.9441  42
   1  10   7 699.265 22.0328  41
  -1  10  -7 808.699 24.9328  30
  -1  10  -7 788.198 23.9180  29
  -1  10  -7 760.462 24.6086  20
  -1 -10  -7 776.808 23.8289  24
  -1 -10  -7 675.900 21.0500  16
  -1 -10  -8 1526.85 37.4856  24
  -1 -10  -8 1570.42 38.1951  27
   1  11  -7 478.297 17.0166  29
   1  11  -7 442.296 16.5516  20
   1 -11  -7 456.953 16.6979  24
   1  11  -6 90.7690 9.15008  21
   1  11  -6 99.8940 9.07765  18
   1  11  -6 93.0561 11.0121  20
   1 -11  -6 89.2814 9.31248  42
  -1  11   6 79.5242 12.3344  41
   1  11  -5 381.157 18.9150  15
   1  11  -5 375.222 19.5367  14
   1 -11  -5 395.878 19.2787  39
   1  11  -5 373.951 19.2964  29
   1  11  -5 391.767 20.6789  30
   1  11  -5 415.334 18.5643  20
   1  11  -5 386.194 17.6219  21
   1  11  -5 425.853 17.1396  18
  -1  11   5 396.869 21.1792  41
   1 -11  -5 386.427 17.5983  42
   1  11  -4 3278.89 81.6454  29
   1  11  -4 3284.01 82.9751  30
   1 -11  -4 3302.31 81.6426  39
   1  11  -4 3208.14 79.9750  20
   1  11  -4 3371.18 80.0470  11
   1  11  -4 3215.76 81.3498  14
  -1  11   4 3435.88 85.2624  41
   1 -11  -4 3247.63 80.7254  42
   1 -11  -3 156.121 13.9939  42
   1 -11  -3 163.384 26.1313  34
  -1 -11   3 156.304 26.7237  34
   1 -11  -3 147.250 23.5961  33
  -1 -11   3 150.562 25.0010  33
   1  11  -3 149.111 13.6587  29
  -1 -11   3 113.625 23.7732  31
   1  11  -3 149.731 14.6466  30
  -1  11   3 171.776 24.6572   7
  -1  11   3 146.722 19.7613  37
   1 -11  -3 162.704 14.0754  39
   1  11  -3 157.989 12.7577  20
   1  11  -3 181.755 13.4869  11
   1  11  -3 167.833 14.1479  14
   1  11  -3 170.329 15.4516  15
   1  11  -2 778.720 27.9473  30
   1  11  -2 780.472 27.4192  29
   1  11  -2 707.274 39.1140   7
  -1  11   2 705.483 44.0597   7
  -1 -11   2 756.159 46.6652  34
   1 -11  -2 814.068 27.0055  39
  -1 -11   2 773.064 44.9778  31
  -1 -11   2 840.522 48.7318  33
   1 -11  -2 790.701 46.2501  33
   1 -11  -2 762.412 46.0491  34
  -1  11   2 831.286 30.9427  41
   1 -11  -2 804.274 28.1908  42
   1  11  -1 106.549 11.4605  30
   1  11  -1 106.400 10.8891  29
  -1 -11   1 113.049 20.5005  31
   1 -11  -1 98.7941 21.4674  31
  -1 -11   1 107.435 9.86082  42
   1  11  -1 105.206 12.2969  41
  -1  11   1 117.564 14.0830  41
   1 -11  -1 126.258 12.0690  42
  -1  11   1 99.8157 21.9835   7
   1  11  -1 123.637 21.4659   7
   1 -11  -1 118.521 23.6465  33
   1 -11  -1 119.398 22.9059  34
  -1 -11   1 86.6114 23.2442  33
  -1 -11   1 145.460 24.7426  34
   1  11  -1 113.888 13.0803  11
  -1  11   1 112.294 11.8906  11
   1 -11   0 8.28804 18.5165  31
  -1 -11   0-9.09154 18.1392  31
   1  11   0 11.3770 8.38295  29
  -1 -11   0 8.03962 8.93297  42
   1  11   0 13.1331 11.1979  41
   1 -11   0 11.4898 9.14930  42
  -1  11   0 6.57340 10.4140  41
   1  11   0 24.5970 15.3202   9
   1  11   0 14.8863 16.7383   7
  -1  11   0 12.9619 15.7278   7
  -1 -11   0 10.7653 19.0138  34
  -1 -11   0-16.9849 19.6645  33
   1 -11   0 8.22259 19.3615  33
   1 -11   0 9.62139 17.0996  34
   1  11   0 14.1930 10.4083  11
  -1  11   0 10.8115 9.96695  11
   1 -11   1-16.2223 21.2816  31
  -1  11  -1 12.9560 9.61735  30
  -1  11  -1 12.7918 10.5413  11
   1  11   1 5.68545 8.90375  11
   1  11   1 7.75348 15.8980   7
  -1  11  -1 17.4587 15.7991   7
   1  11   1 17.9922 12.8913  41
  -1 -11  -1 18.2342 9.76955  42
  -1 -11  -1-4.18303 18.6999  33
   1 -11   1-1.89526 16.9454  34
   1 -11   1 20.2375 19.5777  33
  -1 -11  -1-8.72481 20.6565  34
   1  11   2 13173.2 286.632  41
  -1 -11  -2 12952.5 282.845  42
  -1 -11  -2 12521.2 315.153  33
   1 -11   2 12862.5 314.528  33
   1 -11   2 12545.3 313.465  31
  -1 -11  -2 13503.5 323.700  34
  -1  11  -2 12975.3 283.353  29
  -1  11  -2 12762.9 283.549  30
   1  11   2 12186.5 313.586   7
  -1  11  -2 12166.9 304.352   7
   1 -11   2 12788.0 312.964  34
  -1 -11  -2 12927.2 282.283  39
  -1  11  -2 12413.1 281.105  20
  -1  11  -2 12593.9 282.422  11
  -1  11  -2 12637.1 281.284  14
   1  11   2 13135.1 281.190  11
  -1 -11  -3 406.226 19.9063  42
   1  11   3 473.713 23.9868  41
   1 -11   3 459.607 36.6015  31
  -1 -11  -3 368.641 36.2973  34
   1 -11   3 432.241 33.2589  33
  -1 -11  -3 431.854 33.9948  33
  -1  11  -3 447.049 20.9391  29
  -1  11  -3 436.618 21.5294  30
   1  11   3 422.840 34.9448   7
  -1  11  -3 469.251 20.2709  14
  -1  11  -3 440.692 19.1178  11
  -1 -11  -3 441.135 20.4573  39
  -1  11  -3 426.947 19.3730  20
   1 -11   3 396.514 33.0101  34
  -1  11  -4 69.8347 13.5272  30
  -1  11  -4 69.3774 12.8183  29
  -1  11  -4 59.9032 12.1867  14
  -1  11  -4 53.4504 11.4761  15
  -1  11  -4 77.5032 11.6631  20
   1  11   4 53.6036 14.4091  41
  -1 -11  -4 61.6582 11.1465  42
  -1  11  -5 498.398 18.1968  21
  -1  11  -5 546.942 21.9209  20
  -1  11  -5 500.506 23.0690  30
  -1 -11  -5 531.998 20.3035  42
   1  11   5 577.016 24.0936  41
  -1  11  -5 533.252 22.7061  14
  -1  11  -5 556.504 21.2254  15
  -1  11  -6 95.9133 11.3645  29
  -1  11  -6 84.5415 12.2081  30
  -1  11  -6 83.5802 11.8484  14
  -1  11  -6 83.0352 11.3733  20
  -1 -11  -6 95.0250 8.99082  42
   1  11   6 91.9305 11.3299  41
  -1  11  -7 196.832 11.4542  20
  -1 -11  -7 199.638 10.4246  24
   1  11   7 183.857 8.95411  41
  -1 -11  -7 198.386 10.7587  27
  -1  11  -7 216.143 11.0147  29
  -1  11  -7 225.002 11.9688  30
   1 -12  -7 11.8295 6.01495  24
  -1  12   7 5.58181 4.72289  41
   1 -12  -7 5.71605 4.61592  27
   1  12  -7 5.28899 6.04059  29
   1  12  -6 227.045 12.0983  20
   1  12  -6 217.428 12.8568  29
   1 -12  -6 211.295 10.4596  42
  -1  12   6 222.624 13.1254  41
   1 -12  -5 17.8568 8.87163  42
  -1  12   5 21.1636 12.0217  41
   1  12  -5 21.2281 8.50863  21
   1  12  -5 25.4603 10.5507  29
   1  12  -5 35.6313 11.6545  30
   1  12  -5 11.0985 8.69422  20
   1  12  -5 18.9321 7.87895  18
   1  12  -5 25.2759 10.0579  15
   1  12  -4 107.345 13.2590  29
   1  12  -4 108.586 13.8048  30
   1  12  -4 129.261 11.5579  20
   1 -12  -4 124.337 12.1609  39
  -1  12   4 114.321 14.7750  41
   1  12  -4 142.941 11.6103  11
   1  12  -3 3488.75 85.9823  30
   1  12  -3 3434.54 84.5986  29
   1 -12  -3 3534.68 84.5048  39
   1  12  -3 3243.14 82.0169  20
   1 -12  -3 3456.82 84.4921  42
  -1  12   3 3650.17 88.8583  41
   1  12  -3 3527.19 85.3108  15
   1  12  -3 3568.26 84.5893  11
  -1 -12   2 9.10262 15.5753  31
   1  12  -2 28.6569 10.7043  30
   1  12  -2 32.5323 10.4283  29
   1 -12  -2 25.5356 9.38575  39
  -1  12   2 39.3352 19.0331   7
  -1 -12   2 35.9151 19.7952  34
   1 -12  -2 42.4137 18.4999  34
  -1 -12   2 29.3721 18.3017  33
   1 -12  -2-1.98063 15.8955  33
   1 -12  -2 19.9671 10.4568  42
  -1  12   2 24.6738 12.4323  41
   1  12  -2 29.5217 11.7618  15
   1  12  -1 1427.99 39.9939  29
   1  12  -1 1406.45 40.0916  30
  -1 -12   1 1395.92 59.5201  31
   1 -12  -1 1296.33 55.7548  31
  -1 -12   1 1508.07 66.3255  34
   1  12  -1 1404.47 59.7789   7
  -1  12   1 1432.59 62.5898   7
   1  12  -1 1454.96 41.4645  11
   1  12  -1 1395.08 40.3913  41
   1 -12  -1 1500.83 41.1501  42
  -1  12   1 1460.33 43.4740  41
  -1 -12   1 1402.98 38.4577  42
  -1 -12   1 1408.84 64.9117  33
   1 -12  -1 1464.55 63.5091  34
   1 -12  -1 1418.20 64.1311  33
  -1 -12   0 4390.63 134.954  34
  -1 -12   0 4314.15 134.356  33
   1 -12   0 4349.33 133.205  33
   1 -12   0 4516.89 132.022  34
  -1  12   0 4144.98 128.407   7
   1  12   0 4364.12 130.513   7
   1  12   0 4295.54 100.988  29
   1 -12   0 4202.45 125.403  31
  -1  12   0 4280.24 103.623  41
  -1 -12   0 4498.81 102.520  42
   1  12   0 4216.73 104.093  41
   1 -12   0 4433.20 102.509  42
   1  12   0 4436.15 103.699  11
  -1 -12  -1 9496.74 247.825  34
   1 -12   1 9627.37 242.085  34
   1 -12   1 9656.51 245.317  33
  -1 -12  -1 9369.07 245.621  33
   1  12   1 9236.02 242.878   7
  -1  12  -1 9085.76 237.636   7
  -1 -12  -1 9479.46 211.992  42
   1  12   1 9433.67 214.552  41
  -1  12  -1 9340.19 211.574  30
  -1  12  -1 9398.65 212.022  29
   1 -12   1 9070.30 238.546  31
  -1  12  -1 9684.80 212.388  11
   1  12   1 9728.81 211.702  11
  -1 -12  -2 1885.04 73.4293  33
  -1 -12  -2 1776.06 75.1254  34
   1 -12   2 1772.10 70.9250  33
  -1  12  -2 1807.81 49.7848  30
   1 -12   2 1618.89 69.3130  31
  -1  12  -2 1784.61 49.2355  29
  -1  12  -2 1708.01 46.9789  20
   1  12   2 1859.31 52.5585  41
  -1 -12  -2 1871.61 49.3389  42
   1  12   2 1797.28 47.1375  11
  -1  12  -3 136.508 13.6905  29
  -1  12  -3 139.713 14.5155  30
  -1  12  -3 129.388 12.0447  20
  -1 -12  -3 127.424 12.8866  42
  -1  12  -3 115.069 12.1468  14
  -1  12  -4 1124.19 33.6557  29
  -1  12  -4 1043.81 34.1457  30
  -1  12  -4 1054.14 32.7061  14
  -1  12  -4 1067.68 33.1277  15
  -1  12  -4 1022.24 28.9850  18
  -1  12  -4 1028.85 31.8901  20
   1  12   4 1109.58 35.7900  41
  -1  12  -5 11.0956 10.5643  30
  -1 -12  -5 12.4486 7.19561  27
  -1  12  -5 10.9916 8.83797  15
  -1  12  -5 12.0968 9.79445  14
  -1  12  -5 4.04752 9.26452  20
   1  12   5 6.69690 10.9777  41
  -1 -12  -5 12.8826 8.62766  42
  -1 -12  -6 1200.42 30.6106  24
  -1  12  -6 1195.98 31.8760  20
   1  12   6 1136.01 31.5884  41
  -1  12  -6 1244.72 32.1996  29
  -1  12  -7 19.7126 4.96451  29
  -1  12  -7 24.7468 5.82586  20
  -1 -12  -7 19.2708 4.10727  24
   1 -13  -6 297.241 11.8113  24
  -1  13   6 297.871 12.1077  41
   1  13  -5 76.6545 7.86611  20
   1  13  -5 73.9283 7.84911  21
   1  13  -5 70.3852 10.4001  30
   1  13  -5 66.6800 9.53000  29
  -1  13   5 76.5142 10.8806  41
   1 -13  -5 67.0142 8.31250  42
   1  13  -4 98.5226 11.9224  30
   1  13  -4 100.288 11.3599  29
   1  13  -4 119.468 9.63407  18
   1  13  -4 103.265 8.96615  20
   1  13  -4 119.170 10.8645  21
   1  13  -3 269.823 14.5751  11
   1  13  -3 235.673 15.6984  15
   1 -13  -3 256.013 15.0299  42
  -1  13   3 272.791 17.5842  41
   1  13  -3 235.388 14.4483  29
   1  13  -3 239.305 15.5785  30
   1  13  -2 612.797 23.6215  15
   1 -13  -2 599.507 22.9131  42
  -1  13   2 587.452 24.9672  41
   1  13  -2 587.828 21.9309  29
   1  13  -2 609.876 22.6219  30
   1  13  -1 76.9118 11.8953  15
   1  13  -1 83.2496 11.3274  11
  -1  13   1 88.8046 12.7682  41
   1  13  -1 75.3135 9.74301  41
   1 -13  -1 80.0168 10.9370  42
  -1  13   1 84.9694 9.15624  29
   1  13  -1 93.3179 10.2325  29
   1  13   0 7.35989 9.70247  11
  -1  13   0 9.72421 8.87715  41
  -1 -13   0 6.43442 8.42528  42
   1  13   0 16.3658 10.4611  41
   1 -13   0 11.6063 8.55260  42
  -1  13   0 11.6983 8.67138  29
   1  13   1 6531.21 150.659  41
  -1 -13  -1 6674.02 148.675  42
  -1  13  -1 6612.70 148.625  29
  -1  13  -1 6321.18 147.560  30
  -1  13  -2 6.87589 11.2418  15
  -1  13  -2 22.0004 9.76810  29
  -1  13  -2 0.88305 9.73782  30
  -1 -13  -2-2.09866 8.99374  42
   1  13   2-10.0431 12.0935  41
  -1  13  -2 1.60516 7.05920  20
  -1  13  -3 830.859 26.1825  20
  -1 -13  -3 907.378 28.1217  42
  -1  13  -3 918.920 28.7352  29
  -1  13  -3 840.456 28.9783  30
  -1  13  -4 166.722 12.8411  15
  -1  13  -4 173.825 11.5632  20
  -1  13  -4 176.527 13.5966  30
  -1  13  -4 175.479 13.2275  29
   1  13   4 166.855 14.3132  41
  -1 -13  -4 196.830 10.8324  38
  -1  13  -5 279.799 12.6971  20
  -1  13  -5 293.708 14.8786  30
  -1  13  -5 288.773 14.0821  29
  -1  13  -5 283.377 13.1609  15
  -1 -13  -5 289.982 12.9743  42
   1  13   5 308.381 14.8066  41
  -1 -13  -6 51.9961 4.60461  24
  -1  13  -6 61.9702 6.59582  20
   1  13   6 71.2202 6.59637  41
   1  14  -5 95.3695 7.67429  29
   1 -14  -5 81.7517 7.00113  42
  -1  14   5 101.018 8.42839  41
   1  14  -4 50.6854 7.89822  21
   1  14  -4 38.1651 8.21558  30
   1  14  -4 58.3956 8.26141  29
  -1  14   3 255.450 14.9738  41
   1 -14  -3 243.532 13.3926  42
   1  14  -3 301.747 14.8915  15
   1  14  -3 254.649 12.9522  29
   1  14  -3 259.323 13.3710  30
   1  14  -2 762.325 24.5024  15
   1 -14  -2 732.210 23.6334  42
  -1  14   2 697.391 24.7270  41
  -1 -14   2 696.477 21.4080  38
   1  14  -2 683.695 22.2275  30
   1  14  -2 724.420 22.5753  29
   1  14  -1 1487.48 39.1774  29
   1  14  -1 1583.76 41.8471  15
   1 -14  -1 1596.87 41.0055  42
  -1  14   1 1490.46 41.4328  41
  -1  14   0 3.64344 7.32490  29
   1  14   0 3.17231 8.94081  15
  -1 -14   0 6.95617 7.57821  42
   1 -14   0 11.0467 7.12399  42
   1  14   0-3.54037 7.86326  41
  -1  14  -1 616.139 20.9937  29
  -1  14  -1 654.914 23.1727  15
   1  14   1 581.800 20.1217  15
  -1 -14  -1 647.971 21.5665  42
   1  14   1 607.868 22.5721  41
  -1  14  -2 82.6065 10.0760  29
  -1  14  -2 81.5868 9.78935  30
  -1 -14  -2 69.8760 9.62709  42
   1  14   2 65.0725 11.5467  41
  -1  14  -2 75.4514 11.4406  15
  -1  14  -3 261.785 11.1617  20
  -1  14  -3 272.898 14.0850  30
  -1  14  -3 310.755 14.3279  29
   1  14   3 269.799 15.4432  41
  -1 -14  -3 292.631 13.7916  42
  -1 -14  -3 285.971 12.9823  38
  -1  14  -4 1030.87 27.8462  15
  -1  14  -4 997.235 28.3147  30
  -1  14  -4 1043.83 27.8969  29
   1  14   4 995.472 28.6671  41
  -1  14  -5 5.76325 5.95207  29
  -1  14  -5 7.88799 6.12643  30
  -1  14  -5 4.27174 3.83644  20
   1  14   5 1.65872 6.17594  41
  -1 -14  -5 4.08014 4.94315  42
   1 -15  -4 0.79507 4.70345  42
  -1  15   4 7.56724 5.66774  41
   1  15  -4 8.28516 4.08319  29
   1  15  -3 17.2875 7.20796  15
   1  15  -3 19.8128 6.51444  21
   1 -15  -3 7.45591 6.13889  42
  -1  15   3 11.5489 6.69585  41
   1 -15  -3 12.8514 5.73762  38
   1  15  -3 15.3302 5.34823  29
   1  15  -2 606.748 18.7240  15
  -1  15   2 509.407 15.6355  15
   1 -15  -2 592.946 17.7922  42
  -1  15   2 521.879 17.7047  41
  -1 -15   2 548.248 15.7021  38
   1  15  -2 522.746 15.9493  29
   1 -15  -1 66.9997 7.49445  42
  -1  15   1 99.7213 8.75493  15
   1  15  -1 92.8047 9.42150  15
  -1 -15   1 85.9201 8.14426  38
  -1 -15   0 54.0741 6.39876  42
  -1  15   0 75.8734 9.07224  15
   1  15   0 62.9492 7.93596  15
  -1 -15   0 79.5509 8.68390  38
   1  15   1 43.4589 6.20405  15
  -1  15  -1 45.8824 8.88663  15
  -1 -15  -1 41.9854 7.27349  42
  -1 -15  -1 32.5499 7.79867  38
  -1  15  -1 45.7916 6.91015  29
  -1  15  -2 78.2503 9.10881  15
  -1  15  -2 59.7156 7.50320  29
   1 -15   2 62.2626 5.60779  38
  -1 -15  -2 66.5594 8.05064  42
   1  15   2 63.5178 8.59787  41
  -1  15  -3 135.815 7.81413  30
  -1  15  -3 145.900 8.85478  29
  -1 -15  -3 155.530 8.23938  38
   1  15   3 140.088 9.63944  41
  -1 -15  -4 2540.34 60.9953  42
  -1  15  -4 2877.17 61.2542  29
   1 -16  -2 121.577 5.63313  42
   1  16  -2 142.166 6.96642  21
   1  16  -1 7.39274 4.58578  15
  -1 -16   1 4.34948 3.90003  38
   1 -16  -1 7.15731 5.10299  38
  -1  16   0 3715.18 77.5312  15
   1 -16   0 3798.21 77.6758  38
  -1  16  -1 116.946 7.33495  15
   1 -16   1 100.256 5.32839  38
  -1 -16  -1 109.074 6.99487  38
   2   0 -10 757.921 23.6239   6
   2   0 -10 718.518 23.4009  28
   2   0 -10 680.070 22.4121  24
   2   0  -9 10.8252 9.44051  16
   2   0  -9 10.3946 8.55338  12
   2   0  -9 6.18102 11.7835  28
   2   0  -9 8.50799 9.57615  18
   2   0  -9 5.15558 11.4391  24
   2   0  -9-2.82261 12.8220   6
   2   0  -8 23.7626 13.0735   6
   2   0  -8 31.5510 13.6004   5
   2   0  -8 32.4368 10.6562  12
   2   0  -8 51.0436 11.3712  16
   2   0  -8 46.9406 13.7721  28
   2   0  -8 34.2937 10.8663  18
   2   0  -8 45.4129 20.8045   2
  -2   0   8 61.2209 21.8337  35
   2   0  -8 27.6974 12.9481  24
   2   0  -7-1.03821 11.5856  28
   2   0  -7 1.95952 11.4965  24
   2   0  -7 8.69075 11.4542   6
   2   0  -7 10.3891 12.1317   5
   2   0  -7 2.20267 8.92438  18
   2   0  -7-12.6759 19.4551   2
   2   0  -6 12.3191 9.66663   6
   2   0  -6 13.1706 9.91751   5
  -2   0   6 5.98430 11.7591  37
   2   0  -6-1.76484 18.4412   2
  -2   0   5 3.80969 10.3870  37
   2   0  -5 12.3961 15.6831   2
  -2   0   4 855.298 32.3611  37
   2   0  -4 830.379 37.8140   2
   2   0  -3-6.76456 11.6862   2
   2   0  -3 9.83907 9.57826   8
  -2   0   3-8.18846 8.63424  37
  -2   0   2 997648. 20326.6  37
   2   0  -2 962293. 20326.6   8
  -2   0   2 949890. 20322.0   7
   2   0  -2 999999. 20328.1  10
   2   0  -2 940740. 20320.4  36
   2   0  -1 2.88348 3.98023  32
   2   0  -1 0.24969 6.31424  31
   2   0  -1-3.68342 5.14547   9
  -2   0   1-1.20777 5.99226   7
  -2   0   1 4.25215 6.55572  37
   2   0  -1 15.7743 5.11013  36
   2   0   0 8712.69 190.144  31
   2   0   0 9006.06 191.127  10
  -2   0   0 8601.86 192.045   7
  -2   0  -1 13.3950 11.6844   1
   2   0   1 3.95231 4.64405  31
  -2   0  -2 63332.7 1346.22   1
   2   0   2 62412.6 1339.64  36
  -2   0  -3 5.35961 12.5381   2
  -2   0  -3 23.8790 15.1761   1
   2   0   3 11.1469 7.21967  36
  -2   0  -4 5.17773 7.76144   3
  -2   0  -4 31.6913 18.8368   1
  -2   0  -4 5.28847 14.0884   2
   2   0   4 3.15883 6.96073  36
   2   0   4 9.33712 9.85593  32
  -2   0  -5-4.84507 17.6118   1
  -2   0  -5-1.39330 15.2561   2
  -2   0  -5 1.21963 9.20548   3
   2   0   5 2.43985 9.50064  32
  -2   0  -6 383.201 16.7120  12
   2   0   6 405.133 31.5840  37
  -2   0  -6 392.178 17.0945  27
  -2   0  -6 390.873 18.9085  28
  -2   0  -6 370.297 36.0800   1
  -2   0  -6 417.375 33.5112   2
  -2   0  -6 417.288 20.2376   3
  -2   0  -6 417.161 18.9248   6
  -2   0  -6 388.732 18.2895  16
  -2   0  -6 403.226 18.7818  24
  -2   0  -7 38.5318 9.92761  18
  -2   0  -7 36.7850 10.9433  12
  -2   0  -7 19.7905 12.4372  16
  -2   0  -7 30.0152 13.9182   6
  -2   0  -7 42.2429 9.70869  25
  -2   0  -7 26.4720 13.5376  28
  -2   0  -7 18.5119 11.0071  27
  -2   0  -7 50.7910 15.8160   3
  -2   0  -7 18.5613 20.5758   2
  -2   0  -7 86.2404 17.3370  24
   2   0   7-5.30651 15.4389  37
  -2   0  -8 1533.06 45.3336  28
  -2   0  -8 1500.28 42.3085  27
  -2   0  -8 1556.09 42.9686  12
  -2   0  -8 1491.83 44.7489   6
  -2   0  -8 1596.51 44.4856  16
  -2   0  -8 1560.76 46.1696  24
  -2   0  -9 8.52756 11.6666   6
  -2   0  -9 5.71299 12.5778  24
  -2   0  -9 4.37031 9.82271  16
  -2   0  -9 4.41028 11.3384  28
  -2   0 -10 22151.6 474.394   6
  -2   0 -10 21867.2 475.167  24
  -2   0 -10 22125.1 474.323  28
   2  -1 -10 59.3129 9.93986   6
   2  -1 -10 53.9265 9.32091  24
   2   1 -10 46.2191 9.20154  28
   2  -1 -10 41.3711 9.91365  28
   2  -1  -9-1.94531 8.95096  12
   2  -1  -9 6.38004 9.99845  16
   2  -1  -9 8.79148 11.9390   6
   2  -1  -9 9.66218 12.4562  28
   2   1  -9-6.80774 11.0487  28
   2   1  -9-3.25226 11.1703  24
   2  -1  -9 0.46483 11.5189  24
   2   1  -9 5.17749 9.29676  18
  -2  -1   8 158.750 27.4909  35
   2   1  -8 193.401 13.1029  12
   2  -1  -8 184.661 14.5630  12
   2  -1  -8 166.276 16.4988   5
   2   1  -8 170.025 15.8013  28
   2  -1  -8 189.400 16.4679   6
   2   1  -8 181.804 13.4555  16
   2   1  -8 205.860 14.7755  18
   2  -1  -8 207.809 14.8163  18
   2   1  -8 177.796 16.0293  24
   2  -1  -8 179.597 15.9263  24
  -2   1   7 1000.98 47.6917  37
   2  -1  -7 1085.17 36.2846   5
   2   1  -7 1063.15 35.0194  28
   2  -1  -7 1092.07 35.3176   6
   2  -1  -7 1128.29 35.6718  24
   2   1  -7 1150.50 35.3894  24
   2   1  -7 1177.38 34.0414  18
   2  -1  -7 1025.10 55.3269   2
   2  -1  -6 288.537 15.7326   6
   2  -1  -6 294.466 29.1109   2
   2   1  -6 315.655 14.9331  18
   2  -1  -6 286.947 16.4796   5
   2   1  -6 312.458 16.7726   5
  -2   1   6 324.481 24.9360  37
  -2   1   5 355.449 23.9339  37
  -2  -1   5 348.030 20.8006  37
   2  -1  -5 345.531 28.1723   2
  -2  -1   4 1157.16 36.7349  37
  -2   1   4 1107.72 40.8024  37
   2  -1  -4 1097.90 44.1603   2
  -2   1   3 33742.3 739.953   7
   2   1  -3 34174.8 748.899   8
   2  -1  -3 34751.5 751.916   2
   2   1  -3 35071.0 746.072  10
  -2  -1   3 34208.8 743.277  37
  -2   1   3 35364.8 748.511  37
   2  -1  -3 35937.5 747.317  31
   2   1  -2 40762.0 851.638  10
   2   1  -2 39721.5 847.547  36
   2  -1  -2 37395.5 844.448  36
   2  -1  -2 42222.7 855.166   2
   2  -1  -2 41970.4 852.680  33
  -2   1   2 41561.8 853.084  37
  -2  -1   2 38455.1 848.197  37
  -2   1   2 41788.7 849.012   7
   2   1  -2 41251.3 851.167   9
   2  -1  -2 40689.7 849.285   8
  -2  -1   1 275.097 14.6462  35
   2   1  -1 285.397 12.0845  36
   2  -1  -1 291.252 13.6354  33
   2   1  -1 290.398 11.9767  32
  -2   1   1 292.830 13.9565  37
  -2  -1   1 269.376 10.8476  37
   2  -1  -1 277.142 13.4884  31
  -2   1   1 308.598 12.5457   7
   2   1  -1 290.385 12.7511   9
  -2   1   0 16899.8 358.954  37
  -2   1   0 16939.2 356.741  35
  -2  -1   0 16490.9 359.836  35
  -2  -1   0 16613.2 357.235  34
   2  -1   0 16812.0 357.277  33
   2  -1   0 16384.2 353.908  34
   2  -1   0 16493.0 357.782  31
   2  -1   0 16697.7 357.007  10
  -2   1   0 16295.6 358.340   7
   2  -1   1 14514.8 316.209  33
   2   1   1 14704.1 320.342  32
  -2  -1  -1 14548.6 319.383  34
  -2  -1  -1 14690.1 322.877   1
   2  -1   1 14745.7 315.641  10
  -2  -1  -1 15005.6 323.642  35
   2   1   1 14899.0 320.035  36
  -2   1  -1 15436.5 321.092   7
  -2  -1  -2 1338.97 40.0963   2
  -2  -1  -2 1350.49 41.9630   1
   2   1   2 1365.44 35.7997  36
  -2  -1  -2 1228.23 29.9492  33
  -2  -1  -2 1420.78 37.9181  34
   2   1   2 1358.83 37.4046  32
  -2  -1  -3 2225.96 67.2189   1
  -2  -1  -3 2256.59 64.9533   2
   2   1   3 2275.85 57.3039  36
   2   1   3 2265.93 60.1360  32
  -2   1  -4 1.23609 8.36131   3
  -2  -1  -4 6.43214 7.73378   3
  -2  -1  -4 12.2098 17.1331   1
  -2  -1  -4 3.15125 14.8125   2
   2  -1   4 3.95988 7.31450  36
   2   1   4-1.36532 6.64981  36
   2   1   4 9.21454 9.43946  32
  -2  -1  -5 3192.69 104.249   1
  -2  -1  -5 3611.63 102.947   2
  -2  -1  -5 3404.01 81.6411   3
   2  -1   5 3356.42 90.9245  32
   2   1   5 3362.58 89.0812  32
  -2  -1  -6 1043.21 31.0257  12
  -2   1  -6 1024.10 29.8359  12
  -2   1  -6 1062.34 32.3391  24
  -2  -1  -6 1073.48 32.3775  24
  -2  -1  -6 983.800 31.8581   6
  -2  -1  -6 994.938 51.0289   2
  -2  -1  -6 964.443 53.9767   1
  -2  -1  -6 1009.80 33.5422   3
  -2   1  -6 1045.96 32.0669  28
   2   1   6 1058.56 51.6457  37
   2  -1   6 1033.82 48.0587  37
  -2   1  -6 1054.01 31.2383  16
  -2  -1  -6 1033.41 31.5285  16
  -2  -1  -6 958.455 29.0322  18
  -2  -1  -7 194.519 14.5012  12
  -2   1  -7 208.742 13.7628  12
  -2   1  -7 231.009 17.6369  24
  -2  -1  -7 226.843 17.1575  24
  -2  -1  -7 196.009 16.0105   6
  -2  -1  -7 191.030 27.7048   2
  -2  -1  -7 186.253 18.5388   3
  -2  -1  -7 216.523 15.1785  27
  -2  -1  -7 176.549 12.4429  25
  -2   1  -7 230.977 16.4717  28
  -2   1  -7 213.615 13.8397  27
  -2   1  -7 201.920 13.5092  25
   2   1   7 198.255 27.0939  37
  -2   1  -7 218.446 15.4700  16
  -2  -1  -7 197.371 15.8624  16
  -2   1  -7 208.781 12.3475  18
  -2   1  -8 2293.85 59.9483  28
  -2  -1  -8 2260.65 58.0224  27
  -2  -1  -8 2359.40 59.7605  16
  -2   1  -8 2331.30 59.0898  16
  -2  -1  -8 2223.56 59.7943   6
  -2   1  -8 2367.74 61.7570  24
  -2  -1  -8 2369.27 61.2088  24
  -2  -1  -8 2165.23 58.0353  12
  -2   1  -8 2205.24 56.7363  12
  -2  -1  -9 173.506 15.2621  28
  -2  -1  -9 176.377 14.6202   6
  -2   1  -9 155.256 14.1125  28
  -2  -1  -9 160.521 15.5654  24
  -2  -1  -9 171.317 13.8219  16
  -2   1  -9 157.098 12.5821  16
  -2  -1 -10 3462.23 75.8025   6
  -2  -1 -10 3328.32 76.1036  28
  -2  -1 -10 3244.18 76.4266  24
   2  -2 -10 358.714 15.4633  24
   2  -2 -10 396.207 15.5898   6
   2   2 -10 413.682 15.8737   6
   2  -2 -10 364.723 14.1908  12
   2  -2 -10 368.028 14.2907  16
   2   2  -9 160.880 14.4403  24
   2  -2  -9 159.587 14.5989  24
   2   2  -9 172.824 14.8919   6
   2  -2  -9 171.514 14.5024   6
   2   2  -9 164.831 13.6274  28
   2  -2  -9 149.131 13.2194  16
   2   2  -9 174.950 12.8173  18
   2  -2  -9 168.546 13.2545  12
  -2  -2   8 1597.36 70.9561  35
   2  -2  -8 1593.80 44.9737  12
   2   2  -8 1513.63 41.6369  12
   2  -2  -8 1639.78 46.8073  24
   2   2  -8 1599.22 46.4713  24
   2  -2  -8 1604.44 46.4204   6
   2   2  -8 1638.71 46.5676   6
   2   2  -8 1420.25 69.0391   2
   2  -2  -8 1576.59 70.8023   2
   2  -2  -8 1583.19 47.2433  28
   2   2  -8 1630.94 45.8837  28
   2   2  -8 1703.76 45.2686  18
   2   2  -8 1582.71 42.4877  16
   2   2  -8 1615.33 47.8634   5
   2  -2  -8 1659.35 47.8941   5
  -2   2   7 6702.59 180.203  37
  -2  -2   7 7477.51 192.463  35
   2   2  -7 6743.91 158.176   5
   2  -2  -7 6667.77 157.861   5
   2   2  -7 6987.18 155.156  29
   2   2  -7 6810.60 156.577  28
   2  -2  -7 6665.38 157.605  28
   2  -2  -7 6705.61 156.974   6
   2   2  -7 6766.98 157.151   6
   2  -2  -7 7201.77 157.496  24
   2   2  -7 6921.05 157.006  24
   2   2  -7 6829.18 189.838   2
   2  -2  -7 6689.19 188.898   2
   2   2  -7 7033.29 155.989  18
   2   2  -7 6650.69 153.723  16
   2   2  -6 1696.65 46.6178   5
   2  -2  -6 1637.80 46.4657   5
   2  -2  -6 1780.93 69.5808   2
   2   2  -6 1693.96 68.7206   2
  -2   2   6 1658.30 63.5637  37
   2   2  -6 1618.21 45.8056   6
   2  -2  -6 1593.31 45.5016   6
   2  -2  -6 1735.57 45.8973  24
   2   2  -6 1727.38 44.8391  20
   2   2  -6 1757.77 45.2435  18
   2   2  -6 1709.92 44.3621  19
  -2   2   5-6.01825 14.0612  37
   2  -2  -5 12.4589 15.6433   2
   2   2  -5 15.4048 15.7649   2
   2  -2  -4 6002.28 149.401   2
   2   2  -4 6088.62 149.939   2
  -2  -2   4 5658.08 135.454  37
  -2   2   4 6121.07 147.113  37
  -2   2   4 5943.85 135.093   7
   2  -2  -3 147.880 12.8779  31
  -2   2   3 154.237 11.3342   7
   2   2  -3 130.280 15.8067   2
   2  -2  -3 173.366 17.4958   2
   2  -2  -3 148.909 13.3518  33
  -2  -2   3 139.003 8.80339  37
  -2   2   3 129.808 15.8507  37
   2   2  -3 143.771 12.5022  10
  -2   2   2 44906.6 907.069  37
  -2  -2   2 37263.6 896.566  37
   2  -2  -2 44352.5 904.910  31
   2   2  -2 43424.7 902.586  36
  -2  -2   2 44530.8 906.630  35
   2  -2  -2 44137.6 906.468   2
   2   2  -2 43080.4 906.671   2
   2  -2  -2 43040.9 905.741  33
   2   2  -2 44862.6 904.246  10
   2   2  -2 43363.1 904.966   9
   2   2  -2 37652.7 904.614   8
   2  -2  -2 44300.4 898.874   8
  -2   2   2 45197.0 903.511   7
   2   2  -1 13726.2 303.565   8
  -2   2   1 14187.5 302.996   7
  -2   2   1 13986.6 303.802  37
   2   2  -1 13473.9 303.275  36
  -2  -2   1 13476.2 303.802  35
   2  -2  -1 14382.4 304.154  33
   2   2  -1 13691.4 302.458  32
   2  -2  -1 14091.5 302.479  34
   2  -2   0 5327.29 119.438  33
   2  -2   0 5363.52 119.878  31
   2  -2   0 5282.75 116.552  34
  -2   2   0 5372.79 114.346  35
  -2  -2   0 5094.37 119.961  34
   2   2   0 4929.92 119.605  36
  -2  -2   0 5080.17 120.876  35
  -2   2   0 5293.36 119.711   7
  -2  -2  -1 16760.3 376.174   1
  -2   2  -1 17664.4 376.727   1
  -2   2  -1 17631.5 375.421   7
  -2  -2  -1 16462.0 375.558  34
   2  -2   1 18305.8 372.435  34
  -2  -2  -1 16762.8 378.180  35
   2   2   1 17268.6 375.340  36
   2   2   1 17222.4 375.746  32
   2  -2   1 16843.9 373.236  33
  -2   2  -2 34823.8 758.046   1
  -2  -2  -2 36323.1 756.646   2
  -2  -2  -2 35419.3 757.886   1
  -2   2  -2 35166.2 755.656   2
  -2   2  -2 36932.4 753.439   7
   2   2   2 36211.1 753.224  36
  -2  -2  -2 35674.1 755.986  34
   2  -2   2 33735.2 748.426  33
   2   2   2 35699.7 753.849  32
  -2  -2  -2 33022.3 749.640  33
   2   2   3 12690.6 257.482  36
   2   2   3 12329.7 259.413  32
  -2  -2  -3 12953.0 266.034   2
  -2   2  -3 12270.7 264.325   2
  -2   2  -3 12439.2 268.224   1
  -2  -2  -3 12436.3 267.777   1
   2   2   4 3328.82 81.0277  36
  -2   2  -4 3148.43 76.5220   3
  -2  -2  -4 3331.42 96.2545   1
  -2   2  -4 3229.18 96.0323   1
  -2  -2  -4 3163.05 76.4066   3
  -2  -2  -4 3350.04 92.9205   2
  -2   2  -4 3409.27 92.7948   2
   2   2   4 3460.19 85.1243  32
  -2   2  -5 14944.4 322.279   3
  -2  -2  -5 14991.1 345.008   2
  -2   2  -5 14703.9 350.115   1
  -2  -2  -5 14424.9 321.786   3
  -2  -2  -5 14488.5 348.765   1
  -2   2  -5 15091.5 344.667   2
   2   2   5 13924.0 330.001  32
  -2  -2  -6 2827.97 70.9810  12
   2   2   6 3112.06 99.8890  37
  -2   2  -6 2945.62 71.0492  25
  -2  -2  -6 2878.77 72.3791  28
  -2   2  -6 2866.29 71.2060  28
  -2  -2  -6 2828.01 95.2373   2
  -2  -2  -6 2842.45 73.1927   3
  -2  -2  -6 2815.24 100.214   1
  -2   2  -6 2881.88 73.6765   3
  -2   2  -6 2735.51 100.355   1
  -2   2  -6 2881.82 95.5748   2
  -2  -2  -6 2862.45 71.4895   6
  -2   2  -6 2916.73 71.7444   6
  -2  -2  -6 3036.87 72.0293  24
  -2   2  -6 2815.06 69.2475  20
  -2   2  -6 2864.39 72.2838  24
  -2   2  -6 3002.65 70.9831  16
  -2   2  -6 2836.56 68.4823  18
  -2  -2  -7 2112.55 55.6830  12
  -2   2  -7 2026.43 52.8347  12
   2   2   7 2169.38 81.9607  37
  -2   2  -7 2083.93 55.9028  28
  -2   2  -7 1991.38 54.5534  25
  -2  -2  -7 2089.05 57.1310  28
  -2   2  -7 1971.93 79.6173   2
  -2  -2  -7 2153.85 58.7675   3
  -2  -2  -7 1964.20 79.6678   2
  -2   2  -7 2104.26 56.3288   6
  -2  -2  -7 2143.55 56.5584   6
  -2   2  -7 2070.45 53.0409  20
  -2  -2  -7 2279.39 57.6081  24
  -2   2  -7 2002.24 52.2700  18
  -2   2  -7 2184.35 55.3629  16
  -2  -2  -8 257.614 16.2458  27
  -2   2  -8 280.188 17.1399  28
  -2   2  -8 243.503 13.5889  25
  -2  -2  -8 263.255 18.5067  28
  -2  -2  -8 285.381 16.9887  12
  -2  -2  -8 241.939 13.2978  13
  -2  -2  -8 276.862 17.9051   6
  -2   2  -8 274.131 17.8379   6
  -2  -2  -8 247.350 17.8984  24
  -2   2  -8 245.244 12.5572  18
  -2   2  -8 274.543 16.1572  16
  -2  -2  -8 257.644 17.1635  16
  -2  -2  -9 323.765 16.0735  27
  -2  -2  -9 406.290 18.4224  16
  -2  -2  -9 390.070 19.3679  24
  -2  -2  -9 386.366 18.1615   6
  -2   2  -9 352.310 17.9370   6
  -2   2  -9 375.774 17.3230  28
  -2   2 -10 2754.99 61.6957   6
  -2  -2 -10 2622.68 61.2951   6
  -2  -2 -10 2532.40 61.2508  16
  -2  -2 -10 2591.25 62.3328  24
   2  -3 -10 43.6283 8.17083   6
   2   3 -10 55.6067 8.53152   6
   2  -3 -10 54.2238 8.79614  24
   2  -3 -10 47.2013 8.28668  16
   2  -3 -10 46.8702 7.94257  12
   2  -3 -10 54.5510 9.35348  28
   2  -3  -9 17.8529 9.97115  12
   2  -3  -9 13.1852 10.6045  16
   2  -3  -9 10.3147 8.21811  27
   2  -3  -9 12.5033 12.0829  28
   2  -3  -9 14.7029 10.8837   6
   2   3  -9 14.1981 11.0592   6
   2   3  -9 15.6978 8.77473  18
   2   3  -9 19.3393 10.6758  24
   2  -3  -9 10.5734 11.4542  24
   2  -3  -8 159.549 15.1307  12
   2  -3  -8 166.786 15.8951  24
   2   3  -8 178.768 15.8024  24
   2   3  -8 170.880 15.5535   6
   2  -3  -8 185.683 15.7045   6
   2   3  -8 168.969 14.0359  28
   2  -3  -8 178.901 16.6139  28
   2   3  -8 183.272 13.9697  18
   2   3  -8 189.994 16.6628   5
   2  -3  -8 177.244 16.3496   5
  -2   3   7 1954.24 74.6966  37
  -2  -3   7 2153.91 80.2767  35
   2   3  -7 1931.16 54.3744   5
   2  -3  -7 1916.49 54.3200   5
   2   3  -7 1992.16 52.3491  29
   2  -3  -7 1885.49 54.1671  28
   2   3  -7 1929.09 52.3668  28
   2  -3  -7 1906.01 53.1893   6
   2   3  -7 1980.84 53.7233   6
   2  -3  -7 2097.41 54.2271  24
   2   3  -7 2020.67 53.8546  24
   2   3  -7 1993.52 52.5048  20
   2   3  -7 1992.01 79.6205   2
   2  -3  -7 2051.25 79.8905   2
   2   3  -7 1910.74 51.1051  19
   2   3  -7 1979.30 52.3537  18
  -2   3   6 1018.60 48.3370  37
  -2  -3   6 1105.11 51.4071  35
   2   3  -6 974.826 29.6096  14
   2   3  -6 940.355 29.5997  29
   2   3  -6 949.462 49.2517   2
   2  -3  -6 964.916 49.8587   2
   2   3  -6 1019.54 30.6991  24
   2   3  -6 964.325 29.7654  20
   2  -3  -6 856.692 29.9446   6
   2   3  -6 934.344 30.4266   6
   2   3  -6 994.584 31.1441   5
   2  -3  -6 971.552 31.3553   5
   2   3  -6 964.842 28.9985  19
   2  -3  -6 1000.29 29.9927  18
   2   3  -6 996.577 30.2247  18
  -2  -3   5 2873.12 88.0116  35
   2  -3  -5 2727.62 86.7716   2
   2   3  -5 2718.49 86.9475   2
  -2   3   5 2746.67 85.6273  37
  -2   3   4 4814.65 126.624  37
   2  -3  -4 4827.83 120.392  31
  -2  -3   4 5084.65 127.125  35
   2   3  -4 4837.46 126.878   2
   2  -3  -4 4939.11 127.180   2
   2  -3  -4 4825.97 121.841  33
  -2   3   4 4998.00 117.839   7
   2   3  -4 4719.08 116.784  10
  -2   3   3 4446.62 115.093  37
   2  -3  -3 4596.45 110.898  31
  -2  -3   3 4575.62 113.970  35
   2  -3  -3 4614.71 114.389   2
   2   3  -3 4310.61 114.011   2
   2  -3  -3 4685.71 113.411  33
   2   3  -3 4542.33 115.745   8
  -2   3   3 4606.97 110.266   7
   2   3  -3 4638.80 109.476  10
  -2  -3   2 112426. 2397.35  35
   2  -3  -2 112526. 2399.23  34
   2   3  -2 112646. 2396.99   2
   2  -3  -2 114409. 2396.61   2
   2  -3  -2 114004. 2396.73  31
   2   3  -2 109507. 2398.49   8
  -2   3   2 112824. 2396.46   7
   2   3  -2 109596. 2395.01  10
  -2   3   2 113193. 2399.20  37
   2  -3  -1 1212.93 33.0701   2
   2   3  -1 1159.29 33.1672   2
  -2   3   1 1206.03 35.7775   7
   2   3  -1 1203.07 35.9377   8
  -2   3   1 1180.55 28.0063   9
   2   3  -1 1171.82 36.6858  36
  -2  -3   1 1180.55 36.0553  35
   2  -3  -1 1235.11 35.6821  34
   2  -3  -1 1236.10 37.2784  33
   2   3  -1 1136.27 35.4587  32
   2  -3   0 0.91258 10.2143  33
   2  -3   0 6.57130 8.23884  34
   2   3   0-0.47917 10.4516  32
   2  -3   0 9.86959 9.87682  31
  -2  -3   0 5.71582 10.4213  35
   2   3   0 22.5819 10.3847  36
  -2   3   0 6.96274 8.91669  37
  -2   3   0 5.17575 8.20940   1
  -2  -3   0 3.93409 8.47817   1
  -2  -3  -1 4140.48 101.616   1
  -2   3  -1 4546.07 102.247   1
  -2   3  -1 4563.24 102.922   7
   2   3   1 4470.52 104.114  36
  -2  -3  -1 4389.57 105.147  34
  -2  -3  -1 4329.43 105.492  35
   2  -3   1 4726.38 101.344  34
   2  -3   1 4561.24 102.769  33
  -2  -3  -1 3893.35 96.5146  31
   2   3   1 4505.29 104.339  32
  -2  -3  -2 637.869 26.8541   1
  -2   3  -2 642.641 25.2266   2
  -2  -3  -2 669.701 26.0255   2
  -2   3  -2 686.727 27.7924   1
  -2   3  -2 650.587 23.8028   7
   2   3   2 677.421 25.4840  36
   2   3   2 679.970 25.8954  32
   2  -3   2 684.375 22.9587  33
  -2  -3  -2 650.770 24.0540  33
  -2  -3  -2 583.573 26.6592  34
  -2  -3  -3 3354.94 87.9772   2
  -2  -3  -3 3354.48 90.1314   1
  -2   3  -3 3285.80 86.9248   2
  -2   3  -3 3388.31 90.7838   1
  -2   3  -3 3379.25 81.8291   7
   2   3   3 3316.94 83.0823  36
   2   3   3 3314.00 84.2762  32
   2  -3   3 3214.17 78.3254  33
  -2  -3  -3 3276.84 88.9444  34
  -2  -3  -3 3137.69 79.2484  33
   2   3   4 1881.20 52.9548  36
  -2  -3  -4 1858.40 47.0632   3
  -2   3  -4 1846.99 65.2118   1
  -2  -3  -4 1931.39 62.5245   2
  -2   3  -4 1870.13 60.9192   2
  -2   3  -4 1832.67 47.1772   3
  -2  -3  -4 1900.57 64.8010   1
   2   3   4 1889.91 55.7620  32
  -2  -3  -4 1863.83 47.4681  33
  -2  -3  -5 13512.0 316.519   2
  -2   3  -5 13788.8 316.515   2
  -2  -3  -5 13303.5 293.471   3
  -2   3  -5 13324.4 321.590   1
  -2  -3  -5 13178.5 320.770   1
  -2   3  -5 13477.9 293.814   3
   2   3   5 14237.6 323.894  37
   2   3   5 12686.9 302.664  32
  -2   3  -6 3368.47 83.7199  14
  -2   3  -6 3510.62 83.9546  20
  -2  -3  -6 3751.78 85.9747  24
  -2  -3  -6 3496.42 85.1338   6
  -2   3  -6 3554.55 85.3784   6
  -2  -3  -6 3389.36 109.031   2
  -2  -3  -6 3488.28 114.952   1
  -2  -3  -6 3459.61 86.6998   3
  -2   3  -6 3524.12 109.522   2
  -2   3  -6 3487.98 116.025   1
  -2   3  -6 3565.34 87.3960   3
  -2   3  -6 3517.73 84.4338  28
  -2  -3  -6 3456.80 86.1579  28
  -2   3  -6 3650.53 85.6730  25
   2   3   6 3671.02 115.280  37
  -2   3  -6 3445.75 82.0167  18
  -2   3  -6 3620.16 84.0709  16
   2   3   7 60.6189 21.5336  37
  -2  -3  -7 83.0594 12.8739  12
  -2   3  -7 73.0860 10.5065  14
  -2  -3  -7 62.6185 13.2293  16
  -2   3  -7 71.6217 12.8423   6
  -2   3  -7 75.1441 12.0449  28
  -2  -3  -7 94.8790 14.2515  28
  -2   3  -7 71.9466 11.4991  25
  -2   3  -7 50.6467 20.4526   2
  -2  -3  -7 85.1555 13.3277   6
  -2  -3  -7 63.2301 13.5441  24
  -2   3  -7 52.6725 9.95842  20
  -2   3  -7 72.0698 8.78776  18
  -2   3  -7 69.5322 11.1565  16
  -2  -3  -8 1236.01 38.3710  28
  -2  -3  -8 1271.69 37.0545  27
  -2   3  -8 1272.24 36.3087  28
  -2   3  -8 1079.42 33.8815  25
  -2  -3  -8 1227.10 36.7207  12
  -2   3  -8 1273.93 37.3899   6
  -2  -3  -8 1261.99 37.2704   6
  -2   3  -8 1200.38 33.5893  20
  -2  -3  -8 1254.95 38.0064  24
  -2   3  -8 1100.40 31.9851  18
  -2   3  -8 1145.73 34.4540  16
  -2   3  -9 1006.83 30.0802   6
  -2  -3  -9 945.678 29.6550   6
  -2  -3  -9 972.260 31.1189  24
  -2  -3  -9 960.815 29.2255  27
  -2  -3  -9 963.912 31.1680  28
  -2   3 -10 219.902 12.1260  24
  -2  -3 -10 236.436 11.0830  16
  -2   3 -10 233.111 10.4654   6
  -2  -3 -10 212.024 10.0231   6
  -2  -3 -10 220.835 11.6626  24
  -2  -3 -10 237.097 11.9681  28
   2  -4 -10 1084.04 28.8214  28
   2  -4 -10 1110.78 28.0057  12
   2  -4 -10 975.660 26.2871   6
   2  -4 -10 1007.70 28.3044  24
   2  -4 -10 1037.75 28.0193  16
   2  -4  -9 17.5772 9.83086   6
   2   4  -9 14.3839 10.0479   6
   2  -4  -9 29.9220 11.7254  28
   2  -4  -9 10.0381 11.1120  24
   2   4  -9 27.6901 9.07365  18
   2  -4  -9 22.3277 10.3419  16
   2  -4  -9 21.3271 10.6233  12
   2   4  -8 1055.99 31.5701  29
   2   4  -8 986.262 30.1679  28
   2  -4  -8 1024.50 34.2661  28
   2  -4  -8 1014.16 32.4993   6
   2   4  -8 1015.59 32.4112   6
   2   4  -8 979.709 31.3712  18
   2   4  -8 972.364 32.9647  24
   2  -4  -8 988.356 33.2614  24
   2  -4  -7 64.1491 9.25993  39
  -2   4   7 73.9719 21.5319  37
  -2  -4   7 79.9931 22.5887  35
   2   4  -7 58.4819 12.2560   5
   2   4  -7 71.2354 12.3225   6
   2  -4  -7 64.1793 12.1876   6
   2  -4  -7 60.9745 12.5209   5
   2   4  -7 71.5282 11.4648  29
   2   4  -7 71.8694 10.4408  30
   2   4  -7 70.7743 10.5636  28
   2  -4  -7 58.6988 13.5352  28
   2  -4  -7 46.2842 20.2110   2
   2   4  -7 50.5063 21.8933   2
   2  -4  -7 56.1348 13.1747  24
   2   4  -7 56.0271 12.5067  24
   2   4  -7 58.9695 11.0678  18
   2   4  -7 72.3046 10.3100  19
   2   4  -7 70.6949 11.3755  20
   2   4  -6 609.516 22.8448  20
   2   4  -6 647.802 23.5913  24
   2   4  -6 644.653 22.2895  21
   2  -4  -6 609.392 21.7597  39
  -2   4   6 666.953 40.1956  37
  -2  -4   6 630.217 38.9635  35
   2   4  -6 604.653 22.7265  14
   2   4  -6 662.397 23.0188  29
   2   4  -6 604.301 22.2872  30
   2   4  -6 597.047 21.4043  28
   2  -4  -6 595.629 22.8463   6
   2   4  -6 599.423 22.9214   6
   2   4  -6 628.120 39.3188   2
   2  -4  -6 597.905 38.8848   2
   2   4  -6 598.334 23.4383   5
   2  -4  -6 594.312 23.2609   5
   2   4  -6 609.105 21.5452  19
   2   4  -6 653.115 22.7557  18
  -2  -4   5 2420.16 78.2895  35
   2  -4  -5 2335.84 78.1005   2
   2   4  -5 2349.10 78.0842   2
  -2   4   5 2351.23 79.3324  37
  -2   4   4 3049.68 89.2930  37
   2  -4  -4 2983.83 80.7026  31
  -2  -4   4 3107.86 86.9161  35
   2  -4  -4 3012.60 86.1180   2
   2   4  -4 3015.85 86.3460   2
   2  -4  -4 2989.64 84.3911  33
  -2   4   4 3007.25 80.9709   7
   2   4  -4 2941.41 76.9535  10
  -2   4   3 1808.90 56.3630  37
   2  -4  -3 1753.96 50.7398  31
  -2  -4   3 1759.05 53.1623  35
   2  -4  -3 1777.78 52.3126   2
   2   4  -3 1678.04 52.0325   2
   2  -4  -3 1823.41 54.3353  33
   2  -4  -3 1703.90 56.6694  34
  -2   4   3 1747.66 52.0479   7
   2   4  -3 1715.17 55.6083   8
   2   4  -3 1784.26 49.2944  10
   2  -4  -2 3379.14 84.4464  34
   2  -4  -2 3231.06 79.1184   2
   2   4  -2 3133.96 79.1824   2
   2  -4  -2 3201.73 81.3818  31
   2   4  -2 3187.24 83.6622   8
  -2   4   2 3124.47 81.9767   7
  -2   4   2 3090.58 71.1411   9
  -2  -4   2 3226.24 81.6411  35
   2   4  -1 1012.25 36.4536  36
  -2  -4   1 1057.64 34.3258  35
   2   4  -1 964.365 34.8007  32
   2  -4  -1 1025.54 35.7903  33
   2  -4  -1 1089.27 34.7021  34
   2   4  -1 966.638 29.0757   2
   2  -4  -1 1104.40 29.2850   2
   2  -4  -1 1101.01 34.6929  31
   2   4  -1 981.980 33.5872   8
  -2   4   1 1025.78 26.9341   9
   2   4  -1 996.549 35.0426   9
  -2   4   1 1018.68 35.1251   7
  -2   4   1 1039.47 34.2615  37
   2  -4   0 26963.7 571.346  33
   2   4   0 26844.1 571.911  32
  -2  -4   0 24576.1 562.971   1
  -2   4   0 26663.9 563.031   1
   2   4   0 26171.9 567.251   8
  -2   4   0 27286.5 568.235  37
   2   4   0 26686.3 572.070  36
  -2  -4   0 25702.7 569.674  35
   2  -4   0 26653.0 568.502  34
  -2  -4  -1 7528.32 173.692   1
  -2   4  -1 7852.24 173.911   1
  -2   4  -1 8053.21 178.123   7
   2   4   1 7927.22 180.289  36
   2  -4   1 8211.46 177.027  34
  -2  -4  -1 7433.45 179.028  35
  -2  -4  -1 7183.81 180.537  34
  -2  -4  -1 7473.52 172.252  31
   2   4   1 8017.13 180.072  32
  -2  -4  -1 7853.08 180.211  33
   2  -4   1 7938.60 178.729  33
  -2  -4  -2 17581.3 389.101  34
  -2  -4  -2 17179.0 384.122  33
   2   4   2 18210.0 385.732  32
   2  -4   2 18636.5 383.654  33
  -2  -4  -2 17294.4 383.776   1
  -2   4  -2 17685.8 384.391   1
  -2  -4  -2 16357.4 372.671  31
   2  -4   2 18018.6 383.504  34
   2   4   2 18112.7 385.498  36
  -2   4  -2 18222.2 382.879   7
  -2   4  -3 15023.6 331.987   2
  -2  -4  -3 14625.5 335.078   1
  -2   4  -3 14964.8 335.878   1
  -2  -4  -3 14804.5 333.527   2
  -2   4  -3 15159.7 328.894   7
   2   4   3 14766.9 330.736  36
  -2  -4  -3 14216.7 328.079  33
   2  -4   3 14973.8 327.507  33
   2   4   3 14655.6 331.659  32
  -2  -4  -3 14800.4 337.534  34
   2   4   4 76.9413 13.2664  32
  -2  -4  -4 93.5211 10.1274  33
  -2   4  -4 77.7386 9.30159   3
  -2  -4  -4 80.9164 9.27449   3
  -2   4  -4 57.4595 17.9533   1
  -2  -4  -4 75.1861 15.7558   2
  -2   4  -4 48.6150 14.3976   2
  -2  -4  -4 82.5255 17.9276   1
   2   4   4 101.200 12.6359  36
   2   4   4 77.3815 19.8151  37
  -2   4  -5 317.103 26.0224   2
  -2  -4  -5 258.870 14.7251   3
  -2   4  -5 273.325 15.2202   3
  -2  -4  -5 296.619 29.0563   1
  -2   4  -5 219.767 26.7551   1
  -2  -4  -5 259.628 25.3787   2
   2   4   5 287.667 28.3992  37
  -2   4  -6 1043.14 30.9681  16
  -2   4  -6 1156.35 33.1463  20
  -2   4  -6 1047.81 29.8722  18
  -2   4  -6 1039.97 32.7859  14
  -2  -4  -6 1048.94 33.1925  12
  -2   4  -6 1065.08 31.1174  29
  -2   4  -6 1031.65 33.2930  25
  -2  -4  -6 1059.01 34.1406  28
  -2   4  -6 1037.68 31.3812  28
  -2  -4  -6 999.148 53.3911   1
  -2  -4  -6 1119.85 52.2867   2
  -2  -4  -6 1105.83 34.6458   3
  -2   4  -6 1067.15 55.4671   1
  -2   4  -6 1122.71 35.0515   3
  -2   4  -6 1110.88 51.4982   2
  -2   4  -6 1108.66 33.1343   6
  -2  -4  -6 1077.60 33.0160   6
  -2  -4  -6 1149.08 33.8257  24
   2   4   6 1141.19 57.6396  37
  -2  -4  -7 164.928 15.7932  24
  -2   4  -7 183.412 13.3993  20
  -2  -4  -7 184.011 14.7763   6
  -2   4  -7 152.647 13.9480   6
  -2   4  -7 156.146 14.0805  25
  -2   4  -7 172.979 13.1477  28
  -2  -4  -7 146.987 15.5469  28
  -2   4  -7 169.081 13.4093  14
  -2   4  -7 154.271 11.9210  16
  -2  -4  -7 171.593 15.6800  16
  -2   4  -7 164.126 10.5868  18
   2   4   7 190.005 29.9804  37
  -2  -4  -8 2815.61 68.5284  27
  -2  -4  -8 2611.41 69.2193  28
  -2   4  -8 2758.75 65.9917  20
  -2   4  -8 2649.81 70.0779  24
  -2  -4  -8 2829.58 69.3752  24
  -2  -4  -8 2751.77 67.9306   6
  -2   4  -8 2802.17 67.8198   6
  -2  -4  -8 2749.89 68.8205  16
  -2   4  -8 2614.10 65.4301  14
  -2  -4  -9 10.6260 8.73007   6
  -2   4  -9 10.6815 8.87409   6
  -2  -4  -9 12.2125 10.1918  16
  -2   4  -9-13.8756 11.8257  24
  -2  -4  -9-1.15096 10.6063  24
  -2  -4  -9-3.47893 9.72150  27
  -2  -4  -9 14.2545 10.8694  28
  -2  -4 -10 106.163 8.16243  24
  -2  -4 -10 102.095 8.08751  28
   2  -5 -10 20.1943 6.85883  24
   2  -5 -10 31.9744 6.63974  28
   2  -5  -9 2231.98 56.1410  24
   2   5  -9 2287.49 54.0247  18
   2  -5  -9 2273.87 56.1600  28
   2  -5  -8 165.686 14.9424  12
   2   5  -8 181.789 13.5250  29
   2  -5  -8 179.460 15.9316  28
   2  -5  -8 163.971 13.3352   6
   2   5  -8 137.097 13.3140   6
   2   5  -8 164.134 14.4985  24
   2  -5  -8 159.273 15.6248  24
   2   5  -8 163.297 12.9039  18
   2  -5  -7 1085.43 35.3246  24
   2   5  -7 1056.62 34.3437  24
   2   5  -7 1068.63 34.0984  20
   2  -5  -7 1101.68 33.2225   6
   2   5  -7 1117.90 33.3472   6
   2  -5  -7 915.593 50.6346   2
   2   5  -7 1009.39 52.6084   2
  -2   5   7 1061.18 54.7620  37
   2  -5  -7 1003.75 31.8328  39
  -2  -5   7 1115.70 53.6585  35
   2   5  -7 1035.26 33.4913  14
   2   5  -7 1101.70 34.2558  29
   2   5  -7 1052.76 32.8971  30
   2  -5  -7 1047.40 35.0125  28
   2  -5  -7 1040.91 33.8861   5
   2   5  -7 1102.27 34.1454   5
   2   5  -7 1017.81 31.3913  19
   2   5  -7 1108.89 33.4939  18
   2   5  -6 1597.99 42.0349  21
   2   5  -6 1538.02 43.6074  24
   2   5  -6 1503.52 41.7562   6
   2  -5  -6 1463.47 41.4123   6
  -2   5   6 1490.66 64.9007  37
   2  -5  -6 1425.87 41.7964  39
  -2  -5   6 1560.91 62.7582  35
   2   5  -6 1511.03 42.8437  14
   2   5  -6 1475.70 42.3533  30
   2   5  -6 1572.86 42.8233  29
   2  -5  -6 1519.14 43.5007  28
   2  -5  -6 1482.92 61.4000   2
   2   5  -6 1556.21 62.0736   2
   2   5  -6 1514.48 42.3226   5
   2  -5  -6 1453.83 42.1587   5
   2   5  -6 1523.96 41.3138  19
   2   5  -6 1551.71 42.1602  18
   2  -5  -5 549.619 32.1079   2
   2   5  -5 605.648 33.3807   2
  -2  -5   5 568.528 33.3354  35
   2  -5  -5 537.716 30.2252  33
   2   5  -5 510.277 20.0793  29
   2   5  -5 533.121 19.7667  20
   2   5  -5 531.807 19.2648  18
  -2   5   5 521.350 35.2743  37
   2   5  -5 501.451 20.3681  14
  -2   5   4 16387.5 376.870  37
   2  -5  -4 16740.7 366.275  31
  -2  -5   4 16721.7 371.617  35
  -2   5   4 16790.7 369.462   7
   2  -5  -4 17150.0 372.284  33
   2   5  -4 16091.9 369.814   2
   2  -5  -4 15961.6 369.562   2
   2   5  -4 15318.1 359.469  10
   2  -5  -3 968.543 40.4740  34
   2  -5  -3 926.007 37.5219  33
   2   5  -3 902.693 32.4829  10
   2   5  -3 835.513 26.8495   7
  -2   5   3 939.896 36.8596   7
   2  -5  -3 922.152 34.6780  31
   2   5  -3 925.549 33.7202   2
   2  -5  -3 888.599 33.1687   2
  -2  -5   3 887.015 35.2688  35
  -2  -5   2 1512.89 46.5407  35
  -2  -5   2 1475.27 51.6653  34
   2  -5  -2 1483.95 49.7592  34
   2   5  -2 1487.95 49.1449   8
  -2   5   2 1429.62 48.7794   7
  -2   5   2 1471.58 37.1227   9
   2   5  -2 1468.29 49.7212   9
   2  -5  -2 1552.14 47.6051  31
   2  -5  -2 1503.03 41.8296   2
   2   5  -2 1388.95 41.6479   2
  -2   5   2 1553.98 49.6372  37
  -2  -5   1 608.803 25.5768  35
  -2  -5   1 617.693 30.4105  34
   2  -5  -1 636.388 28.3561  33
   2  -5  -1 642.771 27.8599  34
   2   5  -1 569.013 25.1046   8
   2   5  -1 611.682 27.7864   9
  -2   5   1 606.307 19.9432   9
  -2   5   1 607.678 27.9977   7
   2  -5  -1 648.851 27.4128  31
   2   5  -1 566.325 18.8894   2
   2  -5  -1 610.605 18.2657   2
  -2   5   1 640.451 26.9107  37
   2   5   0 20584.4 439.376  32
   2  -5   0 21267.6 439.495  33
   2   5   0 20504.3 432.564   8
  -2   5   0 20421.3 430.591   9
   2   5   0 20605.7 436.983   9
   2  -5   0 19477.8 422.861   2
  -2  -5   0 18829.2 424.385   1
  -2   5   0 19325.2 423.357   1
   2   5   0 19480.4 424.290   2
   2   5   0 19691.4 430.104  37
  -2   5   0 21566.8 434.447  37
   2   5   0 20824.2 441.000  36
   2  -5   0 21187.2 436.646  34
  -2  -5   0 20475.3 435.442  35
  -2  -5  -1 7451.11 169.828  31
   2  -5   1 8027.89 178.838  31
   2   5   1 7608.23 177.365  32
  -2  -5  -1 7920.09 179.715  33
   2  -5   1 7780.01 176.671  33
   2   5   1 7488.29 168.626   8
  -2   5  -1 7532.49 174.778   7
  -2  -5  -1 7048.54 166.438   1
  -2   5  -1 7346.66 166.407   1
   2   5   1 7294.16 173.818  37
   2   5   1 7627.01 177.723  36
  -2  -5  -1 7324.04 175.427  35
   2  -5   1 7729.61 174.815  34
   2   5   2 2062.24 60.2939  36
   2  -5   2 2067.13 58.4655  34
   2  -5   2 2134.69 59.0741  33
   2   5   2 2095.91 60.6507  32
  -2  -5  -2 2044.18 63.7830  34
  -2  -5  -2 1931.69 59.6643  33
  -2   5  -2 1979.86 56.6123   7
  -2  -5  -2 1828.75 48.1290  31
  -2   5  -2 1932.12 55.2715   1
  -2  -5  -2 1982.33 55.0908   1
   2   5   2 1980.58 61.2282  37
   2  -5   3 23675.4 510.873  33
   2   5   3 23856.0 514.054  32
  -2  -5  -3 22455.8 511.340  33
  -2  -5  -3 23294.2 520.586  34
  -2   5  -3 23719.9 509.547   7
   2   5   3 24086.1 514.155  36
   2  -5   3 23180.0 513.308  34
   2  -5   3 22654.5 504.645  35
  -2  -5  -3 22855.4 513.140   1
  -2   5  -3 22692.2 513.685   1
   2   5   3 23280.6 520.820  37
  -2   5  -4 480.172 17.6765   3
  -2   5  -4 502.417 27.5308   2
  -2  -5  -4 489.943 17.5828   3
  -2   5  -4 502.729 30.5266   1
  -2  -5  -4 472.706 29.5327   1
   2   5   4 490.698 25.1528  36
   2  -5   4 476.423 27.2304  34
  -2  -5  -4 448.317 32.0600  34
   2   5   4 496.747 26.4742  32
  -2  -5  -4 517.508 23.3456  33
  -2   5  -5 6.41774 8.62401  20
  -2   5  -5 6.91430 8.48181  14
  -2  -5  -5 10.1767 8.33615  12
  -2   5  -5 7.56193 8.49373  30
  -2  -5  -5 10.9323 9.10663  28
  -2   5  -5 9.26071 9.13370  25
  -2  -5  -5 1.56308 8.02118  39
   2   5   5 12.9993 20.7441  37
  -2  -5  -5 12.0044 8.61238   3
  -2   5  -5 21.3389 17.9744   1
  -2  -5  -5 15.9809 17.7116   1
  -2   5  -5 21.4363 13.2289   2
  -2   5  -5 5.35878 8.24295   3
  -2   5  -5 16.2327 10.5102  24
   2   5   6 885.263 51.2639  37
  -2   5  -6 843.288 27.1977  29
  -2   5  -6 840.707 27.4637  30
  -2   5  -6 866.157 29.5668  25
  -2  -5  -6 881.723 29.7210  28
  -2   5  -6 809.784 28.4576  14
  -2  -5  -6 849.728 28.9947  12
  -2  -5  -6 853.566 27.7807   6
  -2   5  -6 831.956 27.3099   6
  -2   5  -6 819.731 28.2684  20
  -2   5  -6 809.425 24.8565  18
  -2  -5  -6 844.681 28.6301  24
  -2   5  -6 904.191 31.0627  24
   2   5   7 9.05031 20.2370  37
  -2  -5  -7 26.7238 11.3697  16
  -2  -5  -7 34.1634 11.6051  12
  -2   5  -7 35.3647 10.9299  14
  -2   5  -7 17.3241 10.7591  25
  -2  -5  -7 23.0008 12.5005  28
  -2   5  -7 22.3275 8.18200  29
  -2   5  -7 27.5578 8.37680  30
  -2   5  -7 34.3862 10.8881   6
  -2  -5  -7 32.1270 10.7920   6
  -2   5  -7 26.9356 7.05650  18
  -2   5  -7 40.9801 10.9525  20
  -2  -5  -7 33.1330 12.6602  24
  -2   5  -7 25.8298 13.8382  24
  -2  -5  -8 227.126 15.8115  27
  -2  -5  -8 214.727 16.4898  28
  -2  -5  -8 200.802 15.2796  24
  -2   5  -8 206.470 13.3693  20
  -2   5  -8 199.915 17.7842  24
  -2   5  -8 222.234 13.9509   6
  -2  -5  -8 192.772 13.5420   6
  -2  -5  -8 204.448 15.4693  16
  -2  -5  -8 217.577 15.8197  12
  -2   5  -8 203.927 13.1079  14
  -2  -5  -9 10.5740 7.46393   6
  -2  -5  -9 10.2412 9.61037  24
  -2   5  -9 1.94385 10.7955  24
  -2  -5  -9-8.70860 9.31280  16
  -2  -5  -9 12.9795 9.94833  28
  -2  -5  -9-1.63315 9.05867  27
   2  -6  -9 445.964 18.2461  24
   2  -6  -9 411.489 17.2085  16
   2   6  -9 408.609 15.2015  18
   2  -6  -9 415.788 17.4240  12
   2  -6  -9 402.433 16.9399  28
   2  -6  -8 24.7788 11.9671  12
   2   6  -8 17.3546 10.0588  29
   2  -6  -8 14.5314 11.1706  28
   2   6  -8 15.5210 9.86979  24
   2   6  -8 22.3723 9.56698  18
  -2   6   7 260.375 16.6429  41
   2   6  -7 275.462 14.8050   6
   2  -6  -7 287.853 15.9065  39
  -2   6   7 246.444 30.0629  37
  -2  -6   7 200.136 28.4638  34
   2   6  -7 280.161 16.7047  29
   2   6  -7 282.191 16.4625  30
   2   6  -7 282.224 17.2822  24
   2  -6  -7 302.509 17.5928  28
   2   6  -7 267.906 17.0191  14
   2   6  -7 281.220 14.4264  19
   2   6  -7 269.079 15.8255  18
   2   6  -6-3.80584 8.42744   6
   2   6  -6 2.43990 8.82375   5
   2   6  -6-18.7679 17.6734   2
   2   6  -6 9.78305 9.93796  21
   2   6  -6-8.50120 10.9625  24
   2  -6  -6 5.57623 9.57988  39
  -2   6   6-2.00951 18.5054  37
  -2  -6   6 14.7321 16.7172  35
  -2  -6   6-4.03663 19.7266  34
   2   6  -6 7.11771 10.6008  29
   2   6  -6 9.35101 10.0292  30
   2  -6  -6 1.91668 10.5469  28
   2   6  -6 8.50111 10.2618  14
   2   6  -6 5.31938 9.36636  18
   2   6  -6 11.5579 8.20702  19
   2   6  -5 1414.66 53.5922   2
  -2   6   5 1444.91 60.6909  37
   2  -6  -5 1429.34 40.4453  39
  -2  -6   5 1433.88 61.9814  34
  -2  -6   5 1464.27 55.9966  35
   2  -6  -5 1454.36 54.5804  33
   2  -6  -5 1494.31 49.2125  31
   2   6  -5 1422.70 40.5243  30
   2   6  -5 1400.36 39.7504  29
  -2   6   5 1401.76 51.9229   7
   2  -6  -5 1377.58 37.9216  42
   2   6  -5 1434.25 39.5384  18
   2   6  -5 1444.56 40.6146  24
   2   6  -5 1464.83 39.5894  21
   2   6  -5 1350.47 39.6301  20
   2   6  -5 1463.16 40.0568  15
  -2  -6   4 3.33898 12.2367  35
   2  -6  -4 4.79516 10.6288   2
   2   6  -4-3.89412 10.2628   2
  -2  -6   4 1.53456 16.7347  34
   2  -6  -4 12.4668 13.8712  33
  -2   6   4-2.33545 11.8140   7
   2  -6  -4 18.4311 10.6109  31
   2  -6  -3 385.092 23.1116  31
  -2  -6   3 373.923 28.7352  34
  -2  -6   3 326.038 21.9248  35
  -2   6   3 395.230 26.3802  37
   2   6  -3 343.465 18.3253   2
  -2   6   3 328.762 23.6323   7
   2   6  -3 375.268 20.7829  10
   2   6  -3 364.844 26.3187   9
   2   6  -3 324.134 16.7816   7
   2  -6  -3 364.534 25.2860  33
   2  -6  -3 411.598 28.1214  34
  -2   6   2 0.97776 11.9419  37
  -2  -6   2 45.3434 11.5337  35
   2   6  -2-1.58222 5.88681   2
  -2  -6   2 22.4356 15.9434  34
   2  -6  -2 6.24421 12.8756  34
   2  -6  -2 13.9769 12.2895  31
  -2   6   2 16.9563 12.8031   7
   2   6  -2 3.85761 11.8173   8
   2   6  -2 12.1881 13.2667   9
  -2  -6   1 6482.76 166.243  34
  -2  -6   1 6546.45 157.460  35
   2  -6  -1 6683.05 162.378  34
   2  -6  -1 6895.31 164.502  33
  -2   6   1 6841.45 160.278  37
   2  -6  -1 6894.66 161.548  31
  -2   6   1 6597.23 151.468   9
   2   6  -1 6551.31 158.464   8
  -2   6   1 6639.21 163.121   7
   2   6  -1 6695.53 162.337   9
  -2   6   0 99.3049 12.7061  37
  -2  -6   0 80.5435 13.3960  35
   2  -6   0 111.067 15.3742  34
   2   6   0 71.8811 16.2313  32
  -2  -6   0 81.0991 17.9066  34
   2  -6   0 101.694 15.7711  33
   2   6   0 100.826 10.3859  37
   2  -6   0 86.8198 15.7232  31
   2   6   0 82.3361 15.1769   9
  -2   6   0 99.5900 11.5477   9
   2   6   0 82.6247 10.9228   8
   2   6   1 38791.4 862.506  37
   2   6   1 40486.9 868.338  32
  -2  -6  -1 42083.5 872.244  33
   2  -6   1 39523.0 868.843  31
  -2  -6  -1 39009.7 859.625  31
   2  -6   1 41209.7 868.353  33
   2  -6   1 40752.7 865.347  34
   2   6   1 40672.1 869.674  36
  -2   6  -1 40552.7 865.700   7
   2   6   1 38249.1 855.423   8
  -2   6  -2 28086.7 606.719   7
  -2  -6  -2 26730.8 596.605  31
   2  -6   2 29349.4 611.147  33
   2   6   2 28598.6 611.284  32
  -2  -6  -2 28678.7 612.812  33
   2   6   2 29054.4 612.701  36
   2  -6   2 28627.1 609.352  34
  -2   6  -2 26262.1 598.352   1
   2   6   2 27376.7 610.504  37
  -2   6  -2 27553.1 593.044  11
  -2  -6  -3 11.3045 11.3515  33
   2  -6   3 20.0426 11.1968  33
   2   6   3 5.26417 12.1737  32
  -2  -6  -3 2.76288 15.4964  34
   2  -6   3 14.4193 12.3359  34
   2   6   3 29.3204 14.9509  37
  -2   6  -3 14.2021 10.9191   1
  -2  -6  -3 29.4605 11.4052   1
  -2   6  -3 11.6549 5.68656  11
  -2  -6  -4 113.205 16.8089   1
  -2   6  -4 83.3046 15.6308   1
   2   6   4 112.399 21.6315  37
  -2  -6  -4 114.180 14.0041  33
  -2  -6  -4 79.0618 20.5347  34
   2   6   4 148.302 17.4007  32
   2  -6   4 118.502 17.1288  34
  -2  -6  -5 289.128 15.7514  39
   2  -6   5 278.735 24.7295  34
  -2   6  -5 307.337 17.3001  14
  -2  -6  -5 317.473 15.9975  12
  -2   6  -5 303.936 15.6884  29
  -2   6  -5 292.503 16.0283  30
  -2   6  -5 312.569 17.5456  25
  -2  -6  -5 315.024 16.3354  28
  -2   6  -5 282.434 14.9038  22
  -2   6  -5 333.141 18.9289  24
   2   6   5 275.535 16.1225  41
  -2  -6  -5 296.915 13.6121  42
  -2   6  -5 282.994 12.5948  18
  -2   6  -5 293.696 15.8927  20
   2   6   6-11.0405 19.0054  37
  -2  -6  -6 4.63533 9.84762  16
  -2  -6  -6-1.47447 10.3510  12
  -2   6  -6 9.79878 10.7413  14
  -2   6  -6 14.7375 11.1881  25
  -2  -6  -6 4.40716 10.7675  28
  -2   6  -6 1.75658 8.93855  29
  -2   6  -6 24.5225 10.0619  30
  -2   6  -6 5.16979 8.16077   6
  -2   6  -6-8.87837 6.70016  18
  -2   6  -6 15.5677 11.1720  20
  -2   6  -6 5.18220 13.5129  24
  -2   6  -7 1056.16 33.6018  14
  -2  -6  -7 1071.27 34.2834  12
  -2  -6  -7 1073.24 34.2036  28
  -2   6  -7 1010.42 33.6989  25
  -2   6  -7 1047.75 31.0730  29
  -2   6  -7 1024.07 31.6397  30
  -2   6  -7 1019.92 30.6474   6
  -2   6  -7 923.556 28.0119  18
  -2  -6  -7 1037.01 33.2355  16
  -2   6  -7 1064.38 36.1529  24
  -2   6  -7 1082.86 33.3255  20
  -2  -6  -7 1154.72 34.4431  24
  -2  -6  -8 84.7645 12.3588  28
  -2   6  -8 58.8785 13.7877  24
  -2  -6  -8 67.0619 11.8517  24
  -2  -6  -8 66.2762 9.08332   6
  -2   6  -8 71.4687 10.5280  20
  -2  -6  -8 69.1979 12.4031  12
  -2   6  -8 75.9696 10.5485  14
  -2  -6  -8 73.1653 12.2677  16
  -2  -6  -9 66.0120 9.64162  24
  -2  -6  -9 63.0254 9.75951  27
  -2  -6  -9 59.3591 9.51657  28
  -2  -6  -9 74.2381 9.73350  16
   2  -7  -9 908.291 25.8305  16
   2  -7  -9 831.551 24.1013  28
   2  -7  -9 911.424 25.8856  12
   2  -7  -8 219.033 13.7431  28
   2   7  -8 233.362 14.2445  29
   2   7  -8 219.427 12.8995  18
   2  -7  -8 241.240 15.5320  12
   2  -7  -7-14.5600 10.9585  12
   2   7  -7 5.78743 10.3561  30
   2   7  -7 19.7447 11.0695  29
   2  -7  -7 2.67852 10.0703  28
   2  -7  -7 7.26924 9.68339  39
  -2   7   7 4.57928 10.7627  41
   2   7  -7 6.37269 7.61859  19
   2   7  -7 5.22017 9.69009  18
   2  -7  -6 233.155 12.7513  42
  -2   7   6 211.407 16.9072  41
   2   7  -6 237.047 15.6064  20
   2   7  -6 239.882 14.8360  21
   2  -7  -6 211.292 15.5853  39
  -2   7   6 229.766 28.8805  37
  -2  -7   6 176.682 28.0377  34
   2   7  -6 233.653 16.3324  30
   2   7  -6 243.178 15.7766  29
   2  -7  -6 207.685 14.4992  28
   2   7  -6 226.611 16.8143  14
   2   7  -6 252.626 13.7915  19
   2   7  -6 238.897 14.7172  18
   2  -7  -5 4636.01 110.473  42
   2   7  -5 4709.32 111.997  20
   2   7  -5 4872.94 111.720  21
  -2   7   5 4889.54 131.369   7
   2   7  -5 4860.10 113.335  30
  -2  -7   5 4773.06 141.504  34
   2  -7  -5 4761.71 112.829  39
   2  -7  -5 4820.03 132.417  33
  -2  -7   5 4585.67 134.092  33
   2   7  -5 4959.25 111.858  18
   2   7  -5 4814.93 113.421  14
   2   7  -5 4682.47 109.052  11
   2   7  -5 4835.76 112.179  15
   2   7  -4 256.855 14.4871  29
   2  -7  -4 276.282 20.6614  31
   2   7  -4 232.343 13.3336  20
  -2   7   4 286.486 25.0351   7
   2   7  -4 255.521 14.5188  15
   2   7  -4 272.137 15.1173  14
   2   7  -4 259.590 13.1079  11
  -2   7   4 296.468 27.4715  37
  -2  -7   4 218.567 27.2897  34
   2  -7  -4 223.865 23.6597  33
  -2  -7   3 23.4740 11.3545  35
  -2   7   3 6.63725 14.1767  37
   2   7  -3 8.14819 16.0339   9
   2   7  -3 2.93152 7.48576   7
  -2   7   3-11.5599 14.3476   7
   2   7  -3 8.67466 9.87784  10
   2  -7  -3 1.03649 11.1639  31
   2  -7  -3 11.4124 14.8393  34
  -2  -7   3 12.3542 16.1359  34
   2  -7  -3 6.49283 14.5620  33
  -2   7   2 2487.99 75.0676  37
   2  -7  -2 2384.85 76.0273  34
  -2  -7   2 2311.34 78.9710  34
  -2  -7   2 2248.55 67.4835  35
   2   7  -2 2440.36 76.3267   9
  -2   7   2 2316.30 75.4375   7
   2  -7  -2 2472.75 73.2430  31
  -2   7   2 2512.02 57.7451  11
  -2   7   1 862.817 35.5781  37
  -2  -7   1 839.861 40.7506  33
   2  -7  -1 795.831 37.0549  34
   2  -7  -1 927.625 40.4336  33
  -2  -7   1 806.574 41.2480  34
  -2  -7   1 841.986 31.9714  35
   2   7  -1 802.581 33.4296   8
  -2   7   1 844.874 28.7468   9
   2   7  -1 873.064 37.9230   9
  -2   7   1 838.576 38.1749   7
   2  -7  -1 891.228 37.2912  31
  -2   7   1 863.640 24.1838  11
   2  -7   0 1056.90 43.3647  33
   2   7   0 1008.15 43.7607  32
   2  -7   0 1101.75 42.7277  31
  -2  -7   0 990.955 36.2667  35
   2  -7   0 1104.22 42.2264  34
  -2  -7   0 1037.28 46.0415  34
   2   7   0 1042.06 41.3129   9
  -2   7   0 1044.82 42.3341   7
   2   7   0 971.398 34.2264   8
  -2   7   0 1020.51 28.0472  11
  -2   7   0 1035.23 37.3200  37
   2   7   0 973.111 31.9749  37
   2  -7   1 4410.65 114.589  34
   2   7   1 4269.44 112.814   9
  -2   7  -1 4246.71 113.692   7
   2   7   1 4242.17 109.454  37
  -2  -7  -1 4198.22 108.111  31
  -2  -7  -1 4534.05 120.594  33
   2  -7   1 4297.84 116.503  33
   2   7   1 4409.65 117.201  32
   2  -7   2 18.5302 12.7835  34
   2  -7   2 18.5650 13.6074  33
   2   7   2 19.9497 14.2885  32
  -2  -7  -2 24.4731 13.9930  33
   2   7   2 17.6575 12.0890  37
  -2   7  -2 15.7716 11.1443   7
  -2  -7  -2 10.7445 7.49041  31
   2  -7   2 12.0633 15.0925  31
  -2   7  -2 18.5339 6.78351  11
   2  -7   3 748.943 36.1790  34
   2  -7   3 782.017 35.9519  33
  -2  -7  -3 730.972 41.8672  34
  -2  -7  -3 708.571 35.8829  33
   2   7   3 753.544 36.1046  32
  -2   7  -3 742.406 22.4740  11
  -2   7  -3 689.038 31.5771   7
   2   7   3 677.201 37.2817  37
  -2  -7  -4 828.511 26.9792  42
   2   7   4 956.206 30.3684  41
  -2   7  -4 886.481 29.3298  22
   2  -7   4 789.833 40.6520  34
   2   7   4 923.323 40.3269  32
  -2  -7  -4 854.047 37.9960  33
  -2  -7  -4 827.466 47.2062  34
  -2   7  -4 926.276 28.4861  29
  -2   7  -4 907.314 29.5651  30
  -2   7  -4 972.470 31.4053  24
  -2   7  -4 934.218 31.0623  25
   2   7   4 882.425 46.0883  37
  -2  -7  -4 947.531 28.3177  12
  -2   7  -4 907.921 29.5210  14
  -2   7  -4 878.917 28.3617  20
   2   7   5 112.282 12.0943  41
  -2  -7  -5 85.8432 9.64022  42
  -2   7  -5 111.586 15.1767  24
   2   7   5 92.4640 21.9361  37
   2  -7   5 83.1775 17.7348  34
  -2   7  -5 110.441 13.2855  30
  -2   7  -5 121.504 11.7252  29
  -2   7  -5 110.165 14.0026  25
  -2   7  -5 99.8849 8.65569  18
  -2  -7  -5 98.9519 11.7475  39
  -2  -7  -5 99.1139 11.5272  12
  -2   7  -5 96.5650 10.5403  15
  -2   7  -6 37.3753 11.0413  30
  -2   7  -6 29.5542 10.6895  29
   2  -7   6 11.3310 17.7043  31
  -2  -7  -6 38.6488 11.2630  28
  -2   7  -6 37.5488 12.5447  25
  -2   7  -6 30.1091 7.07543  18
  -2   7  -6 43.9351 11.6746  20
  -2   7  -6 60.0518 14.4579  24
  -2  -7  -6 30.0318 10.4763  16
  -2   7  -6 40.5379 12.6843  14
  -2  -7  -6 52.3430 12.5147  12
  -2  -7  -6 35.2210 7.55427  42
   2   7   6 28.0584 10.2028  41
  -2   7  -7 2773.98 68.1820  29
  -2   7  -7 2727.22 68.9090  30
  -2  -7  -7 2816.26 69.6981  16
  -2  -7  -7 2670.45 69.0628  28
  -2   7  -7 2658.97 70.3669  25
  -2  -7  -7 2870.53 70.6313  12
  -2   7  -7 2863.96 70.9030  14
  -2   7  -7 2801.78 70.1244  20
  -2  -7  -7 2793.43 69.6520  24
  -2  -7  -8 557.625 20.8296  28
  -2  -7  -8 571.106 21.2583  16
  -2  -7  -8 599.829 22.2157  27
  -2  -7  -8 594.735 22.1352  12
  -2   7  -8 593.783 21.1317  14
  -2   7  -8 580.191 20.8106  20
  -2  -7  -8 537.718 20.9448  24
  -2  -7  -9 1279.17 31.4073  16
  -2  -7  -9 1284.23 31.4623  24
   2  -8  -9 14.7863 6.45681  12
   2  -8  -9 23.0443 6.74119  16
   2  -8  -9 13.6928 6.99378  27
   2   8  -8 574.329 19.1111  18
   2  -8  -8 602.071 21.1232  16
   2   8  -8 604.632 20.8199  29
   2  -8  -8 583.222 20.7974  12
   2  -8  -7 253.101 15.4658  12
   2   8  -7 279.883 16.7112  30
   2   8  -7 247.220 15.9815  29
   2  -8  -7 229.189 13.7623  28
   2   8  -7 259.828 16.6843  20
   2   8  -7 284.440 15.1600  18
   2  -8  -7 256.711 15.3042  39
  -2   8   7 268.000 16.7133  41
  -2  -8   6 1775.55 76.2097  34
   2  -8  -6 1950.52 52.1746  12
   2   8  -6 1925.18 53.8916  30
   2   8  -6 1990.24 53.3099  29
   2  -8  -6 1962.20 53.5159  39
   2   8  -6 2013.59 52.0180  21
   2   8  -6 1884.82 52.7340  20
  -2   8   6 1940.14 55.2795  41
   2  -8  -6 1895.31 50.0315  42
   2   8  -6 1943.40 50.2657  19
   2   8  -6 2043.46 52.3199  18
  -2  -8   5 712.119 45.7216  34
  -2  -8   5 668.380 41.5151  33
   2  -8  -5 701.567 39.5081  33
   2   8  -5 689.569 23.1272  11
   2   8  -5 704.783 25.9808  15
   2   8  -5 739.024 27.8248  14
  -2   8   5 682.631 38.2371   7
  -2   8   5 735.377 43.9527  37
   2   8  -5 726.258 26.1253  20
   2   8  -5 713.868 25.4096  21
   2   8  -5 713.983 25.0868  18
  -2   8   5 719.272 29.1671  41
   2  -8  -5 728.352 24.8367  42
   2  -8  -4 46231.0 1003.90  42
  -2   8   4 49070.9 1032.84   7
   2   8  -4 45816.0 1004.18  29
   2  -8  -4 47225.4 1019.33  31
   2   8  -4 46711.6 1005.87  30
  -2  -8   4 47729.4 1041.00  34
   2  -8  -4 46598.6 1005.22  39
  -2   8   4 47123.5 1033.75  37
  -2  -8   4 47216.4 1036.42  33
   2  -8  -4 48723.3 1032.52  33
   2   8  -4 46066.7 1003.71  20
   2   8  -4 46307.0 1004.17  15
   2   8  -4 47899.0 1005.55  14
   2   8  -4 47468.3 1003.46  11
  -2   8   3 1139.15 50.3083  37
   2  -8  -3 1120.82 34.1131  39
  -2  -8   3 1225.15 55.3862  33
   2  -8  -3 1184.61 51.3838  33
   2  -8  -3 1197.74 53.3641  34
  -2  -8   3 1211.13 55.6060  34
   2   8  -3 1152.72 42.5640  10
  -2   8   3 1259.01 52.6996   7
   2   8  -3 1150.11 34.5277  30
   2  -8  -3 1187.80 46.1741  31
   2   8  -3 1207.24 33.8660  29
   2   8  -3 1180.72 34.3257  14
   2   8  -3 1183.57 34.0519  11
   2   8  -3 1134.03 33.6725  15
  -2  -8   2 2118.26 77.3324  33
   2  -8  -2 2226.06 74.5465  34
  -2  -8   2 2076.32 76.5035  34
   2   8  -2 2106.96 72.7342   9
  -2   8   2 2111.69 72.9972   7
   2  -8  -2 2215.78 70.4866  31
  -2   8   2 2203.28 70.7606  37
  -2   8   1 1569.21 53.1667  37
  -2  -8   1 1519.95 62.2191  33
   2  -8  -1 1623.38 58.5011  34
   2  -8  -1 1560.13 59.2672  33
  -2  -8   1 1452.93 60.4434  34
  -2   8   1 1460.34 57.2925   7
   2   8  -1 1574.30 57.6857   9
   2  -8  -1 1581.57 56.3567  31
  -2   8   1 1524.71 39.9062  11
   2  -8   0 111.394 17.8793  34
   2  -8   0 95.7054 18.5363  33
  -2  -8   0 80.2250 19.3183  34
   2   8   0 85.7022 19.1341  32
  -2   8   0 91.6212 13.7296  37
   2   8   0 80.2515 16.6448   9
  -2   8   0 116.473 18.3184   7
  -2  -8   0 70.1434 14.6016  31
   2  -8   0 83.9228 17.6044  31
  -2   8   0 114.485 9.55127  11
  -2  -8  -1 435.371 31.3769  33
   2   8   1 441.144 30.1862  32
   2  -8   1 423.122 29.4334  33
   2  -8   1 449.609 28.3880  34
  -2  -8  -1 393.213 32.1923  34
   2   8   1 413.589 26.5633   9
  -2   8  -1 394.223 27.3942   7
  -2  -8  -1 358.060 22.9192  31
   2   8   1 423.260 22.9839  37
   2  -8   2 1099.85 46.5657  34
   2  -8   2 1134.71 48.6730  33
  -2  -8  -2 1227.25 51.7446  33
   2   8   2 1126.30 48.1646  32
   2  -8   2 1229.18 53.4284  31
  -2   8  -2 1149.98 32.3013  11
   2   8   2 1159.74 31.7741  11
  -2   8  -2 1072.09 44.6490   7
   2   8   2 1088.13 44.1212   9
   2   8   2 1061.85 44.2525  37
  -2  -8  -3 606.735 21.2823  42
   2   8   3 651.173 24.6067  41
  -2   8  -3 628.869 23.9225  22
  -2   8  -3 520.683 28.8267   7
   2  -8   3 633.414 35.0449  34
   2  -8   3 666.243 34.9588  33
   2   8   3 593.821 33.7694  32
  -2  -8  -3 628.976 35.7032  33
   2  -8   3 642.258 40.1186  31
  -2   8  -3 581.384 22.6960  30
  -2   8  -3 632.711 24.3943  25
  -2  -8  -3 537.959 21.9130  39
   2   8   3 615.243 35.5010  37
  -2   8  -3 606.305 22.3827  14
  -2   8  -3 605.543 20.7025  11
  -2   8  -3 592.011 22.0776  20
   2   8   4 10.3904 10.5392  41
  -2  -8  -4 8.28478 7.94496  42
  -2   8  -4 2.06248 9.31807  22
   2   8   4-1.37165 13.1301  32
  -2  -8  -4-4.08901 18.1671  34
   2  -8   4 1.47652 13.5191  34
  -2  -8  -4 1.34399 11.0226  33
   2  -8   4 1.87734 17.7783  31
  -2   8  -4 4.59378 9.51412  29
  -2   8  -4 36.6000 12.2812  25
   2   8   4-5.35259 16.9879  37
  -2   8  -4 8.31170 9.79962  20
  -2  -8  -4 0.46348 9.59911  39
  -2   8  -4 2.48786 9.81325  14
  -2  -8  -4 0.39076 8.52305  12
   2   8   5 1620.43 68.6830  37
  -2   8  -5 1641.54 47.3430  30
  -2   8  -5 1689.54 46.2090  29
  -2   8  -5 1706.99 49.1070  25
   2  -8   5 1747.52 70.9921  31
  -2  -8  -5 1573.88 44.1572  16
  -2   8  -5 1590.12 41.8314  18
  -2  -8  -5 1538.82 43.4587  42
   2   8   5 1703.60 48.0702  41
  -2   8  -5 1722.72 44.9442  15
  -2   8  -5 1671.30 47.7503  14
  -2  -8  -5 1661.65 45.2727  12
   2   8   6 581.691 42.1955  37
  -2   8  -6 609.446 23.5701  29
  -2   8  -6 640.021 24.7327  30
  -2   8  -6 622.830 25.8923  25
  -2  -8  -6 588.142 23.3982  12
  -2   8  -6 611.027 20.9448  15
  -2  -8  -6 593.506 22.5388  16
  -2   8  -6 578.995 18.8920  18
  -2  -8  -6 558.620 20.1249  42
   2   8   6 576.287 23.1246  41
  -2   8  -7 10.2025 9.03702  29
  -2   8  -7 15.6787 9.77231  30
  -2   8  -7 5.66712 10.9198  14
  -2  -8  -7 18.5500 10.1815  16
  -2  -8  -7 18.3297 10.3398  12
  -2  -8  -7 15.7464 9.15281  28
  -2   8  -7 22.7361 10.7862  20
  -2  -8  -7 17.9237 10.4850  24
  -2   8  -8 4053.65 89.2833  14
  -2  -8  -8 4091.18 89.7441  27
  -2   8  -8 4055.59 88.8440  20
  -2  -8  -8 3926.88 88.5640  24
  -2  -8  -8 3804.14 88.1294  16
  -2  -8  -9 186.096 9.22625  27
  -2  -8  -9 173.655 7.91815  24
   2  -9  -8 96.6262 9.18772  12
   2   9  -8 116.918 9.96114  29
   2  -9  -8 98.4130 9.37739  16
   2   9  -8 85.0676 7.86836  18
   2  -9  -8 93.1309 10.9185  24
   2  -9  -7 12.2999 8.91123  12
   2  -9  -7 15.6837 9.38234  39
   2   9  -7 28.6955 11.0609  30
   2   9  -7 20.6440 10.7835  29
   2   9  -7 20.7842 10.4563  20
   2   9  -7 20.3784 8.72462  18
  -2   9   7 30.6266 10.3794  41
   2  -9  -6 187.393 13.2625  12
   2   9  -6 204.705 16.4742  14
   2   9  -6 190.324 16.2805  30
   2  -9  -6 183.001 15.4260  39
   2   9  -6 205.504 14.9963  20
   2   9  -6 197.372 14.0218  21
   2  -9  -6 173.194 12.4746  42
  -2   9   6 166.166 16.7199  41
   2   9  -6 194.019 11.6721  19
   2   9  -6 200.387 13.9941  18
  -2   9   5 222.633 18.0455  41
   2  -9  -5 239.467 14.5591  42
   2   9  -5 253.592 16.0593  20
   2   9  -5 228.177 15.3270  21
  -2   9   5 225.940 27.5182  37
  -2  -9   5 201.810 28.0494  34
   2  -9  -5 220.382 24.7341  33
   2   9  -5 216.412 16.4102  29
  -2   9   5 185.396 23.6362   7
   2  -9  -5 215.437 16.6104  39
   2   9  -5 207.519 12.6589  11
   2  -9  -5 216.094 13.5540  12
   2   9  -5 249.091 17.7041  14
   2   9  -5 233.223 16.4596  15
   2   9  -5 246.133 15.2230  18
  -2  -9   4 3446.49 117.047  34
   2  -9  -4 3665.88 112.035  33
  -2  -9   4 3632.64 115.469  33
   2   9  -4 3699.47 89.7922  30
   2   9  -4 3501.45 87.5987  29
  -2   9   4 3667.94 112.786   7
  -2   9   4 3500.36 111.128  37
   2  -9  -4 3545.45 88.3602  39
   2   9  -4 3627.81 87.0858  20
   2   9  -4 3666.92 87.0643  11
   2   9  -4 3553.23 88.4020  14
   2  -9  -4 3630.51 87.4561  42
  -2   9   4 3631.78 91.4445  41
   2   9  -3 268.082 14.4846  20
  -2  -9   3 276.745 30.6066  34
   2  -9  -3 247.613 26.5887  33
   2  -9  -3 266.891 27.7465  34
  -2  -9   3 256.272 30.8162  33
   2   9  -3 288.399 15.3893  29
   2   9  -3 299.932 16.7175  30
   2  -9  -3 266.743 22.9042  31
  -2   9   3 340.353 29.2390   7
   2  -9  -3 264.157 15.7746  39
  -2   9   3 274.227 25.3808  37
   2   9  -3 254.764 15.6714  15
   2   9  -3 262.222 15.4749  14
   2   9  -3 283.887 16.0825  11
  -2   9   3 283.395 14.3641  23
  -2   9   2 1.36243 13.3160  37
  -2  -9   2-14.9566 17.8959  34
   2  -9  -2 4.94008 15.9292  34
  -2  -9   2-7.66482 19.2002  33
   2   9  -2 10.9334 9.26063  30
   2   9  -2 2.70162 7.47660  29
   2  -9  -2-10.8393 13.8372  31
   2   9  -2 9.49815 15.7070   9
   2   9  -2-2.56145 12.5174   7
  -2   9   2-3.26804 15.9705   7
   2  -9  -2 5.72902 8.00932  39
  -2   9   2-1.62202 7.52197  23
   2   9  -2 2.28587 8.09354  14
  -2   9   2-5.51827 10.9099  41
  -2  -9   1 655.157 41.7191  34
   2  -9  -1 637.871 36.2789  31
   2   9  -1 634.004 36.6873   9
  -2  -9   1 682.723 41.7634  33
   2  -9  -1 652.765 39.2093  33
   2  -9  -1 671.972 38.1393  34
  -2  -9   1 618.762 35.9601  31
  -2   9   1 604.516 31.2736  37
  -2   9   1 572.396 22.0844  23
  -2   9   1 677.620 21.9080  11
   2   9  -1 620.670 22.4589  11
   2  -9   0-1.62801 15.4170  33
  -2  -9   0 7.36110 17.9863  34
   2  -9   0-1.48146 14.8442  34
   2  -9   0-4.38016 17.7720  31
  -2  -9   0 1.28595 13.2551  31
   2   9   0 15.0107 15.0026   9
  -2   9   0-3.01456 14.5807   7
  -2   9   0 0.42393 8.13747  23
  -2   9   0 5.87833 8.38213  11
   2   9   0 0.39236 8.97690  11
  -2   9   0-0.99996 10.2123  37
   2  -9   1 2175.74 74.0547  34
   2  -9   1 2175.41 76.1380  33
   2  -9   1 2222.03 76.3206  31
  -2  -9  -1 2229.14 79.3358  33
  -2  -9  -1 2207.28 81.0967  34
  -2  -9  -1 2139.07 65.9719  31
   2   9   1 2181.82 71.2057   9
  -2   9  -1 2221.84 73.8937   7
   2   9   1 1909.07 62.1661  37
  -2   9  -1 2076.97 56.0100  22
   2   9   1 2179.88 54.3631  11
  -2  -9  -1 2134.26 54.0491  42
   2   9   1 2087.87 56.5504  41
  -2  -9  -2 4.84385 7.99097  42
   2   9   2 7.57837 10.7291  41
  -2   9  -2 3.09007 9.86002  22
   2   9   2 1.24544 13.6927   9
  -2   9  -2 1.35616 12.8429   7
  -2  -9  -2 7.38943 8.44418  39
   2   9   2 13.6808 12.8201  37
   2  -9   2-6.35812 14.9708  33
   2  -9   2 1.47525 14.4923  34
  -2  -9  -2-5.24974 16.3905  33
   2   9   2-3.20970 14.8638  32
  -2   9  -2 3.70324 9.40007  30
  -2   9  -2-2.04418 8.54399  14
   2   9   2 7.10746 8.11592  11
  -2   9  -2 8.19475 8.21860  11
  -2   9  -2 10.0793 7.83116  20
   2   9   3 21.7733 11.6582  41
  -2  -9  -3 17.2886 9.58699  42
  -2   9  -3 28.9334 11.6071  22
   2   9   3 10.8778 11.5175   9
  -2   9  -3 34.9330 12.8686   7
   2  -9   3 15.2029 14.5602  34
   2   9   3 1.57488 14.7584  32
  -2  -9  -3 21.7892 16.8010  33
   2  -9   3 33.6891 15.3511  33
   2  -9   3 28.8417 20.0060  31
  -2   9  -3 20.9439 10.4689  30
  -2   9  -3 19.2070 11.7220  25
   2   9   3 19.8457 14.4643  37
  -2  -9  -3 20.0916 9.99074  39
  -2   9  -3 28.8092 9.47092  20
  -2   9  -3 27.1308 8.92584  11
  -2   9  -3 24.9341 9.65445  14
  -2  -9  -4 247.621 14.5455  42
   2   9   4 217.005 17.1737  41
  -2  -9  -4 175.277 20.6671  33
  -2  -9  -4 226.086 30.1392  34
  -2   9  -4 245.738 15.5019  29
   2  -9   4 222.255 28.9310  31
   2   9   4 179.397 25.0033  37
  -2   9  -4 243.596 15.6139  20
  -2  -9  -4 219.392 15.4602  39
  -2   9  -4 193.380 15.7462  14
  -2   9  -4 230.209 14.5973  15
  -2  -9  -5 946.241 28.1104  38
   2   9   5 936.183 50.3551  37
   2  -9   5 986.004 53.7216  31
  -2   9  -5 1062.12 34.6718  30
  -2   9  -5 1047.27 33.4491  29
  -2   9  -5 1059.79 34.6436  14
  -2  -9  -5 1078.23 31.7382  12
  -2   9  -5 1013.98 31.5382  15
  -2   9  -5 1078.08 36.2900  25
  -2   9  -5 975.508 28.4656  18
  -2   9  -5 1056.20 33.9150  20
   2   9   5 1079.39 35.0733  41
  -2  -9  -5 1027.46 31.0998  42
  -2   9  -6 926.486 30.5470  30
  -2   9  -6 866.127 28.7966  29
  -2   9  -6 809.649 30.0511  14
  -2   9  -6 837.630 25.8902  15
  -2  -9  -6 875.012 27.7789  12
  -2  -9  -6 839.601 26.6155  16
  -2  -9  -6 794.834 25.5307  42
   2   9   6 856.281 28.8269  41
  -2   9  -7 749.703 24.4089  29
  -2   9  -7 803.239 25.7606  30
  -2   9  -7 775.796 26.9504  14
  -2  -9  -7 769.011 25.9209  27
  -2   9  -7 778.822 26.1863  20
  -2  -9  -7 790.093 25.1549  24
  -2  -9  -7 757.438 23.8644  16
  -2  -9  -8 2022.59 47.5756  27
  -2  -9  -8 1910.76 46.0979  24
  -2   9  -8 2054.61 47.0241  20
   2  10  -8 38.0159 7.20710  29
   2 -10  -8 43.7879 7.86339  24
   2 -10  -8 40.7276 5.69881  16
   2 -10  -7 363.469 14.5344  12
   2  10  -7 396.521 17.1912  20
   2  10  -7 409.166 15.4319  18
   2 -10  -7 375.204 15.4062  16
  -2  10   7 387.105 17.0829  41
   2 -10  -6 7.42672 8.12336  42
  -2  10   6 9.74974 11.3078  41
   2  10  -6 2.62084 9.08654  21
   2  10  -6 6.49236 10.3107  20
   2  10  -6 15.9248 9.02510  18
   2 -10  -6 10.0671 8.04322  12
   2  10  -5 13316.3 292.198  14
   2  10  -5 12664.4 287.796  11
   2  10  -5 13402.2 290.901  15
   2  10  -5 13146.9 292.800  30
   2  10  -5 13217.6 291.213  29
   2 -10  -5 13568.2 291.974  39
   2  10  -5 12866.1 289.504  21
   2  10  -5 13316.1 290.370  20
   2 -10  -5 13342.4 289.925  42
  -2  10   5 13251.9 294.677  41
   2  10  -5 12942.9 289.253  18
  -2 -10   4 5003.05 155.000  34
   2 -10  -4 5318.88 151.112  33
  -2 -10   4 5208.98 154.033  33
   2  10  -4 5342.29 126.973  30
   2  10  -4 5252.00 125.141  29
  -2  10   4 5345.83 152.253   7
   2 -10  -4 5300.55 125.728  39
  -2  10   4 5244.60 149.598  37
   2  10  -4 5252.23 123.989  20
   2  10  -4 5402.74 126.020  14
   2  10  -4 5405.32 124.239  11
  -2  10   4 5483.00 129.320  41
   2 -10  -4 5516.75 125.160  42
  -2 -10   3 1198.50 60.9462  34
   2 -10  -3 1350.66 60.8207  34
   2 -10  -3 1382.34 59.9364  33
  -2 -10   3 1329.78 63.3370  33
   2 -10  -3 1384.16 52.4494  31
   2  10  -3 1268.34 38.5810  29
   2  10  -3 1300.69 39.9465  30
  -2  10   3 1347.24 59.6877   7
  -2  10   3 1396.25 57.1040  37
   2 -10  -3 1307.99 39.1290  39
   2  10  -3 1361.16 39.2448  11
   2  10  -3 1310.15 38.7906  14
   2  10  -3 1356.44 39.1859  15
   2  10  -3 1264.56 37.1886  20
  -2  10   2 14.2455 13.8526  37
  -2 -10   2-6.23350 19.6771  34
   2 -10  -2 7.28444 16.3809  34
  -2 -10   2 2.11466 19.6967  33
   2  10  -2 2.87074 10.0327  30
  -2 -10   2 16.0183 16.9463  31
   2  10  -2 3.83801 8.92245  29
   2 -10  -2 14.8345 13.7398  31
   2  10  -2 29.5355 17.9088   9
   2  10  -2-1.43895 13.2518   7
  -2  10   2 7.31428 16.4480   7
   2 -10  -2 5.29234 8.70956  39
  -2  10   2 9.47880 9.25266  23
  -2  10   2 12.0605 12.7699  41
   2  10  -2 4.79671 8.09864  41
   2 -10  -2 4.66412 9.66020  42
   2  10  -2 4.83852 8.66804  14
  -2 -10   1 98.7831 23.8818  34
   2 -10  -1 111.684 21.3672  34
  -2 -10   1 90.1439 25.0181  33
   2 -10  -1 86.6832 21.0796  33
   2  10  -1 98.2564 10.3563  29
   2  10  -1 91.9734 10.6526  30
  -2 -10   1 139.269 20.9599  31
   2 -10  -1 146.158 22.6860  31
   2  10  -1 121.620 21.1099   9
   2  10  -1 77.4092 19.0317   7
  -2 -10   1 93.1329 9.54418  42
   2  10  -1 118.224 11.7198  41
   2 -10  -1 114.715 11.2506  42
  -2  10   1 97.2232 12.7186  41
  -2  10   1 108.025 11.6769  23
  -2  10   1 102.386 16.2581  37
   2  10  -1 94.2522 12.2491  11
   2 -10   0 4101.21 121.292  33
   2 -10   0 4037.20 117.482  34
  -2 -10   0 3734.39 110.056  31
   2 -10   0 3965.03 116.247  31
  -2  10   0 3788.44 91.6309  30
   2  10   0 4001.53 114.335   9
  -2  10   0 3978.17 117.983   7
   2 -10   0 3899.69 92.1345  42
  -2  10   0 3869.33 93.4983  41
  -2 -10   0 3872.95 92.0446  42
   2  10   0 3834.19 94.1694  41
  -2  10   0 3782.86 94.0032  22
   2  10   0 3934.49 92.8731  11
  -2  10   0 3975.76 92.7183  11
  -2 -10   0 4043.83 125.062  34
   2 -10   1 10288.9 249.201  34
  -2 -10  -1 10009.5 258.317  34
  -2 -10  -1 9758.16 254.389  33
   2 -10   1 10439.9 252.936  33
  -2  10  -1 10207.2 222.122  11
   2  10   1 10233.8 221.988  11
  -2  10  -1 9768.41 222.289  30
   2 -10   1 10280.0 251.642  31
  -2  10  -1 10143.1 248.335   7
   2  10   1 9941.06 243.043   9
  -2  10  -1 9943.51 224.502  22
   2  10   1 9865.50 224.606  41
  -2 -10  -1 9821.27 221.724  42
  -2  10  -1 9740.96 220.740  20
  -2 -10  -2 545.990 22.2292  42
  -2  10  -2 558.425 24.6927  22
  -2 -10  -2 516.992 40.2694  34
  -2 -10  -2 541.560 38.6873  33
   2 -10   2 548.697 36.4918  33
  -2  10  -2 563.912 23.0768  30
  -2  10  -2 577.793 34.5247   7
   2  10   2 585.755 32.7107   9
  -2 -10  -2 543.707 22.0019  39
   2 -10   2 542.381 35.4583  34
  -2  10  -2 577.244 21.9130  11
   2  10   2 594.532 20.9068  11
  -2  10  -2 567.860 21.6720  14
  -2  10  -2 577.556 21.6525  20
   2  10   3 376.902 28.9226  37
  -2 -10  -3 403.716 19.3561  39
  -2  10  -3 445.217 19.6344  20
  -2 -10  -3 380.922 32.0894  33
   2 -10   3 467.001 37.1713  31
   2 -10   3 428.906 31.4599  33
  -2  10  -3 390.951 19.3786  14
  -2  10  -3 425.451 20.3511  29
  -2  10  -3 384.169 20.2976  30
   2  10   3 456.553 23.1015  41
   2  10   4 364.494 30.0095  37
  -2  10  -4 399.609 19.6543  20
  -2  10  -4 372.421 15.1084  18
   2 -10   4 408.512 35.1826  31
  -2 -10  -4 405.953 36.9059  34
  -2  10  -4 396.167 21.0484  30
  -2 -10  -4 377.507 18.4816  42
   2  10   4 410.717 22.4097  41
  -2  10  -4 404.562 20.4827  14
  -2  10  -4 432.664 19.5560  15
  -2  10  -5 309.763 18.0465  20
  -2  10  -5 324.605 17.7715  29
  -2  10  -5 308.502 18.2887  14
  -2  10  -5 294.460 16.0586  15
  -2 -10  -5 277.876 12.7494  38
  -2 -10  -5 326.052 15.7565  42
   2  10   5 329.735 19.5782  41
  -2  10  -6 317.870 18.1569  14
  -2 -10  -6 284.729 14.8287  24
  -2  10  -6 328.761 17.4711  20
   2  10   6 296.834 16.3983  41
  -2 -10  -6 301.736 13.9270  42
  -2  10  -6 295.052 17.1614  30
  -2  10  -6 288.830 16.2564  29
  -2 -10  -7 3320.63 77.6203  24
  -2  10  -7 3376.60 79.0706  30
  -2  10  -7 3339.90 77.7809  29
  -2 -10  -7 3353.24 78.4984  27
  -2  10  -8 405.973 12.7105  20
  -2 -10  -8 371.925 12.6500  27
   2 -11  -7 91.0490 9.84244  24
  -2  11   7 78.5333 9.54516  41
   2 -11  -6 6.96098 6.59621  16
   2 -11  -6 15.5103 9.84040  39
   2  11  -6 7.92768 10.3695  29
   2  11  -6 1.86534 8.07514  21
   2  11  -6 7.87895 7.91541  18
   2  11  -6-2.15502 8.77326  20
   2 -11  -6-0.91351 7.49873  42
  -2  11   6 15.0520 10.9944  41
   2  11  -5 361.851 15.3935  11
   2  11  -5 400.692 18.8143  15
   2 -11  -5 374.322 19.0692  39
   2  11  -5 379.832 20.8860  30
   2  11  -5 378.395 19.1490  29
   2  11  -5 366.095 17.8353  21
   2  11  -5 362.354 17.4146  20
   2  11  -5 381.029 17.1653  18
  -2  11   5 389.523 21.2658  41
   2 -11  -5 399.599 17.4745  42
   2  11  -4 6177.90 141.903  29
   2  11  -4 6134.85 143.584  30
   2 -11  -4 6084.37 141.968  39
   2  11  -4 5913.46 140.133  20
   2  11  -4 6193.27 140.779  11
   2 -11  -4 6157.44 141.346  42
  -2  11   4 6398.20 146.267  41
  -2 -11   3 808.155 49.9331  34
   2 -11  -3 944.285 49.3620  33
  -2 -11   3 1037.52 54.6873  33
  -2 -11   3 916.333 50.8809  31
   2 -11  -3 993.756 51.5512  34
   2  11  -3 932.584 31.0156  29
   2  11  -3 917.283 32.2809  30
  -2  11   3 1003.39 50.5460   7
   2 -11  -3 951.908 30.8140  39
  -2  11   3 834.015 43.7213  37
   2  11  -3 893.320 28.8185  20
  -2  11   3 963.564 34.4762  41
   2 -11  -3 937.452 31.0651  42
   2  11  -3 981.716 31.5211  11
   2  11  -3 972.767 31.6085  15
   2  11  -2 1.98158 10.5018  30
  -2 -11   2 3.75453 15.8358  31
   2 -11  -2 1.53027 13.1713  31
   2  11  -2 10.6998 9.12776  29
   2 -11  -2 1.34863 9.75455  39
   2  11  -2 1.50657 12.3558   7
  -2  11   2 5.83397 17.3861   7
   2  11  -2-2.03149 8.40518  41
  -2  11   2 7.46545 12.6924  41
   2 -11  -2 3.94262 10.2298  42
  -2 -11   2 4.41002 18.3439  34
   2 -11  -2-3.85180 16.6852  34
  -2 -11   2 11.1662 18.5787  33
   2  11  -2 14.5806 11.3758  15
   2  11  -1 90.9485 11.0761  30
   2  11  -1 95.8317 10.7945  29
  -2 -11   1 95.7062 19.3604  31
   2 -11  -1 117.760 23.3709  31
   2 -11  -1 86.9281 11.8428  42
  -2 -11   1 86.6217 9.95497  42
   2  11  -1 104.360 12.3068  41
  -2  11   1 83.9874 13.3725  41
   2  11  -1 83.4022 19.4062   9
   2  11  -1 83.7291 19.2003   7
  -2 -11   1 126.879 25.4203  34
   2 -11  -1 83.8426 20.0779  34
   2 -11  -1 97.4013 23.1007  33
  -2 -11   1 88.8648 24.6986  33
   2  11  -1 92.7317 12.5880  11
  -2 -11   0 16106.2 405.378  31
   2 -11   0 17966.7 415.520  31
  -2  11   0 17316.2 385.573  30
   2 -11   0 17877.0 386.463  42
  -2  11   0 17998.0 387.877  41
   2  11   0 17639.3 388.634  41
  -2 -11   0 18037.3 386.403  42
   2  11   0 17907.9 412.166   9
   2  11   0 16796.6 416.089   7
  -2  11   0 17934.6 418.237   7
  -2 -11   0 17485.6 425.955  34
   2 -11   0 18053.6 422.069  33
   2 -11   0 18231.0 417.217  34
   2  11   0 17986.2 387.230  11
  -2  11  -1 3732.55 91.0133  30
   2 -11   1 3805.47 117.019  31
  -2  11  -1 3703.16 89.3031  20
   2  11   1 3748.95 93.4014  41
  -2 -11  -1 3846.32 90.9019  42
   2  11   1 3657.29 108.841   9
  -2  11  -1 3893.48 115.593   7
   2  11   1 3789.90 90.5425  11
   2 -11   1 3843.03 115.285  34
  -2 -11  -1 3763.06 121.179  33
  -2 -11  -1 3757.13 124.237  34
   2 -11   1 3867.99 118.901  33
  -2 -11  -2 1094.78 58.6631  34
   2 -11   2 1084.40 52.4112  33
  -2 -11  -2 1020.36 53.5390  33
   2 -11   2 1141.88 55.5585  31
  -2  11  -2 1105.34 35.1866  30
  -2  11  -2 1113.77 33.2356  20
  -2  11  -2 1029.84 48.2877   7
  -2 -11  -2 1106.84 34.3928  42
   2 -11   2 1058.53 51.0802  34
  -2  11  -2 1098.24 32.9052  14
   2  11   2 1056.77 32.1299  11
  -2 -11  -3 66.3212 18.6896  33
  -2  11  -3 58.0862 11.4158  14
   2  11   3 66.3107 14.2845  41
  -2  11  -3 67.0553 11.5746  20
  -2  11  -3 65.4573 12.7977  29
  -2  11  -3 73.0099 12.8553  30
  -2  11  -4 186.598 14.4696  20
  -2  11  -4 156.160 9.52565  18
  -2  11  -4 185.152 15.0060  14
  -2  11  -4 168.065 13.8153  15
  -2 -11  -4 154.016 11.6284  38
  -2  11  -4 168.201 15.8868  30
   2  11   4 153.547 15.9062  41
  -2 -11  -4 180.109 13.7794  42
  -2  11  -5 1.35528 10.4987  29
  -2  11  -5 8.83176 9.42525  15
  -2  11  -5 5.13037 10.9168  14
  -2  11  -5 1.34296 10.4501  20
   2  11   5 2.00320 11.2429  41
  -2 -11  -5 11.4280 9.15918  42
  -2 -11  -6 257.796 13.2881  27
  -2  11  -6 278.562 15.6291  14
  -2 -11  -6 281.300 13.1925  24
  -2  11  -6 276.522 15.0198  20
  -2  11  -6 270.376 14.3499  29
  -2  11  -6 270.465 15.9075  30
   2  11   6 269.764 14.2738  41
  -2 -11  -6 248.570 12.1016  42
  -2 -11  -7 11.4886 6.43894  27
  -2 -11  -7 8.72139 5.97679  24
  -2  11  -7 6.09148 5.95230  29
  -2  11  -7 13.5726 7.19877  30
  -2  11  -7 4.82804 7.08950  20
   2 -12  -7 13.5741 6.13801  24
  -2  12   7 1.03510 4.71573  41
   2 -12  -7 6.49220 4.79429  27
   2  12  -6 86.6207 8.01735  21
   2  12  -6 76.1493 8.89662  20
   2  12  -6 95.5866 10.2748  29
   2  12  -6 87.8974 11.1057  30
   2  12  -6 93.7923 7.96173  18
   2 -12  -6 80.0609 7.98471  42
  -2  12   6 82.8564 10.4629  41
   2  12  -5-0.78298 9.85473  15
   2 -12  -5 5.04883 9.08234  39
   2  12  -5 1.69798 8.73713  21
   2  12  -5-7.87591 9.95075  29
   2  12  -5 7.99395 10.9970  30
   2  12  -5 12.2829 8.04227  20
   2  12  -5 5.48182 7.92770  18
   2 -12  -5 4.90128 8.43163  42
  -2  12   5 8.19651 11.3951  41
   2  12  -4 127.039 14.5382  30
   2  12  -4 137.623 13.1208  29
   2 -12  -4 134.749 12.7066  39
   2  12  -4 110.061 10.6523  20
   2  12  -4 127.904 12.9949  21
   2  12  -4 145.778 11.6414  11
  -2  12   3 61.7131 14.7662  41
   2 -12  -3 53.0929 11.0750  42
   2 -12  -3 63.5537 10.9945  39
   2  12  -3 59.6771 10.9559  11
   2  12  -3 59.7204 12.5055  15
   2  12  -3 55.8832 12.5364  30
   2  12  -3 52.9037 11.3432  29
   2  12  -2 40.0015 10.1652  29
   2  12  -2 32.1088 10.5159  30
  -2  12   2 21.3478 17.0355   7
  -2  12   2 22.6108 11.7862  41
   2  12  -2 4.07433 7.57727  41
   2 -12  -2 21.9539 10.2241  42
   2 -12  -2 15.0840 8.97831  39
  -2 -12   2 15.3586 19.5005  34
  -2 -12   2 30.5743 18.9247  33
   2  12  -2 17.8192 11.3000  15
   2  12  -1 1947.20 52.2311  29
  -2 -12   1 1763.96 70.2670  31
   2 -12  -1 2077.22 73.2841  31
   2  12  -1 1908.76 74.2794   7
  -2  12   1 2143.87 79.1663   7
  -2 -12   1 2193.76 83.9967  34
  -2 -12   1 2030.89 52.0859  42
   2  12  -1 2034.46 54.3341  41
   2 -12  -1 2139.21 54.6546  42
  -2  12   1 2105.09 56.3379  41
   2  12  -1 2163.46 55.1709  15
   2  12  -1 2081.10 55.0178  11
   2 -12  -1 2182.87 78.1799  34
  -2 -12   1 2063.85 82.2151  33
   2 -12  -1 2091.43 79.7858  33
   2  12   0 7861.96 216.109   7
  -2  12   0 8363.08 218.014   7
  -2 -12   0 8620.12 226.436  34
   2 -12   0 8537.86 221.727  33
   2 -12   0 8236.26 215.342  34
  -2 -12   0 8551.12 188.250  42
   2 -12   0 8559.25 188.205  42
   2  12   0 8232.96 190.038  41
  -2  12   0 8170.52 188.757  41
   2  12   0 8523.34 189.225  11
   2 -12   0 8337.05 214.867  31
  -2  12  -1 6.49236 10.0478  30
   2 -12   1 3.60497 19.8198  31
   2  12   1 3.94335 16.5216   7
  -2  12  -1 8.86512 16.7025   7
  -2 -12  -1 8.44920 17.9434  33
  -2 -12  -1 44.9799 20.2321  34
   2 -12   1 17.6182 16.0583  33
  -2  12  -1 21.8856 8.58411  20
  -2 -12  -1 7.22256 10.1985  42
   2  12   1 22.7526 13.1633  41
   2  12   1 33.2269 9.90607  11
  -2  12  -2 3975.66 95.1369  30
  -2  12  -2 4009.36 95.0372  29
  -2  12  -2 3747.15 92.6480  20
  -2 -12  -2 3877.40 94.1363  42
   2  12   2 3932.95 97.0858  41
   2  12   2 4000.81 92.2548  11
  -2  12  -3 34.0138 11.7678  30
  -2  12  -3 36.9031 11.0172  29
   2  12   3 31.6532 13.2468  41
  -2 -12  -3 33.2463 9.99504  42
  -2  12  -3 36.3188 10.0074  20
  -2  12  -3 29.8813 12.0961  15
  -2  12  -3 28.7190 10.0232  14
  -2  12  -4 327.180 16.3822  20
  -2  12  -4 323.413 18.5258  30
  -2  12  -4 335.357 17.8816  29
  -2  12  -4 327.970 16.7349  15
  -2  12  -4 319.335 16.4300  14
   2  12   4 332.158 19.0601  41
  -2 -12  -4 335.658 16.1554  42
  -2 -12  -4 303.280 14.4231  38
  -2  12  -5 315.376 15.9091  14
  -2  12  -5 298.289 14.4097  15
  -2  12  -5 316.135 15.5373  20
  -2  12  -5 309.251 17.3434  30
  -2 -12  -5 332.170 14.9174  42
   2  12   5 294.617 16.2874  41
  -2  12  -6 726.239 21.8647  20
  -2 -12  -6 672.911 19.1751  24
  -2  12  -6 743.018 21.5823  29
  -2  12  -6 756.211 22.4077  14
   2  12   6 687.587 20.9753  41
   2 -13  -6 43.5480 6.89829  24
   2  13  -6 36.9638 7.10739  29
  -2  13   6 35.2462 7.22122  41
   2  13  -5 107.849 7.85711  20
   2  13  -5 103.475 9.00596  21
   2  13  -5 117.018 11.1512  30
   2  13  -5 118.804 10.4852  29
   2  13  -5 119.647 8.42836  18
  -2  13   5 111.197 11.4321  41
   2 -13  -5 107.886 9.38026  42
   2  13  -4 229.920 14.5960  15
   2  13  -4 221.817 14.4825  30
   2  13  -4 209.824 13.3645  29
   2  13  -4 191.741 10.3175  20
   2  13  -4 204.595 12.9112  21
   2  13  -4 226.510 12.1642  18
   2  13  -3 51.8151 10.9499  30
   2  13  -3 38.1861 9.77756  29
   2 -13  -3 65.7139 11.0557  42
  -2  13   3 53.2600 12.9495  41
   2 -13  -3 62.2769 9.63216  39
   2  13  -3 60.8381 10.2760  11
   2  13  -3 61.7827 11.6539  15
   2  13  -2 491.889 20.1746  30
   2  13  -2 512.107 19.5273  29
   2 -13  -2 526.551 20.9274  42
  -2  13   2 539.667 23.1999  41
   2 -13  -2 508.560 18.7295  39
  -2 -13   2 528.982 19.0915  38
   2  13  -2 516.626 21.4736  15
   2  13  -1 230.237 12.5847  29
  -2 -13   1 244.577 12.3609  42
   2  13  -1 209.518 13.6194  41
   2 -13  -1 221.440 14.1907  42
  -2  13   1 215.227 15.3884  41
   2  13  -1 243.796 15.1308  15
   2  13  -1 244.507 15.1054  11
  -2  13   0 2170.41 54.5489  29
  -2 -13   0 2115.25 53.6848  42
   2 -13   0 2124.13 53.2438  42
   2  13   0 2023.86 55.0667  41
   2  13   0 2058.06 53.7544  15
   2  13   0 2099.36 54.5503  11
  -2  13  -1 3265.98 78.5673  29
  -2  13  -1 3166.76 77.5663  30
   2  13   1 3142.50 79.9040  41
  -2 -13  -1 3341.69 78.3534  42
   2  13   1 3216.36 76.3130  15
   2  13   1 3152.04 77.2707  11
  -2  13  -2 776.176 26.1785  29
  -2  13  -2 767.221 26.2409  30
  -2 -13  -2 741.516 25.8959  42
   2  13   2 751.270 28.2955  41
  -2  13  -2 710.933 23.6855  20
  -2  13  -3 744.589 24.2088  20
  -2  13  -3 736.635 26.3584  30
  -2  13  -3 800.843 26.2824  29
  -2 -13  -3 719.872 24.1553  38
  -2 -13  -3 792.179 25.8732  42
  -2  13  -3 787.830 26.4098  15
  -2  13  -3 729.299 23.5993  14
  -2  13  -4 29.4243 8.55237  20
  -2  13  -4 39.4155 9.59409  15
  -2  13  -4 39.4246 8.59209  14
  -2  13  -4 24.4359 10.3024  30
  -2  13  -4 46.0992 10.1594  29
  -2 -13  -4 30.9302 7.51947  38
   2  13   4 40.4694 11.1313  41
  -2  13  -5 35.4682 7.37332  15
  -2 -13  -5 34.4234 5.58611  24
  -2  13  -5 39.4618 9.13589  30
  -2  13  -5 43.7630 8.05242  20
   2  13   5 49.8872 8.78613  41
  -2 -13  -5 33.5365 7.52607  42
  -2  13  -6 139.873 7.63019  20
  -2  13  -6 144.431 7.78116  29
   2  13   6 123.972 6.69584  41
   2  14  -5 65.4822 6.74299  29
  -2  14   5 55.4909 7.79063  41
   2 -14  -5 47.7952 6.04886  42
   2  14  -4 762.103 22.8457  15
   2  14  -4 733.980 21.8110  21
   2  14  -4 733.838 20.8947  18
   2 -14  -4 697.696 21.6947  42
  -2  14   4 722.859 23.5092  41
   2  14  -4 728.882 21.6063  29
   2 -14  -3 61.5386 9.23214  42
  -2  14   3 63.4400 10.7455  41
   2  14  -3 61.6118 10.2760  15
   2  14  -3 66.0529 8.59047  29
   2  14  -2 12.0993 9.45679  15
   2 -14  -2 9.47785 8.14188  42
  -2  14   2 16.7587 9.73750  41
  -2 -14   2 14.5694 7.13188  38
   2  14  -2 7.37402 7.05634  29
   2  14  -1 2162.42 55.0156  15
   2  14  -1 2222.22 55.3982  11
   2 -14  -1 2236.45 54.5749  42
  -2 -14   1 2286.78 54.6086  38
  -2  14   1 2114.34 52.8100  29
   2  14   0 2.89687 7.98920  15
   2  14   0 13.3069 7.70627  11
   2 -14   0-0.27846 6.64969  42
   2  14   0-5.79688 8.57758  41
  -2 -14   0 5.73063 7.16555  42
  -2 -14   0 1.39963 9.06157  38
  -2  14   0 1.62378 7.81463  29
   2  14   1 29.2817 7.23099  15
   2  14   1 41.4192 10.2415  41
  -2 -14  -1 29.9388 8.79622  42
  -2 -14  -1 17.0061 9.55296  38
  -2  14  -1 32.3577 7.59017  30
  -2  14  -1 25.0808 8.72251  29
  -2  14  -2 34.0048 8.71872  30
  -2  14  -2 48.5749 9.64512  29
  -2 -14  -2 39.2465 9.14950  42
   2  14   2 43.0752 10.5993  41
  -2  14  -2 49.2078 10.7860  15
  -2  14  -3 1370.39 36.6231  15
  -2  14  -3 1293.96 33.8837  20
  -2  14  -3 1379.93 36.6310  30
  -2  14  -3 1344.60 36.3510  29
  -2 -14  -3 1395.17 36.2599  42
  -2 -14  -3 1317.65 34.9714  38
  -2  14  -4 2154.16 52.1725  30
  -2  14  -4 2259.47 52.0215  29
  -2  14  -4 2216.56 51.4881  15
   2  14   4 2118.18 52.2447  41
  -2  14  -5 86.8673 5.45388  20
  -2  14  -5 105.118 7.31968  30
  -2  14  -5 88.8750 7.21541  29
  -2 -14  -5 77.7647 6.19339  42
   2  14   5 98.5932 7.11068  41
   2  15  -4 52.9616 5.28071  21
  -2  15   4 51.4835 5.76944  41
   2 -15  -4 62.2267 5.60331  42
   2  15  -3 3136.97 67.4882  15
   2  15  -3 3172.24 67.0276  21
   2 -15  -3 3016.38 66.8151  42
   2  15  -3 3068.54 65.9667  18
  -2 -15   2 1016.00 26.7656  38
  -2  15   2 1061.32 27.6613  15
  -2 -15   1 449.725 15.1957  38
   2  15  -1 425.883 15.3641  15
  -2  15   1 434.000 15.6103  15
   2 -15  -1 434.093 14.4563  42
   2  15   0 36.3787 6.95624  15
  -2  15   0 57.9996 8.89236  15
  -2 -15   0 46.3612 8.06224  38
  -2 -15   0 45.2943 5.97826  42
  -2  15   0 52.4379 6.41727  29
  -2  15  -1 277.733 13.2069  15
  -2 -15  -1 287.232 12.6963  38
   2  15   1 267.231 12.5148  41
  -2 -15  -1 264.465 11.8747  42
  -2  15  -1 291.280 11.6638  29
  -2  15  -2 129.356 9.55463  15
  -2  15  -2 98.4432 6.72301  30
  -2  15  -2 114.130 8.56890  29
   2  15   2 106.334 9.51051  41
  -2 -15  -2 127.287 8.87110  42
   2 -15   2 100.077 6.05591  38
  -2  15  -3 4.99655 5.74309  29
  -2  15  -3 4.87085 5.02470  30
   2  15   3 3.26334 6.92728  41
  -2 -15  -3 3.21703 5.89912  42
  -2 -15  -3-0.70417 5.21458  38
  -2  16   1 146.583 6.51323  15
   2  16  -1 174.524 7.96084  21
  -2 -16   1 158.338 6.35132  38
   2 -16  -1 167.990 7.91452  38
  -2 -16   0 378.079 11.9198  38
   2 -16   0 368.071 11.6446  38
  -2  16   0 349.035 11.9268  15
  -2 -16  -1 38.9142 5.69183  38
   2 -16   1 32.3098 3.51409  38
   3   0 -10 953.618 28.2171  28
   3   0 -10 987.258 28.5763   6
   3   0  -9 11.6288 8.58717  12
   3   0  -9 10.5469 8.48227  16
   3   0  -9 3.76524 11.8480  28
   3   0  -9-7.79095 10.6673  24
   3   0  -9 10.7534 12.8207   5
   3   0  -9 14.5136 12.4727   6
   3   0  -8 13075.6 290.384   5
   3   0  -8 13104.5 289.356  28
   3   0  -8 12928.9 289.163   6
   3   0  -8 13091.6 288.366  24
   3   0  -8 12288.5 324.022   2
  -3   0   8 13262.4 326.931  35
   3   0  -7 8.70080 19.6832   2
   3   0  -7-1.03805 11.8312   6
   3   0  -7 1.66475 12.1901   5
  -3   0   7 8.58943 19.5466  35
   3   0  -7 16.0800 11.2751  24
   3   0  -6 11485.3 249.785  19
   3   0  -6 11296.7 249.592  18
   3   0  -6 11571.1 282.404   2
   3   0  -6 11007.2 251.579   5
  -3   0   6 11739.2 267.886  37
   3   0  -5 7.32121 14.9538   2
  -3   0   5-3.75743 10.6553  37
   3   0  -4 4328.62 115.415   2
  -3   0   4 4227.10 106.787  37
   3   0  -3 7.50751 12.6252   2
  -3   0   3 2.65468 8.54953  37
   3   0  -3 1.96245 10.1914  10
   3   0  -3 2.35388 9.70473   8
   3   0  -2 68913.1 1418.20  31
   3   0  -2 68370.7 1411.88  36
   3   0  -2 70933.7 1421.76   2
  -3   0   2 67790.1 1413.48   7
   3   0  -2 70003.2 1417.58   8
   3   0  -2 69231.4 1413.24   9
  -3   0   2 68764.1 1416.56  37
   3   0  -1 6.22070 5.62560  32
  -3   0   1-0.65277 7.87368   7
   3   0  -1 2.11319 6.52015  36
  -3   0   1 2.39174 8.71241  37
   3   0  -1 3.32570 8.33917  31
   3   0   0 6757.53 154.038  32
   3   0   0 6884.06 152.781  31
  -3   0   0 6802.67 155.591   7
   3   0   0 7031.54 154.272  10
  -3   0   0 7152.81 156.568  35
  -3   0   0 6935.98 149.649  34
  -3   0  -1-2.46790 11.1037  35
   3   0   1 14.9281 9.15619  36
  -3   0  -1 9.53798 13.2845   1
   3   0   1 11.3824 5.16128  31
   3   0   2 29888.6 619.643  36
  -3   0  -2 30292.1 626.933   1
   3   0   3 3.19930 9.19424  36
   3   0   3-0.65365 10.9900  32
  -3   0  -3 7.54057 11.9302   2
  -3   0  -3 9.03418 15.4808   1
   3   0   4 151.019 15.7257  32
   3   0   4 172.048 13.4958  36
  -3   0  -4 150.042 11.2434   3
  -3   0  -4 122.494 10.7509   4
  -3   0  -4 158.544 19.7260   2
  -3   0  -4 129.843 22.1179   1
  -3   0  -5 5.26871 19.4636   1
  -3   0  -5-8.73905 14.8057   2
  -3   0  -5 12.7122 9.86022   3
   3   0   5 5.87881 10.7727  32
  -3   0  -6 7.65882 6.42474  18
  -3   0  -6 25.6710 9.25096  12
  -3   0  -6 20.3779 9.72939  16
  -3   0  -6 15.9717 10.4748   6
  -3   0  -6 19.4242 9.34156  27
  -3   0  -6 17.1380 8.96256  25
  -3   0  -6 11.8068 10.1676  28
  -3   0  -6 15.3391 21.8523   1
  -3   0  -6 10.9782 18.4253   2
  -3   0  -6 17.5164 11.9920   3
  -3   0  -6 27.0794 10.7284  24
   3   0   6-7.15674 16.3847  37
   3   0   7-7.54407 16.7585  37
  -3   0  -7-5.41910 9.36300  25
  -3   0  -7-3.23380 12.7265  28
  -3   0  -7 11.4916 10.9766  27
  -3   0  -7 38.1595 24.0909   1
  -3   0  -7 2.51689 13.6671   3
  -3   0  -7 4.11767 11.5098   6
  -3   0  -7-0.39255 8.23975  13
  -3   0  -7-5.50840 11.0109  16
  -3   0  -7 12.6624 10.4424  12
  -3   0  -7 1.08420 12.0868  24
  -3   0  -8 3749.25 91.8618   6
  -3   0  -8 3905.26 92.9951  24
  -3   0  -8 4045.69 91.9519  16
  -3   0  -8 3791.05 89.7302  27
  -3   0  -8 3770.43 92.3933  28
  -3   0  -9 35.2717 11.8592   6
  -3   0  -9 13.9181 12.4105  24
  -3   0  -9 14.2672 10.6610  16
  -3   0  -9 16.2539 11.3958  28
  -3   0 -10 6965.35 150.463   6
  -3   0 -10 6705.09 150.185  28
  -3   0 -10 6805.42 151.090  24
   3  -1 -10 3.00493 9.03686   6
   3   1 -10-21.7135 8.36397  28
   3  -1 -10-15.1489 9.64309  28
   3  -1  -9 127.149 11.7249  12
   3  -1  -9 100.302 13.6540   6
   3   1  -9 118.325 13.4078  28
   3  -1  -9 109.334 14.4857  28
   3   1  -9 120.023 12.7990  24
   3  -1  -9 106.737 12.9887  24
   3   1  -9 126.475 12.6007  18
   3  -1  -9 115.293 11.7379  16
  -3  -1   8 1269.39 62.4804  35
   3   1  -8 1138.17 34.1462  12
   3  -1  -8 1208.36 38.9089   5
   3   1  -8 1217.44 37.8702  28
   3  -1  -8 1220.92 38.1912   6
   3  -1  -8 1214.00 37.3949  24
   3   1  -8 1165.17 37.0752  24
   3   1  -8 1173.70 34.3552  16
   3  -1  -8 1148.44 60.7285   2
   3  -1  -7 189.384 16.3012   5
   3  -1  -7 168.786 27.9469   2
   3  -1  -7 204.754 15.0145  24
   3   1  -7 199.399 14.8957  24
   3  -1  -7 205.941 16.1816   6
  -3  -1   7 186.878 29.2458  35
   3  -1  -7 232.517 14.7863  18
  -3   1   6 500.151 30.4436  37
   3  -1  -6 410.919 34.4906   2
   3   1  -6 424.015 19.5260   5
   3  -1  -6 436.006 19.9638   5
   3  -1  -6 453.161 18.8171  24
  -3  -1   6 454.012 36.1338  35
   3  -1  -6 443.667 18.0691  18
   3   1  -6 450.491 18.2637  18
   3   1  -6 470.474 18.1554  19
   3  -1  -5 3081.73 95.8723   2
  -3  -1   5 3116.87 82.9386  37
  -3   1   5 3126.04 88.9082  37
   3  -1  -4 3086.82 91.2584   2
  -3   1   4 3307.62 86.3849  37
  -3  -1   4 3150.09 80.6844  37
   3  -1  -3 32203.8 686.489  31
  -3  -1   3 31676.6 680.946  37
  -3   1   3 32212.6 685.993  37
   3  -1  -3 31571.3 690.652   2
  -3  -1   3 31072.7 688.984  35
  -3   1   3 30802.4 678.515   7
   3   1  -3 31374.8 686.813   8
   3  -1  -3 31741.5 682.896   8
   3   1  -3 32473.1 686.274  10
   3   1  -2 27210.4 556.597  10
  -3   1   2 26780.3 555.816  37
  -3  -1   2 24824.3 551.326  37
   3  -1  -2 26626.4 558.606   2
   3   1  -2 26739.3 551.412  36
  -3  -1   2 26057.9 557.454  35
   3  -1  -2 24603.5 548.640  36
   3   1  -2 25522.1 556.156   8
   3   1  -2 25897.3 553.083   9
  -3   1   2 26368.7 552.202   7
   3  -1  -2 26337.4 552.718   8
   3   1  -2 23861.3 549.243  32
  -3   1   1 904.942 29.1492  37
  -3   1   1 916.785 27.4414  35
  -3  -1   1 928.092 30.0586  35
   3   1  -1 884.481 26.4482  36
  -3   1   1 930.082 27.6683   7
   3   1  -1 870.189 26.8693  31
   3  -1  -1 926.642 28.6205  31
   3   1  -1 899.321 26.4812  32
   3  -1  -1 931.372 28.7944  33
   3  -1   0 26617.9 568.634  33
   3   1   0 25088.3 566.287  31
   3  -1   0 27056.0 569.465  31
  -3   1   0 26563.7 572.222  37
  -3  -1   0 26006.3 567.601  34
  -3   1   0 27131.1 569.527  35
  -3   1   0 26863.4 571.240   7
   3  -1   0 27481.5 568.901  10
   3   1   1 2155.13 54.9572  32
   3  -1   1 2182.47 49.3240  33
  -3  -1  -1 2021.02 51.1306  34
  -3  -1  -1 2156.75 58.7159   1
   3   1   1 2090.96 46.8257  31
   3  -1   1 2075.25 52.4414  31
   3   1   1 2064.57 54.3567  36
  -3   1  -1 2073.04 55.2102  35
   3  -1   1 2221.22 50.0226  10
  -3  -1  -2 2246.59 59.2784   1
   3  -1   2 2246.31 43.4263  10
   3   1   2 2359.60 52.9969  36
   3   1   2 2312.61 54.3841  32
   3   1   3 3576.38 87.9907  36
   3   1   3 3673.33 90.5206  32
  -3  -1  -3 3477.75 97.5150   1
  -3  -1  -3 3379.89 93.8529   2
   3   1   4 4111.44 102.428  32
   3   1   4 4174.08 98.4357  36
   3  -1   4 4000.48 98.3442  36
  -3   1  -4 3739.07 91.2360   4
  -3  -1  -4 3974.18 91.4489   4
  -3  -1  -4 3922.74 91.4330   3
  -3   1  -4 3821.84 91.3079   3
  -3  -1  -4 4135.43 109.502   2
  -3  -1  -4 3950.47 113.122   1
  -3  -1  -5 68.0556 22.4078   1
  -3  -1  -5 70.2815 18.7734   2
  -3  -1  -5 83.2476 11.1673   3
   3   1   5 91.3235 14.0563  32
   3  -1   5 111.399 15.3096  32
   3   1   6 106.965 22.9626  37
  -3   1  -6 108.029 11.5321  16
   3  -1   6 97.0337 15.7807  32
  -3  -1  -6 105.758 12.5471   6
  -3   1  -6 107.565 11.2091  25
  -3  -1  -6 90.2926 10.5929  25
  -3   1  -6 108.827 12.4740  28
  -3  -1  -6 111.181 11.4615  27
  -3   1  -6 102.720 10.4773  27
  -3  -1  -6 82.2748 22.5009   2
  -3  -1  -6 95.5370 14.3364   3
  -3  -1  -6 78.6970 26.5180   1
  -3  -1  -6 82.7514 11.6981  24
  -3   1  -6 98.4940 12.1844  24
  -3   1  -6 99.1853 10.1455  12
  -3  -1  -6 85.1098 11.3472  12
  -3   1  -6 109.657 10.1500  13
  -3  -1  -7 114.874 13.4938  16
  -3   1  -7 117.245 13.7129  16
  -3   1  -7 86.3047 10.9489  12
  -3  -1  -7 95.2736 12.6909  12
   3   1   7 83.3972 21.6294  37
  -3   1  -7 90.0197 12.1308  25
  -3  -1  -7 103.082 13.1096  27
  -3   1  -7 106.834 14.0279  28
  -3  -1  -7 85.3191 11.2199  25
  -3   1  -7 93.9121 11.8956  27
  -3  -1  -7 98.2178 15.8865   3
  -3  -1  -7 75.9113 26.7493   1
  -3  -1  -7 76.2873 13.6743   6
  -3   1  -7 85.0876 8.72958  18
  -3  -1  -7 103.427 14.7064  24
  -3   1  -7 110.323 15.2840  24
  -3  -1  -8 93.8714 12.9588  27
  -3   1  -8 87.5674 10.5180  27
  -3   1  -8 107.424 14.2596  28
  -3   1  -8 94.5270 10.5756  25
  -3  -1  -8 84.4284 13.9857   6
  -3  -1  -8 100.554 12.8234  12
  -3  -1  -8 122.736 14.3341  16
  -3   1  -8 104.131 13.9875  16
  -3  -1  -8 112.508 15.5987  24
  -3   1  -8 95.8876 15.8232  24
  -3   1  -9 9254.52 203.656  24
  -3  -1  -9 9302.80 203.230  24
  -3  -1  -9 9089.17 202.037   6
  -3   1  -9 8789.99 200.947  16
  -3  -1  -9 9116.53 201.951  16
  -3  -1  -9 9036.72 202.719  28
  -3   1  -9 8997.72 201.895  28
  -3  -1 -10 497.938 17.0979  24
  -3   1 -10 486.036 17.3681  24
  -3  -1 -10 503.120 16.5964   6
  -3  -1 -10 503.578 16.7259  28
  -3  -1 -10 484.567 15.7803  16
   3   2 -10 8.73411 8.30169   6
   3  -2 -10 12.9708 8.09059   6
   3  -2  -9-1.99328 9.83329  12
   3  -2  -9 11.1616 9.95783  16
   3   2  -9 16.1233 11.6583   6
   3  -2  -9 5.26471 11.1796   6
   3   2  -9 11.0460 10.1636  28
   3   2  -9 3.61465 9.50979  24
   3  -2  -9 7.29033 10.9851  24
   3   2  -9 13.5642 9.73749  18
  -3   2   8 133.876 24.9415  35
  -3  -2   8 189.195 28.7138  35
   3   2  -8 148.750 10.9401  12
   3   2  -8 176.046 15.0761  24
   3  -2  -8 184.898 15.7885  24
   3   2  -8 195.919 16.4240   6
   3  -2  -8 185.684 16.2117   6
   3  -2  -8 161.180 26.3172   2
   3   2  -8 138.895 25.5717   2
   3   2  -8 174.224 15.2086  28
   3  -2  -8 184.187 17.0838  28
   3   2  -8 168.424 14.2184  18
   3  -2  -8 169.330 16.3032   5
   3   2  -8 172.753 16.6529   5
  -3  -2   7 781.287 47.5778  35
   3   2  -7 637.712 26.6444   5
   3  -2  -7 641.347 26.6508   5
   3   2  -7 715.495 24.5949  29
   3   2  -7 708.907 46.1446   2
   3  -2  -7 667.577 44.7609   2
   3  -2  -7 702.535 25.7861  24
   3   2  -7 665.815 25.1525  24
   3   2  -7 641.239 25.9951   6
   3  -2  -7 627.700 25.8553   6
   3   2  -7 656.177 24.0188  19
   3  -2  -7 689.470 24.9252  18
  -3   2   7 615.026 37.8335  37
  -3  -2   6 669.423 41.4386  35
   3   2  -6 592.354 21.5009  29
   3   2  -6 651.435 40.8476   2
   3  -2  -6 575.459 39.5249   2
   3   2  -6 567.383 23.0982   5
   3  -2  -6 564.566 22.8001   5
   3   2  -6 612.922 21.8039  20
   3  -2  -6 600.149 22.3325  24
   3  -2  -6 607.833 21.5037  18
   3   2  -6 611.179 21.6871  19
  -3   2   6 594.514 34.8046  37
  -3  -2   5 486.280 32.3132  35
   3  -2  -5 458.687 32.9033   2
   3   2  -5 494.746 33.6973   2
  -3   2   5 474.439 29.2118  37
   3  -2  -4 34726.1 747.165  31
  -3   2   4 35366.6 749.702  37
  -3  -2   4 32160.8 736.082  37
   3   2  -4 35424.8 754.657   2
   3  -2  -4 34570.5 753.679   2
  -3  -2   4 35706.7 752.897  35
  -3   2   4 34078.5 736.683   7
   3   2  -4 35300.4 745.340  10
   3  -2  -3 111575. 2219.65  33
   3  -2  -3 116249. 2219.39  31
  -3   2   3 116119. 2221.23  37
  -3  -2   3 102242. 2208.54  37
   3   2  -3 114352. 2224.07   2
   3  -2  -3 117674. 2224.46   2
  -3  -2   3 115455. 2222.77  35
  -3   2   3 117754. 2214.24   7
   3   2  -3 114210. 2218.15   9
   3   2  -3 101169. 2219.87   8
   3  -2  -3 116463. 2212.79   8
   3   2  -3 115842. 2219.06  10
   3   2  -2 6688.76 153.437  10
   3   2  -2 6974.49 151.462  36
  -3  -2   2 6966.67 155.868  35
   3   2  -2 6712.88 155.497   2
   3  -2  -2 6889.65 155.335   2
   3   2  -2 6672.95 149.930  32
   3   2  -2 6683.52 152.642   9
   3  -2  -2 6766.90 147.644   8
  -3   2   2 6975.04 151.733   7
  -3   2   2 6821.02 154.311  37
   3  -2  -1 1888.67 50.1228  31
  -3  -2   1 1807.80 51.0460  35
  -3   2   1 1814.47 46.1289  35
   3   2  -1 1808.56 48.8172  36
   3  -2  -1 1846.05 49.7660  33
   3   2  -1 1787.10 48.5961  32
  -3   2   1 1911.36 49.3379   7
  -3   2   1 1873.71 49.9403  37
   3  -2   0 101694. 2165.92  33
   3  -2   0 100105. 2160.91  34
  -3   2   0 103119. 2167.61   1
   3  -2   0 102386. 2166.96  31
  -3  -2   0 101716. 2166.46  34
  -3  -2   0 100596. 2169.61  35
  -3   2   0 102561. 2162.93  35
  -3   2   0 102453. 2167.47   7
  -3   2  -1 1262.06 38.2230   1
  -3  -2  -1 1117.60 37.3644   1
  -3   2  -1 1219.59 35.9831   7
   3   2   1 1178.31 35.1448  36
   3  -2   1 1130.68 28.4418  34
  -3  -2  -1 1094.97 38.4219  35
  -3  -2  -1 1106.85 33.8223  34
   3   2   1 1138.74 35.1747  32
   3  -2   1 1191.16 34.7845  31
   3  -2   1 1149.72 31.1808  33
  -3  -2  -2 10906.7 246.991   1
  -3   2  -2 11231.0 247.393   1
  -3   2  -2 11626.1 242.785   7
   3   2   2 11069.5 241.644  36
  -3  -2  -2 10781.7 241.368  34
   3   2   2 10955.9 242.592  32
  -3  -2  -2 10151.1 235.680  33
   3  -2   2 10656.9 233.186  33
   3   2   3 2012.77 50.9301  36
   3   2   3 1904.38 52.0698  32
  -3  -2  -3 1869.05 56.2180   2
  -3   2  -3 1910.43 59.5164   1
  -3   2  -3 1931.05 56.1702   2
  -3  -2  -3 1897.88 59.0411   1
   3   2   4 24663.1 526.667  32
   3   2   4 24288.0 522.402  36
  -3  -2  -4 24792.1 534.921   2
  -3   2  -4 24120.4 532.360   2
  -3  -2  -4 24340.7 538.564   1
  -3   2  -4 24746.7 539.708   1
  -3   2  -4 23453.1 514.031   4
  -3   2  -4 23832.4 514.189   3
  -3  -2  -4 23220.2 513.871   3
  -3  -2  -4 23697.4 513.941   4
  -3   2  -5 429.808 31.1476   2
  -3   2  -5 433.983 35.4316   1
  -3   2  -5 455.922 20.0952   3
  -3  -2  -5 518.951 37.4082   1
  -3  -2  -5 466.864 20.0349   3
  -3  -2  -5 475.707 32.2309   2
   3   2   5 518.878 27.2314  32
  -3   2  -6 210.027 13.5334  16
  -3  -2  -6 187.015 14.3374  16
   3  -2   6 177.334 19.9580  32
   3   2   6 188.736 28.3312  37
  -3   2  -6 165.228 12.1291  27
  -3   2  -6 174.041 13.3715  25
  -3   2  -6 195.313 14.2125  28
  -3  -2  -6 174.708 14.9049  28
  -3   2  -6 192.666 16.3711   3
  -3  -2  -6 181.244 15.9835   3
  -3   2  -6 205.135 27.9457   2
  -3   2  -6 185.498 30.1572   1
  -3  -2  -6 194.406 26.5393   2
  -3  -2  -6 150.292 27.8249   1
  -3  -2  -6 172.149 14.2426   6
  -3   2  -6 188.694 14.6764   6
  -3   2  -6 197.724 12.0326  12
  -3  -2  -6 181.809 14.1173  12
  -3   2  -6 188.575 11.8122  14
  -3  -2  -6 191.066 14.0961  24
  -3   2  -6 228.901 15.9630  24
   3   2   7 38.8569 19.9198  37
  -3   2  -7 44.0884 12.3520  28
  -3  -2  -7 66.4315 12.8948  27
  -3  -2  -7 55.3331 9.91490  25
  -3   2  -7 59.5579 10.2260  27
  -3   2  -7 64.1586 11.9332  25
  -3  -2  -7 52.3473 13.4743  28
  -3   2  -7 80.7175 26.1501   1
  -3  -2  -7 74.6215 14.8937   3
  -3  -2  -7 99.7896 25.6281   1
  -3   2  -7 68.0013 15.5364   3
  -3   2  -7 68.9891 13.0823   6
  -3  -2  -7 48.7888 13.1553   6
  -3   2  -7 49.6672 12.0738  16
  -3  -2  -7 56.5362 11.8876  12
  -3   2  -7 80.3295 14.5981  24
  -3  -2  -7 58.9359 13.4581  24
  -3   2  -8 2501.74 63.1081  28
  -3  -2  -8 2469.61 62.9662  27
  -3  -2  -8 2414.28 64.2355  28
  -3   2  -8 2283.65 60.8914  25
  -3  -2  -8 2333.48 60.0923  13
  -3  -2  -8 2347.38 62.5201  12
  -3  -2  -8 2497.62 63.6841   6
  -3   2  -8 2532.88 63.8340   6
  -3   2  -8 2557.97 65.7956  24
  -3  -2  -8 2445.94 64.0726  24
  -3   2  -8 2461.63 62.3406  16
  -3  -2  -9 4931.09 111.570  16
  -3   2  -9 4816.64 111.248   6
  -3  -2  -9 4905.72 111.175   6
  -3   2  -9 4968.61 113.060  24
  -3  -2  -9 4930.54 112.120  24
  -3   2  -9 4779.34 110.400  28
  -3   2 -10 304.144 12.1457   6
  -3  -2 -10 312.375 12.7580  24
  -3  -2 -10 290.634 11.9313  16
  -3   2 -10 283.836 13.2785  24
   3  -3 -10 692.236 21.5332  28
   3  -3 -10 593.720 19.7473  24
   3   3 -10 677.811 20.2711   6
   3  -3 -10 651.321 19.8644   6
   3  -3 -10 643.077 19.7383  16
   3  -3 -10 636.010 19.7834  12
   3  -3  -9 156.471 14.5082  28
   3  -3  -9 136.533 13.2604  24
   3  -3  -9 157.580 13.3489   6
   3   3  -9 158.999 13.6425   6
   3   3  -9 128.115 12.0696  18
   3  -3  -9 149.559 13.3257  16
   3  -3  -9 127.694 12.5387  12
   3  -3  -8 3566.91 87.0507  24
   3   3  -8 3374.54 85.8361  24
   3   3  -8 3581.38 87.2046   6
   3  -3  -8 3482.97 86.7959   6
   3   3  -8 3581.34 85.8238  28
   3  -3  -8 3470.69 88.0346  28
   3   3  -8 3687.63 86.4977  18
   3  -3  -8 3491.83 88.0338   5
   3   3  -8 3574.06 88.3991   5
  -3   3   7 294.793 28.9644  37
  -3  -3   7 321.339 32.9148  35
   3   3  -7 305.253 18.9626   5
   3  -3  -7 303.983 18.6176   5
   3   3  -7 312.919 16.9976  29
   3   3  -7 285.213 16.8241  28
   3  -3  -7 304.497 18.0872   6
   3   3  -7 294.678 18.1404   6
   3   3  -7 299.801 17.4761  24
   3  -3  -7 334.715 18.5672  24
   3   3  -7 282.498 32.5122   2
   3  -3  -7 359.073 33.6940   2
   3   3  -7 332.363 16.6776  19
   3  -3  -7 334.716 17.1208  18
  -3  -3   6-12.6006 19.5494  35
  -3   3   6 14.3421 15.6544  37
   3   3  -6 10.7955 8.69635  29
   3   3  -6-11.4585 8.55585  30
   3   3  -6-9.25482 18.5467   2
   3  -3  -6 1.83268 16.6819   2
   3   3  -6-4.72748 10.1297   5
   3  -3  -6 2.35727 10.2087   5
   3   3  -6 9.79058 8.97011  24
   3  -3  -6 12.0503 8.31887  18
   3   3  -6 4.45323 8.61000  19
   3   3  -6 4.18950 8.77464  20
   3  -3  -6 7.38685 6.93738  39
  -3  -3   5 655.268 37.0132  35
   3  -3  -5 590.975 35.8975   2
   3   3  -5 637.852 36.8376   2
  -3   3   5 591.749 34.0078  37
   3  -3  -4 9099.25 216.491  33
   3  -3  -4 9413.41 215.549  31
  -3   3   4 9114.20 219.486  37
   3  -3  -4 9106.88 221.281   2
   3   3  -4 9236.75 221.640   2
  -3  -3   4 9411.53 220.780  35
  -3   3   4 9229.76 209.836   7
   3   3  -4 8979.59 212.730  10
   3  -3  -3 633.080 28.6160  33
   3  -3  -3 618.400 27.3561  31
  -3   3   3 624.905 29.5269  37
   3  -3  -3 674.216 30.0847   2
   3   3  -3 578.679 29.5715   2
  -3  -3   3 644.756 29.7756  35
   3   3  -3 589.828 27.7689   9
  -3   3   3 683.767 26.2770   7
   3   3  -3 652.945 27.3707  10
   3  -3  -2 2004.96 55.5935  31
  -3  -3   2 2041.84 57.2296  35
   3   3  -2 1969.16 54.8079  36
   3   3  -2 1869.36 55.3245   2
   3  -3  -2 1981.84 55.2335   2
   3   3  -2 1938.32 56.8414   8
   3   3  -2 1876.35 55.0902   9
   3  -3  -2 1904.37 45.6530   8
   3   3  -2 2010.86 55.1553  10
  -3   3   2 2085.03 55.0459   7
  -3   3   2 2028.04 57.0177  37
   3   3  -2 1968.60 53.6746  32
   3   3  -1 58013.8 1277.29  32
   3  -3  -1 60707.3 1278.39  33
   3  -3  -1 60432.2 1275.03  34
  -3   3   1 60242.0 1271.06  35
   3   3  -1 57562.3 1278.36  36
  -3  -3   1 58982.4 1279.35  35
  -3  -3   1 60528.6 1279.18  34
  -3   3   1 60395.7 1277.88   7
   3   3  -1 58513.7 1277.92   8
   3  -3   0 13135.3 283.184  31
   3  -3   0 12803.4 277.615  34
   3  -3   0 13067.3 282.382  33
  -3  -3   0 12289.5 281.268   1
  -3   3   0 13052.5 281.127   1
  -3   3   0 12709.4 282.885   7
  -3   3   0 13275.0 282.892  37
  -3  -3   0 12731.2 283.500  34
  -3  -3   0 12554.6 285.111  35
  -3   3   0 12756.6 273.694  35
  -3  -3  -1 1829.64 52.4672   1
  -3   3  -1 1886.38 52.6877   1
  -3   3  -1 1989.08 52.7446   7
  -3  -3  -1 1873.44 55.9826  35
  -3  -3  -1 1791.82 52.3005  34
   3   3   1 1905.27 52.9555  36
   3  -3   1 1813.79 46.4548  34
   3   3   1 1860.72 53.0282  32
   3  -3   1 1884.55 49.5693  33
   3  -3   1 1939.24 53.1711  31
  -3  -3  -2 1542.83 49.9812   1
  -3   3  -2 1556.54 50.1346   1
  -3   3  -2 1702.47 47.8964   7
   3  -3   2 1606.28 42.7041  34
   3   3   2 1621.90 47.5943  36
  -3  -3  -2 1474.65 43.7350  33
  -3  -3  -2 1483.90 47.5076  34
   3  -3   2 1602.21 41.7719  33
   3   3   2 1603.24 48.2085  32
  -3  -3  -3 980.300 40.7498   1
  -3   3  -3 1061.51 42.3150   1
  -3   3  -3 1022.58 34.9063   7
   3   3   3 1023.67 35.5581  36
   3   3   3 1022.70 36.8171  32
  -3  -3  -3 887.451 28.1927  33
  -3  -3  -3 997.402 38.0916  34
   3   3   4 3321.57 90.2128  32
   3   3   4 3291.42 87.0502  36
  -3  -3  -4 3208.39 98.1632   1
  -3  -3  -4 3360.03 95.8886   2
  -3   3  -4 3478.18 100.784   1
  -3   3  -4 3408.09 95.1247   2
  -3  -3  -4 3274.43 78.2038   3
  -3   3  -4 3274.26 78.3683   3
  -3   3  -5 897.425 43.9382   2
  -3  -3  -5 871.263 44.0360   2
  -3  -3  -5 916.288 47.8787   1
  -3   3  -5 916.674 29.7003   3
  -3  -3  -5 899.027 29.4078   3
  -3   3  -5 866.312 48.2955   1
   3   3   5 893.523 37.8282  32
  -3   3  -6 1215.08 34.9790  16
  -3  -3  -6 1193.38 36.0243  16
  -3   3  -6 1156.14 34.0549  20
   3  -3   6 1164.04 47.5763  32
   3   3   6 1297.78 61.2308  37
  -3   3  -6 1176.51 35.1142  28
  -3  -3  -6 1160.90 37.0503  28
  -3   3  -6 1247.80 36.5682  25
  -3   3  -6 1205.55 38.0197   3
  -3  -3  -6 1188.98 37.6785   3
  -3  -3  -6 1152.43 60.0554   1
  -3   3  -6 1265.98 62.6961   1
  -3   3  -6 1174.67 35.7604   6
  -3  -3  -6 1142.87 35.4148   6
  -3   3  -6 1259.40 37.6910  24
  -3  -3  -6 1254.59 36.3280  24
  -3   3  -6 1142.94 34.4530  14
  -3  -3  -7 38.1730 12.3016  12
  -3   3  -7 35.0247 9.31735  14
  -3  -3  -7 32.7060 12.6367  16
   3   3   7 47.2702 21.7881  37
  -3   3  -7 38.7155 11.4723  25
  -3  -3  -7 35.3902 12.9881  28
  -3  -3  -7 42.4194 12.0932  27
  -3   3  -7 31.4399 10.8822  28
  -3  -3  -7 42.6255 9.36473  25
  -3   3  -7 17.0920 13.5516   3
  -3  -3  -7 17.3865 13.1517   3
  -3  -3  -7 37.2957 12.0803   6
  -3   3  -7 27.7154 11.4015   6
  -3   3  -7 44.6482 14.6714  24
  -3  -3  -7 54.8470 12.9252  24
  -3   3  -7 33.4061 10.2215  16
  -3   3  -7 39.3751 9.22309  20
  -3   3  -8 1006.56 31.5629  28
  -3  -3  -8 1009.93 34.0713  28
  -3  -3  -8 1042.36 32.7334  27
  -3   3  -8 893.288 30.5479  25
  -3  -3  -8 983.091 32.3597  12
  -3   3  -8 1048.30 32.8069   6
  -3  -3  -8 1008.55 32.5526   6
  -3  -3  -8 1025.02 33.7817  24
  -3   3  -8 1061.94 35.3429  24
  -3   3  -8 962.024 30.5434  16
  -3  -3  -8 1024.40 33.3258  16
  -3  -3  -9 141.021 12.1015   6
  -3   3  -9 139.159 12.0310   6
  -3  -3  -9 117.636 11.6204  27
  -3  -3  -9 137.979 13.6060  28
  -3   3  -9 127.124 14.3127  24
  -3  -3  -9 114.164 12.6224  24
  -3  -3 -10 52.8465 7.24057  24
  -3  -3 -10 38.3854 6.61190  16
  -3  -3 -10 44.9183 6.97778  28
   3  -4 -10 9.02244 5.55472   6
   3  -4 -10 6.58260 6.40356  24
   3  -4 -10 12.7351 6.76207  16
   3  -4 -10 13.8552 6.82086  12
   3  -4 -10 0.75970 7.92037  28
   3  -4  -9 71.7009 11.4605  16
   3  -4  -9 69.6485 11.4089  12
   3  -4  -9 73.6977 11.7767  24
   3   4  -9 79.1876 11.0884   6
   3  -4  -9 91.8422 11.0631   6
   3   4  -9 81.7825 10.3759  18
   3  -4  -9 101.703 12.7101  28
   3  -4  -8 13.9230 11.3930  24
   3   4  -8 16.7776 10.3905  24
   3  -4  -8 12.2796 12.3673  28
   3   4  -8 14.1968 8.58230  28
   3   4  -8 10.9214 10.1825  18
   3  -4  -8 10.2499 11.4224   6
   3   4  -8 25.0766 11.3429   6
   3  -4  -8 28.5527 11.6057   5
   3   4  -8 28.6202 11.9994   5
  -3   4   7 853.949 47.8737  37
   3  -4  -7 896.388 28.5044  39
  -3  -4   7 1009.32 52.0756  35
   3   4  -7 980.474 32.2507   5
   3  -4  -7 887.297 31.4072   5
   3   4  -7 967.660 31.0336  29
   3  -4  -7 937.449 32.3611  28
   3   4  -7 935.590 29.4676  28
   3  -4  -7 948.582 31.1374   6
   3   4  -7 951.006 31.2591   6
   3  -4  -7 900.801 31.1372  24
   3   4  -7 941.762 31.1792  20
   3   4  -7 873.760 30.1182  24
   3  -4  -7 863.637 49.7319   2
   3   4  -7 903.528 50.8824   2
   3   4  -7 928.751 29.7940  19
   3   4  -7 970.923 31.1604  18
  -3   4   6 2064.61 74.7926  37
   3  -4  -6 1957.02 51.1760  39
  -3  -4   6 2094.35 76.7476  35
   3   4  -6 1987.39 52.3973  14
   3   4  -6 2044.14 52.8919  29
   3   4  -6 2001.94 52.3467  30
   3  -4  -6 2128.96 76.3581   2
   3   4  -6 1993.96 75.0365   2
   3   4  -6 2019.21 51.8201  21
   3   4  -6 1927.15 51.8885  24
   3  -4  -6 1914.27 52.0105   6
   3   4  -6 1889.48 52.0539   6
   3  -4  -6 2007.91 53.1663   5
   3   4  -6 1943.75 52.7425   5
   3   4  -6 2096.30 52.2665  19
  -3  -4   5 1479.38 59.1238  35
   3  -4  -5 1467.43 59.1353   2
   3   4  -5 1604.76 60.5997   2
  -3   4   5 1537.55 59.7250  37
  -3   4   4 825.297 40.2253  37
   3  -4  -4 886.473 36.3540  31
  -3  -4   4 904.060 39.8655  35
   3   4  -4 973.533 41.4035   2
   3  -4  -4 918.788 40.0099   2
   3  -4  -4 913.000 38.4310  33
  -3   4   4 954.084 35.0782   7
   3   4  -4 858.186 34.1888  10
  -3   4   3 1367.18 49.3010  37
   3  -4  -3 1475.96 47.0943  31
  -3  -4   3 1423.24 48.7383  35
   3   4  -3 1433.92 48.0153   2
   3  -4  -3 1414.56 47.4376   2
   3  -4  -3 1451.59 49.2199  33
  -3   4   3 1451.96 46.4883   7
   3   4  -3 1354.93 48.4291   9
   3   4  -3 1360.64 49.8837   8
   3   4  -3 1435.05 46.0392  10
   3   4  -2 2385.31 67.3961  32
   3  -4  -2 2474.13 68.4126  34
   3   4  -2 2494.91 66.5818   2
   3  -4  -2 2595.04 66.6077   2
   3  -4  -2 2540.63 68.5358  31
   3   4  -2 2281.73 68.1739   8
  -3   4   2 2525.94 68.4999   7
   3   4  -2 2417.76 67.0579  10
  -3  -4   2 2322.53 67.8111  35
   3   4  -2 2447.06 68.7365  36
   3  -4  -1 25525.7 544.928  34
   3  -4  -1 25478.9 548.398  33
   3   4  -1 24946.0 548.100  32
   3  -4  -1 26091.0 542.473   2
   3   4  -1 24270.8 542.494   2
  -3   4   1 25096.1 547.480   7
   3   4  -1 24506.2 546.943   8
  -3   4   1 26353.8 547.703  37
   3   4  -1 24951.9 548.788  36
  -3  -4   1 24005.8 548.853  34
  -3   4   1 24692.6 536.361  35
  -3  -4   1 25225.2 548.495  35
   3  -4   0 34022.7 727.247  34
  -3  -4   0 33489.7 733.552  34
   3   4   0 33335.0 733.286  36
  -3  -4   0 33206.3 733.082  35
   3  -4   0 34514.6 732.003  33
   3  -4   0 34338.5 732.097  31
  -3  -4   0 31613.2 727.003   1
  -3   4   0 34627.2 727.199   1
  -3   4   0 34984.7 730.787  37
  -3   4  -1 977.594 33.3120   7
  -3  -4  -1 880.644 31.6260   1
  -3   4  -1 992.149 32.4002   1
  -3  -4  -1 833.733 25.8536  31
   3  -4   1 1010.81 32.7580  33
   3   4   1 901.425 35.0015  32
   3  -4   1 1010.49 35.4742  31
   3  -4   1 947.322 29.3636  34
  -3  -4  -1 958.234 36.8513  35
   3   4   1 973.175 35.3077  36
  -3  -4  -1 1005.74 36.3501  34
  -3   4  -2 55264.3 1155.03   7
  -3   4  -2 53776.2 1156.26   1
  -3  -4  -2 51641.4 1155.33   1
   3  -4   2 55770.0 1157.57  31
  -3  -4  -2 52475.7 1153.84  33
   3   4   2 54009.9 1156.73  32
   3  -4   2 53707.1 1150.77  33
  -3  -4  -2 53156.0 1157.86  34
   3  -4   2 53139.4 1150.78  34
   3   4   2 53670.8 1156.55  36
  -3   4  -3 28.6144 10.9958   7
   3   4   3 23.6634 11.2750  36
  -3  -4  -3 26.0625 13.5127  34
  -3  -4  -3 36.5562 9.02261  33
   3   4   3 25.8469 12.1464  32
   3  -4   3 26.5218 7.17163  33
   3  -4   3 36.1641 10.1565  34
  -3  -4  -3 36.4834 15.4163   1
  -3   4  -3 40.2414 14.6889   1
   3   4   4 14176.4 325.123  36
   3   4   4 14797.5 328.881  32
  -3  -4  -4 14030.6 312.758   3
  -3   4  -4 14481.0 313.213   3
  -3  -4  -4 14444.2 336.527   1
  -3   4  -4 14819.8 337.914   1
  -3  -4  -5 1872.02 48.9274  16
   3   4   5 1920.64 61.8568  32
   3   4   5 1888.54 74.1754  37
  -3   4  -5 1956.32 50.5519  25
  -3  -4  -5 1867.39 49.8681  28
  -3  -4  -5 1874.56 49.9433   3
  -3   4  -5 1906.65 50.3904   3
  -3  -4  -5 1825.87 71.4427   1
  -3   4  -5 1806.23 71.9192   1
  -3   4  -5 1968.07 50.5924  24
  -3   4  -5 1709.42 48.3901  14
  -3  -4  -5 1842.97 48.9321  12
  -3  -4  -6 4887.80 115.627  12
  -3   4  -6 4696.82 114.649  14
   3   4   6 4997.42 149.035  37
  -3   4  -6 5130.91 116.841  25
  -3   4  -6 4786.56 113.488  28
  -3  -4  -6 4899.83 116.448  28
  -3   4  -6 4900.43 117.076   3
  -3   4  -6 4844.65 147.610   1
  -3  -4  -6 4923.05 116.823   3
  -3  -4  -6 4799.70 146.239   1
  -3  -4  -6 5026.89 115.146   6
  -3   4  -6 4934.27 114.702   6
  -3  -4  -6 4843.14 115.246  16
  -3   4  -6 4757.35 113.346  16
  -3   4  -6 4961.01 114.515  20
  -3   4  -6 5123.00 117.613  24
  -3  -4  -6 5091.29 115.359  24
  -3   4  -7 688.036 24.7200  14
  -3   4  -7 673.925 24.0215  28
  -3  -4  -7 682.523 28.0026  28
  -3  -4  -7 678.227 26.4409  27
  -3   4  -7 707.394 26.4995  25
  -3  -4  -7 652.420 23.1352  25
  -3  -4  -7 687.170 26.7310  16
  -3   4  -7 673.668 23.8080  16
  -3  -4  -7 689.558 25.8472   6
  -3   4  -7 705.013 25.6862   6
  -3   4  -7 721.839 28.4934  24
  -3  -4  -7 688.383 26.4711  24
  -3   4  -7 686.177 24.3640  20
   3   4   7 640.150 44.7983  37
  -3  -4  -8 453.840 20.8071  27
  -3   4  -8 386.870 18.6452  25
  -3  -4  -8 443.539 21.6189  28
  -3   4  -8 442.149 19.6825   6
  -3  -4  -8 467.813 19.8920   6
  -3  -4  -8 423.224 20.4004  24
  -3  -4  -8 471.137 21.0384  16
  -3  -4  -9 56.1286 8.98329   6
  -3   4  -9 57.0067 9.23972   6
  -3  -4  -9 64.4717 11.3225  28
  -3  -4  -9 54.2156 10.2253  27
  -3  -4  -9 40.9422 10.3731  24
  -3  -4  -9 53.9980 10.4688  16
   3  -5 -10 318.908 11.8500  24
   3  -5 -10 309.630 12.3009  16
   3  -5 -10 332.938 12.5131  28
   3  -5  -9-4.74566 8.18083   6
   3   5  -9 8.29017 8.22137  18
   3  -5  -9 3.69114 9.94041  24
   3  -5  -9 8.74963 10.1201  28
   3  -5  -8 21.0474 10.1640   6
   3   5  -8 24.6955 10.5751   6
   3   5  -8 12.3407 10.1282  29
   3  -5  -8 11.0140 12.1636  28
   3  -5  -8 8.70039 12.1069  24
   3   5  -8 25.6014 10.2620  18
  -3   5   7 908.569 49.3183  37
   3  -5  -7 842.952 27.9997  39
  -3  -5   7 830.345 47.9123  35
   3   5  -7 895.417 30.1287   5
   3  -5  -7 852.305 29.6846   5
   3   5  -7 896.028 30.0608  29
   3  -5  -7 858.161 31.2351  28
   3  -5  -7 879.379 28.9174   6
   3   5  -7 901.843 29.2656   6
   3   5  -7 857.321 29.3270  24
   3  -5  -7 811.924 47.4115   2
   3   5  -7 774.240 46.5788   2
   3   5  -7 868.185 28.5048  19
   3   5  -7 947.150 30.2898  18
  -3   5   6 3138.46 102.259  37
   3  -5  -6 2873.79 74.3286  39
  -3  -5   6 3056.63 99.2701  35
   3   5  -6 3004.06 75.4885  14
   3   5  -6 3062.77 75.5878  30
   3   5  -6 3027.91 75.4250  29
   3  -5  -6 3036.08 97.8170   2
   3   5  -6 3227.86 99.9855   2
   3   5  -6 3115.34 75.0302  21
   3   5  -6 3018.91 74.9718  24
   3   5  -6 2940.49 74.2361   6
   3  -5  -6 2939.75 74.0573   6
   3   5  -6 3199.69 75.5737  18
   3   5  -6 3214.98 75.1045  19
   3   5  -6 3041.74 75.1061   5
   3  -5  -6 2997.67 74.9114   5
   3   5  -5 417.579 18.1481  14
   3   5  -5 435.361 17.6781  15
   3  -5  -5 428.931 26.7763  31
   3   5  -5 419.218 18.3508  30
   3   5  -5 405.821 18.0469  29
   3   5  -5 440.722 17.6561  21
   3   5  -5 455.428 17.8490  20
   3  -5  -5 418.627 17.8862  39
  -3   5   5 442.212 32.8086  37
   3   5  -5 401.768 29.2191   2
   3  -5  -5 474.198 30.6658   2
  -3  -5   5 469.118 32.1840  35
  -3  -5   4 215.346 21.4505  35
   3  -5  -4 233.030 19.8358  31
  -3   5   4 206.496 22.5734  37
  -3   5   4 215.655 18.6871   7
   3  -5  -4 219.838 21.0147  33
   3  -5  -4 191.573 20.2020   2
   3   5  -4 214.581 19.9854   2
   3   5  -4 194.844 16.5498  10
   3  -5  -3 1147.94 44.6517  33
   3  -5  -3 1177.90 42.3364  31
   3   5  -3 1231.94 41.9729  10
   3   5  -3 1082.63 44.3391   9
  -3   5   3 1184.43 43.0278   7
   3   5  -3 1249.04 47.7887   8
  -3  -5   3 1142.21 43.4482  35
   3   5  -3 1114.45 40.9939   2
   3  -5  -3 1131.75 40.6363   2
   3  -5  -2 246.331 19.1915  34
   3   5  -2 275.693 21.8406  32
  -3   5   2 238.314 20.5260  37
   3  -5  -2 288.471 19.9154  31
   3   5  -2 235.872 20.2604   8
  -3   5   2 272.750 20.9369   7
  -3  -5   2 252.880 20.2375  35
   3  -5  -2 272.348 16.2237   2
   3   5  -2 256.884 16.7767   2
  -3   5   1 162.023 16.3587  37
   3   5  -1 98.0324 5.62636  37
   3  -5  -1 132.992 10.5235   2
   3   5  -1 120.010 10.8206   2
   3   5  -1 115.464 16.6350   9
   3   5  -1 135.407 15.1584   8
  -3   5   1 118.165 15.6743   7
   3   5  -1 125.746 16.0817  36
  -3  -5   1 147.302 16.8423  35
   3  -5  -1 139.591 14.1313  34
   3   5  -1 112.129 17.2683  32
   3  -5  -1 129.568 16.4012  33
   3   5   0 30276.6 686.230  32
   3  -5   0 32490.4 685.509  33
   3   5   0 30377.4 677.736  37
  -3   5   0 33148.5 683.414  37
   3   5   0 31209.8 681.454   8
   3   5   0 32138.2 687.928  36
  -3  -5   0 31172.3 685.823  35
  -3  -5   0 31710.5 688.357  34
   3  -5   0 32430.7 681.313  34
  -3   5   0 32252.0 676.213   1
  -3  -5   0 29556.1 675.938   1
   3  -5   0 31486.5 685.263  31
  -3  -5  -1 6979.15 168.667  35
  -3  -5  -1 7089.29 170.128  34
   3  -5   1 7059.18 161.702  34
   3   5   1 7053.32 168.462  36
  -3  -5  -1 6682.32 159.512   1
  -3   5  -1 7019.66 159.905   1
   3  -5   1 7383.52 168.965  31
  -3  -5  -1 6957.89 168.320  33
   3  -5   1 7276.39 165.491  33
  -3  -5  -1 6522.81 156.904  31
   3   5   1 7065.49 168.626  32
  -3   5  -1 7084.64 165.558   7
   3  -5   2 1823.23 53.3207  34
   3   5   2 1821.54 57.9447  36
  -3  -5  -2 1789.77 54.3938   1
  -3   5  -2 1835.31 54.8781   1
   3  -5   2 1873.94 59.7413  31
  -3  -5  -2 1737.68 59.8780  34
   3  -5   2 1918.49 54.6864  33
   3   5   2 1856.81 58.5137  32
  -3  -5  -2 1828.19 57.4525  33
  -3   5  -2 1829.24 55.9254   7
   3   5   3 3156.15 86.4144  36
   3  -5   3 2969.79 81.5607  34
  -3  -5  -3 3017.83 86.2250   1
  -3   5  -3 3090.79 86.7387   1
  -3  -5  -3 2941.68 81.3027  33
   3   5   3 3003.53 86.4055  32
   3  -5   3 2993.94 78.5603  33
  -3  -5  -3 3033.91 90.1714  34
  -3   5  -3 3197.46 84.1126   7
   3  -5   4 550.167 27.9204  34
   3   5   4 619.463 30.0503  36
   3   5   4 567.832 30.2736  32
  -3  -5  -4 547.062 32.5206   1
  -3   5  -4 585.566 20.1703   3
  -3  -5  -4 558.864 19.8817   3
  -3   5  -4 547.766 33.1187   1
  -3   5  -5 2615.56 65.0361  20
  -3  -5  -5 2515.91 64.9287  16
   3   5   5 2446.06 78.5595  32
  -3  -5  -5 2763.64 66.0128  12
  -3   5  -5 2550.03 65.8281  14
  -3   5  -5 2593.31 64.0062  29
  -3   5  -5 2543.58 64.8922  30
  -3  -5  -5 2693.85 66.3386  28
  -3   5  -5 2805.44 67.7898  25
  -3   5  -5 2636.20 65.8735   3
  -3  -5  -5 2662.70 88.8428   1
  -3   5  -5 2582.28 88.6475   1
  -3  -5  -5 2522.02 65.1064   3
  -3   5  -5 2653.90 63.8961   6
  -3   5  -6 0.92528 9.65806  20
  -3  -5  -6 6.86865 10.9506  12
  -3   5  -6 5.90187 10.3927  14
  -3  -5  -6 11.2054 11.0831  16
  -3   5  -6-1.15247 8.18866  29
  -3   5  -6 4.29385 8.78174  30
  -3  -5  -6 14.2860 11.5428  28
  -3   5  -6 5.37952 11.1922  25
   3   5   6-17.9747 20.4521  37
  -3  -5  -6 13.3175 9.73778   6
  -3   5  -6 18.9166 9.63459   6
  -3  -5  -6 16.9381 10.1175  24
  -3   5  -6 10.2230 10.6706   3
  -3  -5  -6-1.98108 10.0815   3
  -3  -5  -6 5.99592 17.9777   1
  -3  -5  -7 30.3676 11.5973  24
  -3  -5  -7 31.4708 10.9705   6
  -3   5  -7 24.4467 10.4182   6
  -3  -5  -7 19.7241 12.4271  28
  -3   5  -7 27.0855 11.9514  25
  -3  -5  -7 42.4975 12.6924  12
  -3   5  -7 37.9476 11.1408  14
  -3  -5  -7 33.2809 12.1361  16
  -3   5  -7 25.3557 10.3698  20
   3   5   7 52.7358 22.8717  37
  -3  -5  -8 543.444 22.5004  12
  -3   5  -8 551.799 19.7497  14
  -3  -5  -8 537.075 21.9438  27
  -3   5  -8 460.112 20.2721  25
  -3  -5  -8 540.130 22.7643  28
  -3  -5  -8 503.433 20.2081   6
  -3   5  -8 515.736 20.2300   6
  -3   5  -8 568.102 19.4632  20
  -3  -5  -8 537.172 21.7234  24
  -3  -5  -8 558.165 22.0811  16
  -3  -5  -9 92.4376 10.3209  24
  -3  -5  -9 88.1619 10.2934  27
  -3  -5  -9 78.3794 10.4412  28
  -3  -5  -9 114.943 10.7464  16
   3  -6  -9 291.548 14.8698  24
   3  -6  -9 285.160 14.0480  28
   3   6  -9 312.402 13.1747  18
   3  -6  -9 313.423 14.9301  16
   3   6  -8 191.776 14.1854  29
   3  -6  -8 187.979 14.6984  28
   3  -6  -8 169.881 14.9816  24
   3  -6  -8 185.523 15.0267  12
   3   6  -8 189.450 13.5729  18
  -3   6   7 25.5501 11.1872  41
   3   6  -7 22.7453 9.97936  24
   3  -6  -7 19.7524 9.41900  39
  -3   6   7 18.2465 18.2445  37
  -3   6   7 11.8985 16.1937  35
  -3  -6   7 38.7830 18.7957  34
   3   6  -7 35.0710 11.9093  29
   3  -6  -7 29.7233 11.7523  28
   3   6  -7 44.4822 9.64317   6
   3   6  -7 31.3734 9.66442   5
   3   6  -7 20.6625 9.41899  19
   3   6  -7 17.9805 10.6781  18
   3   6  -6 1155.64 52.6493   2
   3  -6  -6 1150.74 33.4091  42
   3   6  -6 1295.57 37.0073  21
   3   6  -6 1212.19 36.7702  20
   3   6  -6 1168.33 34.5265   6
   3  -6  -6 1182.01 36.6496  39
  -3   6   6 1309.73 59.2261  37
  -3  -6   6 1074.11 59.4620  34
  -3  -6   6 1357.88 57.5643  35
   3   6  -6 1217.05 37.6329  14
   3   6  -6 1264.75 37.6592  30
   3   6  -6 1215.92 37.1707  29
   3   6  -6 1250.28 36.6828  24
   3  -6  -6 1231.86 37.1635  28
   3   6  -6 1176.24 35.1296   5
   3   6  -6 1292.17 37.2796  18
   3   6  -6 1295.70 36.3926  19
  -3  -6   5 4291.95 129.501  34
  -3  -6   5 4452.99 122.702  35
   3  -6  -5 4324.38 120.485  33
   3  -6  -5 4403.83 115.475  31
   3   6  -5 4200.61 100.537  30
   3   6  -5 4358.83 99.4916  21
   3   6  -5 4087.94 99.2149  20
   3   6  -5 4277.44 118.400   2
   3  -6  -5 4179.68 100.217  39
  -3   6   5 4562.39 127.850  37
   3   6  -5 4308.55 99.7524  15
   3   6  -5 4017.97 96.6628  11
   3  -6  -4 2290.83 70.0607  31
   3  -6  -4 2164.83 67.7453   2
   3   6  -4 2208.58 68.4955   2
  -3  -6   4 2218.27 72.2627  35
  -3  -6   4 2330.09 80.0277  34
  -3   6   4 2328.11 71.5850   7
   3  -6  -4 2185.13 73.7644  33
   3   6  -4 2167.94 65.2625  10
   3   6  -3 972.200 35.5005   2
  -3  -6   3 952.733 45.5515  34
  -3  -6   3 978.006 40.3849  35
   3   6  -3 969.946 38.3898  10
  -3   6   3 1038.10 41.7890   7
   3   6  -3 1040.18 44.8050   8
   3   6  -3 906.260 31.5634   7
   3  -6  -3 1016.45 40.5022  31
   3  -6  -3 1045.86 44.4504  34
   3  -6  -3 1067.45 43.5140  33
   3  -6  -2 1696.27 54.0990  31
  -3   6   2 1676.07 55.2481  37
   3   6  -2 1635.28 56.0900   9
  -3   6   2 1597.43 54.8508   7
   3   6  -2 1583.34 54.4372   8
  -3  -6   2 1386.22 56.4403  34
  -3  -6   2 1589.82 52.6537  35
   3   6  -2 1499.05 44.6457   2
   3  -6  -2 1696.24 55.0242  34
   3  -6  -1 12483.7 273.437  31
  -3   6   1 12802.7 272.868  37
  -3  -6   1 11939.5 271.305  35
   3   6  -1 11605.6 269.418   8
  -3   6   1 12415.6 275.118   7
   3   6  -1 12382.0 274.915   9
   3  -6  -1 12208.2 274.850  33
   3   6  -1 11813.8 275.085  32
   3  -6  -1 12052.9 270.916  34
  -3   6   1 11248.1 257.521   1
   3   6  -1 11398.1 258.469   2
  -3   6   0 7082.66 152.083  11
   3   6   0 6631.60 158.259  37
  -3   6   0 7163.53 165.516  37
  -3  -6   0 6759.39 166.678  35
   3  -6   0 7130.80 164.797  34
   3   6   0 7116.13 172.312  36
   3   6   0 7109.59 168.671   9
   3   6   0 6954.47 162.765   8
   3  -6   0 6991.62 168.291  33
   3   6   0 7157.75 170.929  32
   3   6   0 6526.41 152.352   2
   3   6   1 3319.70 90.7871  37
  -3  -6  -1 3446.54 95.6972  35
  -3  -6  -1 3717.33 100.674  34
   3  -6   1 3651.85 91.6942  34
   3   6   1 3595.48 98.4077  36
   3   6   1 3444.98 87.4100   8
  -3   6  -1 3538.98 94.2420   7
  -3  -6  -1 3458.83 98.1070  33
   3   6   1 3539.06 97.6860  32
   3  -6   1 3664.78 94.8679  33
  -3  -6  -1 3341.36 85.9028  31
   3  -6   1 3709.19 98.4997  31
  -3   6  -1 3328.72 82.4728   1
  -3   6  -2 18811.8 405.969  11
   3  -6   2 18730.6 419.389  34
   3   6   2 19965.0 427.542  36
   3  -6   2 20552.2 430.064  31
  -3  -6  -2 18789.2 425.333  33
   3  -6   2 19759.0 421.975  33
   3   6   2 19288.1 426.372  32
  -3  -6  -2 19555.8 430.531  34
   3   6   2 18632.5 424.777  37
  -3  -6  -2 17878.6 414.518   1
  -3   6  -2 18188.6 414.762   1
   3   6   2 18515.1 412.468   8
  -3   6  -2 18408.5 421.166   7
   3   6   3 1880.54 62.6127  36
   3  -6   3 1711.57 57.1225  34
   3  -6   3 1868.30 64.8089  31
   3  -6   3 1842.90 56.0920  33
  -3  -6  -3 1802.47 66.0147  34
  -3  -6  -3 1811.48 59.0084  33
   3   6   3 1837.24 62.4837  32
   3   6   3 1772.19 65.3199  37
  -3   6  -3 1875.23 58.6272   7
  -3   6  -3 1850.05 58.4028   1
  -3  -6  -3 1839.68 57.8086   1
   3   6   4 93.1917 20.6233  37
   3  -6   4 69.1883 14.1639  34
  -3  -6  -4 85.5053 19.7074  34
   3   6   4 98.2687 16.9391  32
   3  -6   4 97.0908 19.3558  31
  -3   6  -4 80.2765 9.69059  20
  -3   6  -4 65.8382 15.6978   1
  -3  -6  -4 89.3162 17.0195   1
   3   6   4 50.4261 14.2224  36
  -3   6  -5 1415.73 60.0883   1
  -3   6  -5 1528.94 42.0598   3
  -3  -6  -5 1537.25 42.1050  16
  -3   6  -5 1541.90 42.8859  20
   3  -6   5 1592.20 63.1454  31
  -3   6  -5 1527.14 42.1959  29
  -3   6  -5 1541.97 43.1462  30
  -3   6  -5 1623.10 45.5495  25
  -3  -6  -5 1537.57 43.0867  28
  -3   6  -5 1568.50 42.5630  22
  -3  -6  -5 1544.07 42.8930  12
  -3   6  -5 1484.63 43.7620  14
  -3  -6  -5 1474.38 39.9537  42
  -3  -6  -6 452.345 20.8193  16
  -3   6  -6 502.679 21.4973  20
  -3   6  -6 482.324 20.4566  30
  -3   6  -6 483.898 19.7128  29
  -3   6  -6 504.904 23.1091  25
  -3  -6  -6 455.779 21.3910  28
   3  -6   6 437.731 33.3259  31
  -3   6  -6 469.234 18.5942   6
  -3  -6  -6 460.989 20.7264  24
  -3  -6  -6 451.225 21.2054  12
  -3   6  -6 496.880 22.1887  14
  -3  -6  -7 1594.92 45.9556  12
  -3   6  -7 1662.63 45.7317  14
  -3  -6  -7 1630.49 46.0718  27
  -3   6  -7 1562.48 46.2635  25
  -3   6  -7 1579.92 43.1813  30
  -3  -6  -7 1660.40 46.2931  28
  -3   6  -7 1544.37 42.3320   6
  -3  -6  -7 1537.68 42.5052   6
  -3  -6  -7 1593.14 45.3225  16
  -3  -6  -7 1660.43 45.2092  24
  -3   6  -7 1692.66 45.1866  20
  -3  -6  -8 645.197 23.6896  28
  -3  -6  -8 653.532 23.4720  16
  -3   6  -8 568.252 22.1740  25
  -3   6  -8 629.335 21.9548  14
  -3  -6  -8 638.306 22.8213  24
  -3   6  -8 637.487 21.3498  20
  -3  -6  -9 283.989 12.7129  16
  -3  -6  -9 272.387 13.0954  27
  -3  -6  -9 239.842 12.1088  24
  -3  -6  -9 262.691 12.6350  28
   3   7  -9 476.933 15.6465  18
   3  -7  -9 486.732 17.3327  16
   3  -7  -9 441.300 15.5246  28
   3  -7  -9 498.361 17.3950  12
   3  -7  -9 490.634 17.5897  24
   3   7  -8 393.403 17.9311  29
   3  -7  -8 380.461 16.8918  28
   3   7  -8 423.397 17.3943  18
   3  -7  -8 408.804 19.0085  24
   3  -7  -8 369.506 18.2674  12
   3   7  -7 22.7357 11.0889  29
   3   7  -7 15.0734 11.0214  30
   3  -7  -7 5.27577 10.1714  28
  -3   7   7 13.9354 11.2884  41
   3   7  -7 3.93767 8.57165  19
   3   7  -7 10.9525 10.5557  20
   3   7  -7-8.63587 10.5250  18
   3  -7  -7-1.36606 9.83007  39
  -3  -7   6 405.655 38.3938  34
   3  -7  -6 483.318 18.6251  42
   3   7  -6 479.819 21.3698  20
   3   7  -6 498.744 21.1698  21
   3   7  -6 468.916 22.2015  30
   3  -7  -6 466.222 20.3238  28
  -3   7   6 462.556 37.0148  37
   3  -7  -6 496.451 21.9313  39
   3   7  -6 525.255 21.6840  18
   3   7  -6 498.264 20.2813  19
   3  -7  -5 1177.17 34.4971  42
   3   7  -5 1187.81 35.7474  21
   3   7  -5 1241.39 37.0347  20
   3  -7  -5 1264.46 53.0376  33
   3  -7  -5 1174.70 46.6241  31
   3   7  -5 1238.45 37.2632  30
   3   7  -5 1164.67 35.8805  29
  -3   7   5 1215.46 49.4250   7
  -3  -7   5 1193.47 59.5621  34
   3  -7  -5 1217.98 36.6702  39
   3   7  -5 1201.67 35.6173  18
   3   7  -5 1180.05 37.0671  14
   3   7  -5 1150.15 35.9574  15
   3   7  -5 1187.87 33.5144  11
   3  -7  -4 7150.98 173.497  31
   3   7  -4 6694.63 155.159  29
   3   7  -4 6767.00 156.660  30
  -3   7   4 7084.30 177.030   7
   3  -7  -4 7095.55 179.971  33
  -3  -7   4 6888.54 174.224  35
  -3  -7   4 6951.93 186.636  34
   3   7  -4 6775.30 154.869  20
   3   7  -4 7028.65 156.563  14
   3   7  -3 4407.08 122.876   9
   3   7  -3 3895.79 106.518   7
  -3   7   3 4686.88 122.186   7
   3   7  -3 4265.31 114.055  10
   3  -7  -3 4636.80 118.731  31
  -3  -7   3 4270.69 115.093  35
  -3  -7   3 4151.51 124.771  34
  -3   7   3 4518.97 122.194  37
   3  -7  -3 4593.04 123.202  34
   3  -7  -3 4322.73 121.748  33
  -3  -7   2 17.0564 11.8468  35
  -3   7   2 4.71259 13.4659  37
   3  -7  -2 5.65928 12.7424  31
  -3  -7   2 28.0978 16.9650  34
   3  -7  -2 9.38537 13.2581  34
   3   7  -2 11.5688 15.1771   9
  -3   7   2-1.24527 13.1855   7
   3   7  -2-2.37090 13.0340   8
   3   7  -1 3427.46 97.8897   8
   3   7  -1 3767.53 103.930   9
  -3   7   1 3730.76 104.092   7
   3  -7  -1 3856.87 102.536  31
  -3  -7   1 3507.39 97.7812  35
   3  -7  -1 3742.55 104.075  33
   3  -7  -1 3769.35 100.952  34
  -3   7   1 3739.13 100.160  37
  -3   7   0 2819.15 67.3787  11
  -3  -7   0 2766.14 81.3209  35
   3  -7   0 3037.32 82.6031  34
   3   7   0 2984.89 85.0951   9
   3   7   0 2920.89 77.7386   8
  -3  -7   0 2859.58 89.4701  33
   3   7   0 2993.72 88.1449  32
   3  -7   0 3089.01 86.2667  33
  -3   7   0 2976.54 81.2883  37
   3   7   0 2636.69 71.8247  37
   3  -7   1 2908.70 80.1217  34
  -3  -7  -1 2849.78 88.8561  34
   3   7   1 2907.25 86.8325  36
  -3   7  -1 2818.65 82.0394   7
   3   7   1 2583.13 71.7693   8
   3   7   1 2896.05 82.8716   9
   3   7   1 2678.47 84.6226  32
  -3  -7  -1 2695.30 73.2603  31
   3  -7   1 2992.94 86.9540  31
  -3  -7  -1 2820.26 86.8115  33
   3  -7   1 2911.51 83.5704  33
   3   7   1 2706.03 77.1766  37
  -3   7  -2 10472.4 233.186  11
  -3   7  -2 10642.0 250.692   7
   3   7   2 10398.0 252.091  37
   3   7   2 10736.6 255.432  32
  -3  -7  -2 10589.2 256.101  33
   3  -7   2 10823.4 251.720  33
  -3  -7  -2 10776.2 260.913  34
   3  -7   2 11398.2 260.414  31
   3  -7   2 10591.9 249.203  34
   3   7   2 10908.7 257.507  36
  -3   7  -3 1892.58 60.7024   7
  -3  -7  -3 1794.09 69.8075  34
   3   7   3 1773.84 64.2007  32
   3  -7   3 1902.97 59.9745  33
  -3  -7  -3 1775.97 62.0267  33
   3  -7   3 1950.42 69.9442  31
   3   7   3 1801.61 66.4121  37
   3  -7   3 1786.94 59.8171  34
  -3  -7  -4 54.8548 19.1495  34
   3   7   4 51.5281 16.1462  32
  -3   7  -4 73.5179 10.8163  30
   3  -7   4 61.5666 19.9492  31
  -3   7  -4 56.3264 10.3415  29
   3   7   4 58.8603 19.3346  37
  -3  -7  -4 52.8288 7.57603  38
  -3   7  -4 52.7275 10.7459  22
  -3  -7  -4 83.1060 10.3728  12
  -3   7  -4 59.6944 10.6440  14
   3   7   4 70.7518 11.2403  41
  -3  -7  -4 59.2640 9.12748  42
  -3   7  -5 309.404 17.4992  20
  -3  -7  -5 295.422 15.9186  16
   3  -7   5 295.785 29.9989  31
  -3   7  -5 319.015 16.8075  29
  -3   7  -5 311.687 17.5103  30
  -3   7  -5 302.762 19.1553  25
   3   7   5 267.382 30.5489  37
  -3   7  -5 290.439 16.4116  22
  -3  -7  -5 316.567 17.1506  12
  -3  -7  -5 293.383 14.4577  42
   3   7   5 304.379 17.3242  41
  -3   7  -6 4405.40 103.854  20
  -3  -7  -6 4301.94 102.243  16
   3  -7   6 4404.60 128.492  31
  -3  -7  -6 4339.94 102.907  28
  -3   7  -6 4285.95 103.312  30
  -3   7  -6 4332.33 102.214  29
  -3   7  -6 4443.15 105.939  25
   3   7   6 3993.93 132.182  37
  -3  -7  -6 4389.10 102.410  24
  -3  -7  -6 4076.05 98.9284  42
  -3  -7  -6 4487.06 103.574  12
  -3   7  -6 4435.74 104.916  14
  -3  -7  -7 65.2023 12.5373  12
  -3   7  -7 79.2604 12.5830  14
  -3  -7  -7 51.7835 10.7307  16
  -3   7  -7 51.3649 9.80107  30
  -3   7  -7 73.0575 11.9323  20
  -3  -7  -7 59.4122 11.4286  24
  -3   7  -7 71.5392 12.7131  25
  -3  -7  -7 51.5370 12.8637  27
  -3  -7  -7 72.8395 11.6581  28
  -3   7  -8 444.936 17.5823  14
  -3  -7  -8 436.103 17.5955  28
  -3  -7  -8 429.346 17.6903  16
  -3  -7  -8 420.922 18.6806  27
  -3  -7  -8 445.561 17.5866  24
  -3   7  -8 447.173 16.9443  20
  -3  -7  -9 14.8744 6.31081  16
  -3  -7  -9 14.3323 5.93611  24
  -3  -7  -9 10.1288 4.51593  28
   3  -8  -9 61.5292 7.95667  24
   3  -8  -9 64.6319 6.98130  12
   3  -8  -9 65.3352 7.37366  16
   3  -8  -8 207.472 12.9086  12
   3  -8  -8 140.836 9.87844  28
   3   8  -8 178.547 12.8017  29
   3   8  -8 200.454 11.6225  18
  -3   8   8 166.691 10.3251  41
   3  -8  -7 4.70681 10.3055  12
   3   8  -7 29.8322 11.3650  29
   3  -8  -7-2.44020 8.39615  28
   3   8  -7 8.38115 10.0673  18
   3   8  -7 8.09848 11.1677  20
   3   8  -7 1.74132 7.59668  19
   3  -8  -7 3.09940 9.76588  39
  -3   8   7 7.15143 10.6991  41
   3   8  -6 15758.6 342.267  30
   3  -8  -6 15722.4 341.584  39
   3   8  -6 15995.5 340.486  18
   3   8  -6 15642.0 339.228  19
   3   8  -6 15469.7 340.522  20
   3   8  -6 15598.1 339.961  21
  -3   8   6 15111.0 343.541  41
   3  -8  -6 14981.2 338.022  42
  -3  -8   6 14868.7 376.423  34
  -3   8   5 22.9369 18.2974  37
   3  -8  -5-6.63625 15.1913  33
  -3  -8   5 28.4022 21.0250  34
  -3  -8   5-7.68232 18.2871  33
   3   8  -5 3.82106 11.4365  15
   3   8  -5 16.5151 12.2354  14
   3   8  -5 3.04269 7.66128  11
   3   8  -5 10.2149 10.9002  29
   3   8  -5 12.3174 10.9975  21
   3  -8  -5 14.6658 9.89129  42
   3   8  -5 7.45766 9.83949  20
   3   8  -5 18.7415 10.8330  18
   3  -8  -4 661.991 24.8045  39
  -3   8   4 801.727 42.2588  37
   3  -8  -4 720.670 35.1890  31
   3   8  -4 613.508 25.2813  30
   3   8  -4 639.201 23.8365  29
  -3   8   4 674.583 38.7640   7
   3  -8  -4 743.597 41.0998  33
  -3  -8   4 636.425 43.8139  34
   3   8  -4 644.637 23.3710  20
   3   8  -4 706.544 25.5028  14
   3   8  -4 666.001 24.0391  11
   3  -8  -3 2.17406 8.43469  39
  -3   8   3 1.51778 15.2820  37
   3  -8  -3 3.14224 15.1191  34
  -3  -8   3 3.69686 18.7892  34
   3  -8  -3 1.54748 14.6546  33
   3   8  -3 5.95862 8.08583  15
   3   8  -3 7.97131 9.16945  14
   3   8  -3 6.81961 8.97776  30
   3  -8  -3-5.26039 14.0445  31
   3   8  -3 4.64654 8.21759  29
   3   8  -3 13.0294 16.4772   9
  -3   8   3-3.03804 13.4978   7
   3   8  -3 11.3226 11.6177  10
  -3  -8   2 53.0273 20.2051  34
   3  -8  -2 27.3058 15.2631  34
   3   8  -2 32.7307 17.1411   9
  -3   8   2 11.6563 14.1816   7
   3  -8  -2 28.6067 13.7813  31
  -3   8   2 38.2724 15.9171  37
  -3  -8   1 1490.79 61.0767  34
  -3  -8   1 1432.56 49.2149  35
  -3  -8   1 1375.77 59.3654  33
   3  -8  -1 1460.47 56.6212  33
   3  -8  -1 1438.30 53.3899  34
  -3   8   1 1474.13 52.4121  37
   3  -8  -1 1438.04 54.7449  31
   3   8  -1 1389.32 55.6690   9
   3   8  -1 1450.80 50.9053   8
  -3   8   1 1441.32 56.0161   7
  -3   8   0 208.888 18.7146  37
  -3  -8   0 206.608 18.2617  35
  -3  -8   0 228.434 26.5197  33
  -3  -8   0 193.060 18.7682  31
   3   8   0 200.610 23.9163  32
   3  -8   0 268.599 23.4208  33
   3  -8   0 234.337 20.6300  34
  -3   8   0 224.572 11.9670  11
   3  -8   0 206.563 22.4046  31
   3   8   0 239.373 23.4384   9
   3   8   0 213.867 16.8122   8
  -3   8   0 205.517 22.6694   7
   3  -8   1 619.491 31.3806  34
  -3  -8  -1 519.463 35.8666  33
   3   8   1 587.009 35.3425  32
   3  -8   1 566.271 33.1256  33
  -3  -8  -1 476.266 24.4257  31
   3   8   1 588.835 32.9492   9
  -3   8  -1 576.473 32.8652   7
   3   8   1 555.738 27.1111  37
   3   8   2 698.873 38.2339  32
  -3  -8  -2 698.392 39.3626  33
   3  -8   2 615.463 34.3877  33
   3  -8   2 709.213 40.5496  31
  -3  -8  -2 689.684 41.6494  34
  -3  -8  -2 649.047 22.2270  42
   3   8   2 699.255 25.0943  41
  -3   8  -2 684.257 34.3981   7
   3   8   2 673.427 34.9687   9
   3   8   2 614.322 32.5524  37
   3  -8   2 621.402 32.8538  34
  -3  -8  -3 71.0623 9.51060  42
   3   8   3 69.0941 12.2842  41
  -3   8  -3 67.2713 11.7814  22
  -3   8  -3 73.8709 15.1553   7
   3   8   3 47.5844 16.3877  37
   3  -8   3 72.1672 15.4131  34
  -3  -8  -3 58.3791 21.9693  34
   3   8   3 45.1946 15.9478  32
   3  -8   3 75.6236 16.0724  33
  -3  -8  -3 57.2210 16.5809  33
   3  -8   3 91.8332 21.9654  31
  -3   8  -3 86.8364 11.6517  30
  -3   8  -3 72.5321 12.3222  25
  -3   8  -3 70.5760 10.0467  20
  -3  -8  -3 69.9196 10.1989  39
  -3   8  -3 61.6806 10.7995  14
  -3   8  -4 946.683 30.2417  20
  -3  -8  -4 908.510 51.1296  34
   3   8   4 948.336 44.8364  32
   3  -8   4 878.607 49.3201  31
  -3   8  -4 921.244 29.8633  29
  -3   8  -4 914.278 31.4512  30
   3   8   4 856.169 46.9635  37
  -3  -8  -4 878.493 26.7676  38
  -3   8  -4 887.948 31.0732  22
   3   8   4 926.871 31.4512  41
  -3  -8  -4 899.915 28.3978  42
  -3  -8  -4 932.470 29.2056  12
  -3   8  -4 979.882 31.7632  14
  -3  -8  -5 317.376 16.1014  16
   3  -8   5 316.730 31.3954  31
  -3   8  -5 324.136 18.6931  30
  -3   8  -5 330.301 17.1948  29
  -3   8  -5 362.118 21.1991  25
   3   8   5 319.371 32.0482  37
  -3  -8  -5 333.188 15.7676  42
   3   8   5 345.395 18.5589  41
  -3  -8  -5 347.451 17.4534  12
  -3   8  -5 339.324 19.6606  14
  -3   8  -5 336.542 15.8023  15
  -3  -8  -6 8830.40 195.413  12
  -3   8  -6 9023.85 198.621  25
  -3   8  -6 8966.02 196.741  30
  -3   8  -6 8499.27 194.605  29
  -3  -8  -6 8794.73 194.416  24
  -3   8  -6 9028.15 196.777  20
  -3  -8  -6 8696.15 194.117  16
  -3  -8  -6 8269.09 191.914  42
   3   8   6 8479.19 194.081  41
  -3   8  -7 533.272 21.8851  14
  -3  -8  -7 519.789 19.2875  28
  -3   8  -7 505.479 20.1529  30
  -3  -8  -7 526.995 20.0702  16
  -3  -8  -7 567.727 22.5337  27
  -3   8  -7 498.073 22.2011  25
  -3   8  -7 555.357 21.6454  20
  -3  -8  -7 541.168 20.3435  24
  -3  -8  -8 2.55884 9.23997  27
  -3   8  -8 2.96602 7.05432  20
  -3   8  -8 2.66526 7.95975  14
  -3  -8  -8 8.13433 7.25471  16
  -3  -8  -8 9.89256 7.48993  24
   3   9  -8 89.7089 9.58139  29
   3  -9  -8 81.2316 8.73590  12
   3  -9  -8 79.2783 9.08777  16
  -3   9   8 73.9855 7.67719  41
   3   9  -8 91.7804 8.28109  18
   3  -9  -7 6.92709 9.63839  39
   3   9  -7-4.75847 8.85947  18
   3   9  -7 1.61718 9.79364  20
   3  -9  -7-8.45357 8.88652  12
  -3   9   7 14.3280 10.5941  41
   3   9  -6 1703.72 48.5172  29
   3   9  -6 1836.69 50.2538  30
   3  -9  -6 1762.15 49.2216  39
   3   9  -6 1743.76 46.1976  19
   3   9  -6 1862.12 48.1240  18
   3   9  -6 1752.76 47.3950  21
   3   9  -6 1742.91 47.9606  20
   3  -9  -6 1693.28 46.2452  12
   3  -9  -6 1692.62 45.9476  42
  -3   9   6 1739.37 51.1297  41
  -3   9   5 8643.88 198.256  41
   3  -9  -5 8722.34 193.270  42
   3   9  -5 8648.18 193.344  20
   3   9  -5 8686.05 193.396  21
  -3  -9   5 7838.16 226.332  34
  -3  -9   5 7627.85 220.523  33
   3  -9  -5 8415.88 219.041  33
   3   9  -5 8526.77 194.004  29
   3  -9  -5 8520.54 194.989  39
  -3   9   5 8674.45 223.586  37
   3   9  -5 8890.31 194.227  15
   3   9  -5 8583.89 191.592  11
   3   9  -5 8544.91 193.135  18
  -3  -9   4 267.475 33.0832  34
  -3  -9   4 283.074 31.6060  33
   3  -9  -4 258.254 27.5009  33
   3  -9  -4 300.525 24.0789  31
   3   9  -4 311.527 18.8152  30
   3   9  -4 263.412 16.0127  29
  -3   9   4 311.015 28.9208   7
   3  -9  -4 288.350 17.1572  39
  -3   9   4 297.985 28.8192  37
   3   9  -4 285.553 15.9090  20
   3   9  -4 331.312 18.5478  14
   3   9  -4 303.002 16.3116  11
   3  -9  -4 301.669 16.6828  42
  -3   9   3 60.7405 9.63558  23
  -3   9   3 74.8337 18.9115  37
  -3  -9   3 53.4237 22.2597  34
   3  -9  -3 69.6548 19.7194  34
   3  -9  -3 57.2041 18.9468  33
  -3  -9   3 41.3318 20.3415  33
   3   9  -3 61.3266 11.5506  30
   3  -9  -3 70.2133 16.7285  31
   3   9  -3 64.8760 10.1816  29
  -3   9   3 61.8604 18.8589   7
   3  -9  -3 65.1265 10.3611  39
   3   9  -3 54.7177 11.2021  15
   3   9  -3 61.5147 10.9135  14
   3   9  -3 66.9721 11.5198  11
   3   9  -3 47.8499 9.44582  20
  -3   9   2 1835.01 64.9955  37
   3  -9  -2 1772.05 47.4795  39
  -3  -9   2 1717.85 73.0425  33
   3  -9  -2 1874.84 67.5562  34
   3   9  -2 1768.18 46.5842  29
   3   9  -2 1788.27 48.3988  30
   3  -9  -2 1983.91 67.2893  31
   3   9  -2 1915.21 70.4432   9
  -3   9   2 1786.99 68.6292   7
  -3  -9   2 1827.61 73.9725  34
  -3   9   2 1830.03 48.0525  23
   3   9  -2 1783.59 47.1907  41
   3   9  -2 1752.77 47.3166  15
   3   9  -2 1734.10 46.9121  14
   3  -9  -1 117.341 22.1798  31
   3   9  -1 114.747 21.3002   9
   3  -9  -1 79.1236 16.9639  34
   3  -9  -1 99.0658 20.5066  33
  -3  -9   1 99.0365 24.2952  34
  -3  -9   1 99.3842 22.5110  33
  -3   9   1 77.7829 10.2084  23
  -3   9   1 83.6550 16.2260  37
   3   9  -1 82.3589 10.4572  41
  -3   9   1 78.4041 11.9143  41
   3  -9   0 7190.98 177.106  31
  -3   9   0 7153.09 177.235   7
   3   9   0 6603.06 173.551   9
  -3  -9   0 6369.42 167.114  31
  -3  -9   0 6829.55 183.275  33
   3  -9   0 7156.63 178.297  33
   3  -9   0 6802.01 172.157  34
  -3   9   0 6595.33 152.182  22
  -3   9   0 6633.80 151.811  23
  -3   9   0 6737.79 167.173  37
  -3  -9   0 6547.00 149.982  42
   3   9   0 6534.40 152.248  41
  -3  -9  -1 2360.08 84.5015  33
   3  -9   1 2507.49 81.1630  33
   3   9   1 2523.19 83.9472  32
  -3   9  -1 2307.91 59.4450  30
  -3   9  -1 2407.20 79.1705   7
   3   9   1 2334.93 77.5354   9
  -3   9  -1 2310.15 59.7334  23
  -3   9  -1 2340.75 61.0935  22
  -3  -9  -1 2301.92 58.4160  42
   3   9   1 2198.53 61.0400  41
   3  -9   1 2486.79 77.3964  34
  -3  -9  -2 648.589 23.4368  42
   3   9   2 708.551 26.6521  41
  -3   9  -2 708.005 26.4346  22
  -3   9  -2 699.410 36.9917   7
   3   9   2 678.330 36.1003   9
   3   9   2 600.390 32.8774  37
   3  -9   2 620.681 34.8388  34
  -3  -9  -2 675.285 40.9964  33
   3   9   2 676.717 40.3283  32
   3  -9   2 759.052 38.8217  33
   3  -9   2 712.886 41.8662  31
  -3  -9  -2 728.831 44.7616  34
  -3   9  -2 668.118 25.0889  30
  -3   9  -2 681.034 26.0687  25
  -3   9  -2 680.155 24.1652  14
   3   9   2 686.082 23.0779  11
  -3   9  -2 679.125 24.1475  20
   3   9   3 2986.38 96.0731  37
  -3   9  -3 3167.77 77.9728  20
   3   9   3 3214.96 99.8375  32
  -3  -9  -3 3118.49 98.7481  33
  -3  -9  -3 3222.20 108.068  34
   3  -9   3 3465.26 107.243  31
  -3   9  -3 3110.09 79.0050  30
  -3   9  -3 3191.36 80.2106  25
  -3   9  -3 3142.63 93.9442   7
   3   9   3 2985.51 93.1765   9
  -3   9  -3 3106.98 79.9526  22
  -3   9  -3 3093.51 77.9977  14
  -3  -9  -3 3139.85 76.5734  42
   3   9   3 3242.19 80.6337  41
  -3  -9  -4 97.4206 11.3439  42
   3   9   4 97.4829 14.1063  41
  -3   9  -4 83.4218 13.1887  22
  -3  -9  -4 82.7170 23.1356  34
   3   9   4 87.9407 19.1818  32
   3  -9   4 94.8292 22.0957  31
  -3   9  -4 105.832 12.4971  29
  -3   9  -4 87.0059 14.4179  25
   3   9   4 94.6326 19.6226  37
  -3   9  -4 94.8791 13.1504  20
  -3  -9  -4 85.6299 9.45757  38
  -3   9  -4 133.468 14.1837  14
  -3  -9  -5 2082.83 54.9899  38
   3   9   5 2145.61 82.2052  37
   3  -9   5 2336.57 85.3048  31
  -3   9  -5 2351.09 60.0598  29
  -3   9  -5 2364.93 61.8693  30
  -3   9  -5 2251.14 62.8106  25
  -3   9  -5 2314.00 57.8750  15
  -3   9  -5 2346.12 61.6873  14
  -3   9  -5 2335.12 60.8723  20
  -3  -9  -5 2359.67 58.1263  42
   3   9   5 2361.69 61.2599  41
  -3  -9  -6 9218.13 199.034  27
  -3   9  -6 8928.70 201.525  25
  -3  -9  -6 8550.74 195.759  42
   3   9   6 8949.19 198.148  41
  -3  -9  -6 8835.82 197.250  24
  -3  -9  -6 8653.55 196.138  16
  -3   9  -6 9015.92 200.236  30
  -3   9  -6 9085.78 198.506  29
  -3   9  -7 297.246 14.3992  30
  -3  -9  -7 279.350 15.4167  27
  -3   9  -7 271.007 14.7860  20
  -3  -9  -7 246.467 13.2006  24
  -3  -9  -7 231.311 12.2372  16
  -3   9  -7 297.187 16.1508  14
  -3  -9  -8 19.6598 5.07081  16
  -3   9  -8 24.1804 6.54989  20
  -3  -9  -8 28.0259 5.84650  24
  -3  -9  -8 17.9852 7.88336  27
   3  10  -8 45.3363 5.63926  18
   3 -10  -8 40.0199 6.11762  16
  -3  10   8 35.8192 4.65334  41
   3 -10  -7 1136.00 31.6031  39
  -3  10   7 1079.33 31.8908  41
   3  10  -7 1103.11 30.0098  18
   3 -10  -6 2551.30 65.1529  12
   3  10  -6 2899.00 69.5058  29
   3  10  -6 2765.92 67.5594  21
   3  10  -6 2863.98 68.4360  20
   3  10  -6 2702.61 65.8797  19
   3  10  -6 2742.28 67.4982  18
   3 -10  -6 2753.41 66.5658  42
  -3  10   6 2781.31 71.0479  41
   3  10  -5 11384.8 256.103  15
   3  10  -5 11208.9 253.505  11
   3  10  -5 11731.9 256.601  29
   3  10  -5 11706.1 258.494  30
   3 -10  -5 11608.6 257.105  39
   3  10  -5 11554.3 255.500  21
   3  10  -5 11491.5 255.143  20
  -3  10   5 11554.8 260.057  41
   3 -10  -5 11694.8 255.456  42
   3  10  -5 11467.7 255.270  18
  -3 -10   4 390.847 37.2727  34
  -3 -10   4 325.763 34.2858  33
   3 -10  -4 358.916 31.6649  33
   3  10  -4 439.657 22.0433  30
   3  10  -4 426.575 20.3047  29
  -3  10   4 407.363 33.1479   7
  -3  10   4 407.820 32.1327  37
   3 -10  -4 415.659 20.5278  39
   3  10  -4 448.678 19.1404  20
   3  10  -4 432.806 20.3311  15
   3  10  -4 447.458 19.4228  11
  -3  10   4 443.145 24.1267  41
   3 -10  -4 423.054 19.5652  42
  -3 -10   3 326.695 34.0340  34
   3 -10  -3 388.326 32.0074  33
  -3 -10   3 328.064 34.6820  33
   3 -10  -3 331.595 30.8243  34
   3 -10  -3 341.850 27.3705  31
   3  10  -3 366.637 19.5639  30
   3  10  -3 377.468 17.9514  29
  -3  10   3 398.695 31.7461   7
  -3  10   3 323.418 28.8893  37
   3 -10  -3 371.860 18.0787  39
   3  10  -3 325.518 15.9658  20
  -3  10   3 364.212 17.2718  23
  -3  10   3 375.285 22.1062  41
   3 -10  -3 336.785 18.3238  42
   3  10  -3 375.760 18.8361  15
   3  10  -3 347.971 18.6164  11
   3 -10  -2 210.488 25.9652  34
  -3 -10   2 251.579 30.6190  34
  -3 -10   2 268.978 32.3774  33
  -3 -10   2 189.146 25.1808  31
   3  10  -2 251.644 14.3287  29
   3  10  -2 244.672 15.7743  30
   3 -10  -2 273.359 26.1679  31
   3  10  -2 245.586 27.5780   9
   3  10  -2 216.425 22.6302   7
  -3  10   2 241.549 26.8773   7
   3 -10  -2 266.225 15.0138  39
  -3  10   2 219.493 23.7789  37
  -3  10   2 251.404 15.1449  23
   3  10  -2 251.878 15.5882  15
  -3  10   2 264.039 18.4371  41
   3 -10  -2 234.316 14.7544  42
   3  10  -2 244.350 14.5589  41
  -3 -10   1 3101.15 105.424  34
  -3 -10   1 2934.89 104.499  33
   3 -10  -1 3155.37 96.7373  34
   3 -10  -1 3189.25 101.088  33
  -3 -10   1 2841.97 93.1574  31
   3  10  -1 2878.42 73.2815  30
   3 -10  -1 3337.68 99.0791  31
   3  10  -1 2928.76 71.9805  29
   3  10  -1 3100.82 98.6807   9
   3 -10  -1 2988.09 72.8270  39
  -3  10   1 3048.12 91.2231  37
  -3  10   1 3083.77 75.5702  23
  -3  10   1 2992.71 74.4547  22
  -3 -10   1 3016.95 72.6832  42
   3  10  -1 2956.13 74.7048  41
  -3  10   1 3075.27 76.6595  41
   3  10  -1 2998.71 73.7251  15
   3  10  -1 3038.28 75.1174  11
  -3 -10   0 490.831 39.1796  33
   3 -10   0 485.834 35.7180  33
   3 -10   0 468.040 31.7842  34
  -3 -10   0 445.722 29.0062  31
   3 -10   0 492.371 35.1936  31
  -3  10   0 511.437 19.9512  30
   3  10   0 530.189 35.1221   9
  -3  10   0 482.643 34.1030   7
  -3 -10   0 501.342 19.7507  42
   3 -10   0 493.765 19.6607  42
   3  10   0 515.820 22.3772  41
  -3  10   0 487.280 20.5704  41
  -3  10   0 500.199 21.3529  23
  -3  10   0 485.452 21.4960  22
   3  10   0 522.867 21.3486  11
  -3 -10   0 467.481 38.5421  34
  -3 -10  -1 573.748 40.9111  33
   3 -10   1 683.592 37.1184  34
   3 -10   1 692.168 40.2555  33
   3 -10   1 665.019 40.7646  31
  -3  10  -1 593.617 23.7196  30
   3  10   1 678.290 37.9699   9
  -3  10  -1 676.782 39.1439   7
  -3  10  -1 626.996 23.0180  20
   3  10   1 644.102 25.8092  41
  -3 -10  -1 622.795 23.3814  42
   3  10   1 608.827 23.5203  11
  -3 -10  -2 78.6725 23.3778  34
  -3 -10  -2 63.8953 20.0958  33
   3 -10   2 74.2434 18.2628  33
  -3  10  -2 63.8347 11.6969  30
   3  10   2 71.9427 17.6877   9
  -3  10  -2 33.2401 15.4520   7
  -3  10  -2 66.3582 13.3258  22
  -3  10  -2 61.6871 10.8102  20
  -3 -10  -2 54.1793 10.5781  42
   3  10   2 80.8815 14.4137  41
  -3  10  -2 66.6425 10.9562  14
   3  10   2 70.6789 9.80275  11
  -3  10  -3-0.55241 11.7736  30
   3 -10   3-5.98300 16.5912  31
   3  10   3-2.99127 12.4425  37
  -3  10  -3 2.44609 10.2235  20
   3  10   3 10.8007 12.5952  41
  -3  10  -3 5.97018 10.6717  14
  -3 -10  -3-2.22813 19.0511  34
  -3 -10  -3 17.8158 15.2330  33
   3  10   4 482.960 34.4395  37
  -3 -10  -4 560.822 20.5705  38
  -3 -10  -4 538.611 42.2428  34
   3 -10   4 607.980 41.5676  31
  -3  10  -4 600.530 24.1566  29
  -3  10  -4 535.799 24.4763  30
  -3  10  -4 608.861 23.9204  20
   3  10   4 571.976 25.5655  41
  -3 -10  -4 587.459 22.2815  42
  -3  10  -4 570.028 23.9319  14
  -3  10  -4 581.281 22.5812  15
  -3  10  -5 55.9389 12.0606  29
  -3  10  -5 65.4538 13.4196  30
  -3  10  -5 51.7534 9.77306  15
  -3  10  -5 55.0046 12.7216  14
  -3  10  -5 56.6732 12.4499  20
  -3 -10  -5 53.9661 10.2900  42
   3  10   5 50.6434 12.0670  41
  -3 -10  -6 415.199 17.9095  27
  -3  10  -6 454.888 20.4707  14
  -3 -10  -6 415.201 16.4881  24
   3  10   6 401.218 17.1422  41
  -3 -10  -6 392.826 15.6325  42
  -3  10  -6 413.153 19.4998  30
  -3  10  -6 395.882 17.6505  29
  -3 -10  -7 8945.65 202.072  24
  -3  10  -7 9596.77 204.487  20
  -3 -10  -7 9221.59 203.754  27
  -3  10  -7 9512.05 204.072  30
  -3 -10  -8 941.779 23.7720  27
  -3  11   7 42.4525 8.37265  41
   3 -11  -7 44.9585 9.04014  24
   3  11  -7 27.9550 6.70526  18
   3 -11  -7 29.7508 5.61323  16
   3 -11  -6 8.15510 9.41673  39
   3  11  -6 15.8135 10.0766  29
   3  11  -6 7.43546 8.61378  21
   3  11  -6 15.1775 8.87483  20
   3  11  -6 0.65481 7.82718  18
   3 -11  -6 5.44226 7.37492  42
  -3  11   6 16.8292 10.6284  41
   3  11  -5 50.2869 8.23609  11
   3 -11  -5 57.1126 11.6121  39
   3  11  -5 40.5831 12.8017  30
   3  11  -5 44.8802 11.4811  29
   3  11  -5 53.1762 10.9968  21
   3  11  -5 43.7547 10.2996  18
   3  11  -5 46.5640 9.97508  20
   3 -11  -5 36.8180 10.0606  42
  -3  11   5 73.7166 14.6765  41
   3  11  -4 1948.07 53.2554  30
   3  11  -4 1867.77 51.1976  29
   3 -11  -4 1860.96 51.3835  39
   3  11  -4 1766.86 48.7964  20
   3 -11  -4 1835.05 50.4897  42
   3  11  -4 1957.51 50.7177  11
   3  11  -4 1975.43 51.9694  15
  -3 -11   3 58.3195 21.2798  34
  -3 -11   3 29.2361 19.7764  33
   3 -11  -3 52.0861 19.1838  33
   3  11  -3 57.4661 12.6729  30
   3  11  -3 63.1482 11.7963  29
  -3 -11   3 58.2583 19.5942  31
   3 -11  -3 70.5738 11.2451  39
  -3  11   3 76.7926 19.8302   7
  -3  11   3 48.6951 16.6262  37
   3 -11  -3 70.6033 11.7793  42
  -3  11   3 64.3750 14.2221  41
   3  11  -3 64.2998 12.8911  15
   3  11  -3 47.7413 12.0500  11
   3 -11  -2 525.025 36.5887  34
  -3 -11   2 452.159 34.8006  31
  -3 -11   2 559.463 42.3905  33
   3  11  -2 519.892 21.8907  30
   3 -11  -2 563.346 35.1361  31
   3  11  -2 519.978 20.5130  29
   3 -11  -2 569.784 21.1489  39
   3  11  -2 534.392 38.0502   9
  -3  11   2 522.003 37.5122   7
  -3 -11   2 481.959 40.3960  34
   3  11  -2 502.813 20.6551  41
  -3  11   2 578.789 25.6467  41
   3 -11  -2 508.198 22.2619  42
   3  11  -2 515.801 22.0044  15
  -3 -11   1 98.3394 18.9638  31
   3 -11  -1 121.406 23.7721  31
   3  11  -1 117.596 12.9400  41
  -3 -11   1 120.907 11.3547  42
  -3  11   1 103.169 13.9446  41
   3 -11  -1 125.939 13.0719  42
   3  11  -1 162.853 25.4558   9
   3  11  -1 89.0818 18.9842   7
   3  11  -1 128.564 13.1057  15
   3  11  -1 138.277 14.1089  11
  -3 -11   1 141.584 27.5466  34
   3 -11  -1 99.3382 19.8120  34
  -3 -11   1 125.654 24.8400  33
   3 -11  -1 133.684 24.3764  33
  -3 -11   0 10939.2 284.203  33
   3 -11   0 11729.9 280.191  33
   3 -11   0 11475.1 272.986  34
   3 -11   0 11580.3 277.215  31
  -3  11   0 11026.2 246.403  30
  -3  11   0 11039.7 245.410  20
   3  11   0 11108.7 273.619   9
  -3  11   0 11056.7 276.919   7
  -3 -11   0 10992.8 285.501  34
   3 -11   0 11194.9 246.683  42
  -3  11   0 11017.2 247.382  41
  -3 -11   0 11167.4 246.754  42
   3  11   0 10941.7 248.966  41
   3  11   0 11178.3 247.736  11
   3  11   0 11207.3 246.098  15
   3 -11   1 197.269 27.8538  31
  -3  11  -1 218.086 14.9547  30
  -3  11  -1 197.938 13.4149  20
   3  11   1 216.245 24.3496   9
  -3  11  -1 157.180 22.9397   7
  -3 -11  -1 168.794 27.0679  33
   3 -11   1 218.609 24.3929  33
  -3 -11  -1 186.763 13.9240  42
   3  11   1 183.412 16.7712  41
   3  11   1 162.682 13.6946  11
  -3  11  -2 57.3802 12.2713  30
  -3  11  -2 58.4814 10.7863  20
  -3  11  -2 41.3469 16.3646   7
  -3 -11  -2 40.9804 11.4072  42
   3  11   2 53.9473 9.70072  11
  -3  11  -2 50.9642 10.5111  14
  -3 -11  -2 56.4265 19.6255  33
   3 -11   2 42.8708 16.1870  33
  -3 -11  -3 36.8178 15.5277  33
  -3 -11  -3 81.0284 22.5841  34
  -3  11  -3 71.7417 12.0327  14
   3  11   3 45.4051 13.2691  41
  -3  11  -3 60.9474 11.5796  20
  -3  11  -3 54.9266 12.6460  30
  -3  11  -3 54.2612 12.5850  29
   3 -11   3 42.9921 19.8995  31
  -3  11  -4 88.9520 12.3779  20
  -3  11  -4 62.9912 13.0575  30
  -3  11  -4 70.7248 11.5845  15
  -3  11  -4 89.2260 12.8455  14
  -3 -11  -4 80.2102 9.91122  38
  -3 -11  -4 77.9126 11.0034  42
   3  11   4 104.113 14.2735  41
  -3  11  -5 219.870 14.7033  29
  -3 -11  -5 185.195 12.0323  27
  -3  11  -5 195.424 14.8497  14
  -3  11  -5 181.633 12.1334  15
  -3  11  -5 200.988 14.9709  20
  -3 -11  -5 225.548 13.2876  42
   3  11   5 193.193 14.7968  41
  -3 -11  -6 113.784 9.76462  27
  -3  11  -6 139.003 12.1819  14
  -3  11  -6 133.869 11.7515  20
  -3 -11  -6 136.113 9.07294  24
  -3  11  -6 151.313 12.4855  30
  -3  11  -6 121.388 10.6933  29
   3  11   6 138.332 10.5319  41
  -3  11  -7 760.832 21.1422  14
  -3  11  -7 702.626 19.8107  30
   3  12  -7 12.8411 5.74333  29
  -3  12   7 3.49987 5.07312  41
   3 -12  -7 12.6769 6.14615  24
   3  12  -6 8.39683 8.29061  29
   3  12  -6-2.19117 6.95055  21
   3  12  -6 5.16995 6.50899  18
   3 -12  -6 5.99863 6.33371  42
  -3  12   6 4.87496 9.00477  41
   3 -12  -5 89.9566 11.0915  39
   3  12  -5 90.6691 12.3805  30
   3  12  -5 69.4912 10.9557  29
   3  12  -5 85.9938 10.5381  21
   3  12  -5 73.8047 9.04139  20
   3  12  -5 78.7228 9.79865  18
   3 -12  -5 81.4325 10.0686  42
  -3  12   5 90.3979 13.0306  41
   3  12  -4 208.444 15.4956  30
   3  12  -4 196.487 14.1512  29
   3 -12  -4 179.730 13.3973  39
   3  12  -4 208.819 12.9286  11
   3  12  -4 206.682 15.0344  15
   3  12  -4 166.282 11.2418  20
   3  12  -4 203.238 14.2656  21
  -3  12   3 614.467 25.9081  41
   3 -12  -3 620.307 23.4960  42
   3  12  -3 581.898 23.8049  30
   3  12  -3 581.105 22.2653  29
   3  12  -3 570.710 22.8233  11
   3  12  -3 603.385 24.0487  15
   3 -12  -3 603.656 22.7229  39
   3 -12  -2 7566.79 168.089  42
  -3  12   2 7580.55 170.499  41
   3 -12  -2 7460.88 166.646  39
  -3 -12   2 7656.13 165.890  38
   3  12  -2 7544.03 168.000  15
   3  12  -2 7214.31 167.229  30
   3  12  -2 7341.16 166.056  29
   3 -12  -1 5263.50 144.388  31
  -3  12   1 5037.49 147.054   7
   3  12  -1 4550.13 141.270   7
   3  12  -1 5206.92 145.424   9
  -3 -12   1 5447.86 156.609  34
   3 -12  -1 5233.19 120.402  42
   3  12  -1 4953.21 120.059  41
  -3 -12   1 5128.20 118.146  42
  -3  12   1 5324.98 121.985  41
   3  12  -1 5178.84 119.957  15
   3  12  -1 5202.33 120.848  11
  -3 -12   1 4963.41 152.892  33
   3 -12  -1 5442.28 150.761  33
  -3  12   0 13570.3 330.594   7
   3  12   0 13230.6 324.711   9
   3  12   0 12560.5 328.037   7
  -3 -12   0 12887.7 335.212  33
   3 -12   0 14428.4 333.827  33
  -3 -12   0 13928.4 340.179  34
  -3 -12   0 13913.4 299.934  42
   3 -12   0 13750.7 299.520  42
  -3  12   0 13571.2 299.803  41
   3  12   0 13652.2 301.968  41
   3  12   0 13815.0 299.256  15
   3  12   0 13707.6 300.669  11
   3 -12   0 14090.4 330.109  31
  -3  12   0 13330.5 298.953  30
  -3  12  -1 2093.44 55.2413  30
   3 -12   1 2096.93 78.1182  31
  -3  12  -1 2031.11 75.7617   7
   3  12   1 1939.31 77.0915   7
  -3 -12  -1 2116.67 81.2380  33
   3 -12   1 2164.16 77.8461  33
  -3 -12  -1 2066.22 83.0174  34
  -3  12  -1 2002.85 53.3106  20
  -3 -12  -1 2152.65 55.3189  42
   3  12   1 2175.59 57.7177  41
   3  12   1 2084.91 54.6633  11
  -3  12  -2 8013.95 177.173  29
  -3  12  -2 7938.68 177.157  30
  -3 -12  -2 8077.69 176.352  42
  -3  12  -2 7517.16 174.693  20
   3  12   2 7881.20 173.817  11
  -3  12  -2 7381.25 173.611  14
  -3  12  -3 295.192 15.9577  20
  -3  12  -3 310.751 17.5083  29
  -3  12  -3 316.277 18.2105  30
  -3 -12  -3 293.334 15.5580  38
  -3 -12  -3 323.689 17.1858  42
   3  12   3 325.971 19.4348  41
  -3  12  -3 312.769 16.1944  14
  -3  12  -4 68.7194 11.1664  20
  -3  12  -4 57.1127 12.2651  30
  -3 -12  -4 56.1828 9.09996  38
  -3  12  -4 69.7584 10.6183  15
  -3  12  -4 67.2136 10.9235  14
  -3 -12  -4 74.2690 11.0197  42
   3  12   4 89.8024 13.2018  41
  -3  12  -5 24.1938 9.27497  14
  -3  12  -5 17.8274 10.4518  30
  -3  12  -5 30.1631 9.44121  29
  -3  12  -5 20.5566 9.43616  20
  -3 -12  -5 33.1442 8.54048  42
   3  12   5 17.2659 9.59183  41
  -3  12  -6 277.713 12.7433  20
  -3  12  -6 296.091 13.1572  14
  -3  12  -6 294.106 13.3139  30
  -3  12  -6 269.876 11.7794  29
   3  13  -6 293.590 11.8716  29
  -3  13   6 292.181 12.2769  41
   3  13  -6 301.693 10.1729  18
   3  13  -5 956.121 27.0212  21
   3  13  -5 970.600 27.3819  29
   3 -13  -5 961.960 26.8003  42
  -3  13   5 927.983 28.8379  41
   3  13  -5 968.396 26.5674  18
   3  13  -4 1116.18 31.2055  18
   3  13  -4 1096.75 32.5470  15
   3  13  -4 1124.15 31.0646  11
   3  13  -4 1082.73 31.6194  21
  -3  13   4 1110.19 34.2222  41
   3  13  -4 1089.61 32.8485  30
   3  13  -4 1108.28 31.3283  29
   3 -13  -4 1084.80 31.3301  39
   3  13  -3 660.250 23.9871  30
   3  13  -3 672.812 22.8240  29
  -3  13   3 724.845 26.3158  41
   3 -13  -3 668.725 23.9835  42
   3 -13  -3 692.201 22.9344  39
   3  13  -3 690.362 23.4641  11
   3  13  -3 723.408 24.9251  15
   3  13  -2 917.167 27.4939  29
   3  13  -2 899.055 28.4612  30
  -3 -13   2 923.577 27.5748  38
   3 -13  -2 891.726 27.2285  39
  -3  13   2 958.742 31.4071  41
   3 -13  -2 975.420 29.6613  42
   3  13  -2 971.544 30.0789  15
  -3 -13   1 13139.0 275.927  38
  -3 -13   1 12345.9 273.690  42
  -3  13   1 12129.8 276.360  41
   3  13  -1 12097.4 275.654  41
   3 -13  -1 12982.9 276.434  42
   3  13  -1 12452.6 276.641  11
   3  13  -1 12786.9 276.095  15
  -3 -13   0 55.8759 9.90898  42
   3 -13   0 54.9381 8.96782  42
   3  13   0 47.1459 11.3035  41
   3  13   0 43.9151 9.33694  15
   3  13   0 50.2145 9.90260  11
  -3  13  -1 392.941 15.9429  20
  -3  13  -1 414.106 18.5717  29
  -3  13  -1 368.154 17.2827  30
  -3 -13  -1 378.110 18.0547  38
   3  13   1 401.101 19.8550  41
  -3 -13  -1 417.194 18.2311  42
   3  13   1 361.015 16.6780  11
  -3  13  -2 19.4976 10.5116  29
  -3  13  -2 47.7724 10.7948  30
  -3 -13  -2 25.0652 10.0271  42
   3  13   2 22.1143 12.0363  41
  -3  13  -2 23.6745 8.47917  20
  -3  13  -3 1757.97 46.9467  20
  -3  13  -3 1913.51 48.9634  29
  -3  13  -3 1829.62 49.1859  30
  -3 -13  -3 1887.90 47.0718  38
  -3 -13  -3 1837.28 48.2396  42
   3  13   3 1935.31 50.5089  41
  -3  13  -3 1831.18 48.4265  15
  -3  13  -3 1757.99 46.1248  14
  -3  13  -4 296.233 14.1975  20
  -3  13  -4 321.899 14.0114  14
  -3  13  -4 326.150 14.4882  15
  -3  13  -4 332.750 15.7492  29
  -3  13  -4 286.812 15.5901  30
   3  13   4 328.135 16.0084  41
  -3 -13  -4 295.632 12.8222  38
  -3  13  -5 76.9213 8.30459  20
  -3  13  -5 75.2478 9.55239  30
  -3  13  -5 78.5523 8.73308  29
  -3 -13  -5 74.3932 7.95387  42
   3  13   5 76.8892 8.98492  41
  -3  13  -5 74.1673 8.02177  14
   3  14  -5 72.3753 6.43797  21
   3  14  -5 81.4532 6.02856  29
   3  14  -5 78.7172 5.62169  18
   3 -14  -5 78.9761 6.45880  42
   3  14  -4 217.177 11.0838  21
   3  14  -4 208.539 10.2463  18
   3 -14  -4 219.411 10.8705  42
  -3  14   4 187.183 11.9836  41
   3  14  -4 205.445 10.2126  29
  -3  14   3 1465.54 40.2385  41
   3 -14  -3 1528.96 39.1780  42
   3  14  -3 1466.61 37.4553  29
   3  14  -3 1490.80 38.8489  11
   3  14  -3 1541.35 39.6845  15
   3 -14  -2 360.263 15.4429  42
  -3  14   2 332.718 15.5354  41
  -3 -14   2 323.692 13.5742  38
   3  14  -2 347.555 15.5725  15
   3  14  -2 326.003 15.0123  11
  -3  14   1 269.687 12.7971  29
   3 -14  -1 284.352 13.5041  42
  -3 -14   1 291.304 13.7439  38
   3  14  -1 274.785 14.0773  11
   3  14  -1 299.348 14.0107  15
  -3  14   0 129.245 10.6806  29
   3 -14   0 112.792 8.76580  42
   3  14   0 139.237 11.5558  41
  -3 -14   0 135.283 9.95700  42
  -3 -14   0 134.848 11.0495  38
   3  14   0 143.265 10.8546  11
   3  14   0 147.340 10.1886  15
  -3 -14  -1 923.813 27.4372  38
  -3  14  -1 883.995 27.2218  29
  -3  14  -1 861.084 25.7108  30
  -3 -14  -1 932.052 27.1857  42
   3  14   1 900.835 28.6883  41
  -3  14  -2 621.511 21.0226  29
  -3  14  -2 597.051 20.2937  30
   3  14   2 602.361 22.1533  41
  -3 -14  -2 608.306 20.7328  42
  -3  14  -2 554.526 18.1082  20
  -3  14  -3 456.229 17.2535  15
  -3  14  -3 460.259 15.5539  20
  -3  14  -3 458.981 17.5485  30
  -3  14  -3 464.463 17.4475  29
  -3 -14  -3 468.661 17.3892  42
  -3 -14  -3 486.470 16.5576  38
  -3  14  -4 742.218 21.2560  20
  -3  14  -4 782.046 22.0188  15
  -3  14  -4 804.960 23.2103  30
   3  14   4 770.311 23.2251  41
   3 -15  -3 873.476 23.1551  42
   3  15  -3 864.583 22.9120  18
   3  15  -2 1074.40 27.2715  21
   3  15  -2 1036.23 26.6985  15
   3 -15  -2 1047.79 26.4187  42
  -3 -15   1 244.648 11.0946  38
   3  15  -1 235.119 10.5997  15
   3 -15  -1 243.872 10.0270  42
  -3 -15   0 92.7063 8.65890  38
  -3 -15   0 74.0583 6.44222  42
  -3  15   0 79.8825 7.28159  29
  -3  15  -1 444.423 15.9278  15
  -3 -15  -1 432.061 15.3887  38
  -3 -15  -1 395.950 14.2092  42
   3  15   1 413.045 15.3254  41
  -3  15  -1 417.456 14.8027  29
   3 -15   2 1481.24 36.5769  38
   3  15   2 1762.71 40.7696  41
  -3 -15  -2 1788.28 39.8936  42
  -3  15  -2 1789.13 39.9153  29
  -3  15  -2 1491.85 37.5209  30
  -3  15  -3 1249.61 30.0435  15
  -3  15  -3 1285.49 30.1677  29
  -3 -15  -3 1259.99 30.0798  42
   3  16  -1 110.207 6.24833  21
  -3  16   1 81.6761 5.13406  15
  -3 -16   0 348.114 11.1799  38
   3 -16   0 338.901 10.7022  38
  -3  16   0 370.258 11.3011  15
   4   0 -10 462.671 17.0731  28
   4   0 -10 432.085 17.2928   6
   4   0  -9 0.34099 7.96719  12
   4   0  -9 0.92230 11.3278  28
   4   0  -9 11.0439 9.13303  24
   4   0  -9 3.01333 12.1762   5
   4   0  -9 2.76855 12.2073   6
   4   0  -8 264.219 18.3577   5
   4   0  -8 249.352 18.0066  28
   4   0  -8 231.140 17.8221   6
   4   0  -8 230.058 15.8795  24
   4   0  -8 252.743 15.8705  18
   4   0  -8 234.966 30.5297   2
   4   0  -7-4.14226 9.80950  18
   4   0  -7 17.9422 21.2387   2
   4   0  -7 11.6839 10.4336  24
   4   0  -7 0.56777 12.1528   5
   4   0  -6 14.3462 8.17921  18
   4   0  -6 14.6394 9.86566   5
   4   0  -6 1.93750 17.7415   2
  -4   0   5-0.94033 10.3381  37
   4   0  -5 6.33320 16.6902   2
   4   0  -4 45473.5 979.282   8
   4   0  -4 45161.9 988.506   2
  -4   0   4 44910.7 976.013  37
   4   0  -3-7.54595 13.3993   2
  -4   0   3 11.8619 9.64068  37
   4   0  -3 9.03353 4.88732  36
   4   0  -3 3.91392 12.6999  10
   4   0  -3 3.91373 9.76789   8
   4   0  -2 52929.6 1146.52  31
   4   0  -2 54392.7 1141.25  36
  -4   0   2 52527.7 1147.66  35
   4   0  -2 54407.6 1150.97   2
   4   0  -2 51548.5 1137.84  32
   4   0  -2 54269.6 1146.26   8
  -4   0   2 53277.7 1142.89   7
   4   0  -2 54418.6 1140.43   9
  -4   0   2 54616.9 1145.06  37
   4   0  -1 2.21206 7.55527  32
   4   0  -1 9.29726 8.39633  36
  -4   0   1 32.2736 11.1360  35
  -4   0   1 27.6741 9.21691   7
   4   0  -1 19.1099 10.9519  10
   4   0  -1 5.51051 8.48213  31
   4   0   0 1504.42 40.4450  32
   4   0   0 1533.23 38.7390  31
  -4   0   0 1579.24 44.0679  35
   4   0   0 1469.91 40.6868  10
  -4   0  -1 12.6323 14.3201   1
   4   0   1-0.53512 5.75746  31
  -4   0  -1 9.54521 11.1860  35
   4   0   1 6.24126 10.2186  36
   4   0   1 1.05087 7.18000  10
   4   0   2 1879.95 52.6795  32
   4   0   2 1882.44 51.2071  36
  -4   0  -2 1831.52 57.9161   1
   4   0   3 3.39706 9.94952  36
   4   0   3 3.94785 12.6181  32
  -4   0  -3 2.35633 17.5255   1
   4   0   4 55.5247 11.7571  36
  -4   0  -4 54.4315 9.72458   3
  -4   0  -4 53.5484 19.8534   1
  -4   0  -4 54.4075 9.61140   4
  -4   0  -5-3.87958 20.5377   1
  -4   0  -5-2.87050 10.4130   3
   4   0   5-1.14722 12.4592  32
   4   0   6 5005.60 143.684  32
  -4   0  -6 5749.28 130.362  24
  -4   0  -6 5501.91 129.890   6
  -4   0  -6 5429.47 132.231   3
  -4   0  -6 5088.04 163.854   1
  -4   0  -6 5613.75 129.097  27
  -4   0  -6 5542.55 130.458  28
  -4   0  -6 5731.07 129.845  25
  -4   0  -6 5611.92 129.897  16
  -4   0  -6 5599.24 128.775  12
  -4   0  -6 5858.60 128.801  13
   4   0   7 4.04727 16.9541  37
  -4   0  -7 11.6845 10.2323  25
  -4   0  -7 1.09885 12.2757  28
  -4   0  -7 16.3623 11.7940  27
  -4   0  -7-0.64641 14.0417   3
  -4   0  -7-7.87206 23.6030   1
  -4   0  -7 12.4899 12.5975   6
  -4   0  -7 17.3797 9.87024  13
  -4   0  -7 1.03098 11.9914  16
  -4   0  -7 14.0410 12.7309  24
  -4   0  -8 32034.4 704.151  27
  -4   0  -8 31054.7 703.642  25
  -4   0  -8 33394.5 707.141  24
  -4   0  -8 33055.4 706.126   6
  -4   0  -8 33878.3 706.226  16
  -4   0  -8 33561.7 706.775  28
  -4   0  -9 11.4507 10.3349   6
  -4   0  -9 2.55047 10.1562  16
  -4   0  -9 11.5792 10.5130  28
  -4   0  -9-2.43376 10.8800  24
  -4   0 -10 423.464 13.4862  28
  -4   0 -10 405.346 14.5267  24
   4  -1 -10 70.5269 10.0469   6
   4   1 -10 74.4924 8.80713  28
   4  -1 -10 65.5304 10.0555  28
   4  -1  -9 400.908 20.4735   5
   4  -1  -9 382.966 16.9897  12
   4   1  -9 393.847 19.0179  28
   4  -1  -9 378.298 19.8263  28
   4  -1  -9 397.446 19.6673   6
   4  -1  -9 393.787 17.8771  24
   4  -1  -9 371.024 16.7527  16
   4  -1  -8 1313.04 41.4502   5
   4  -1  -8 1279.02 38.6842  24
   4   1  -8 1263.74 38.1110  24
   4  -1  -8 1331.22 40.7171   6
   4  -1  -8 1238.96 62.7272   2
   4   1  -8 1341.82 40.4060  28
  -4   1   8 1402.12 64.6911  35
  -4  -1   8 1417.78 65.5792  35
   4   1  -8 1233.54 36.0506  16
   4   1  -8 1346.85 39.3322  18
   4  -1  -8 1371.81 39.3329  18
   4  -1  -7 453.979 19.7861  18
   4   1  -7 455.352 20.1647  18
   4  -1  -7 460.991 39.7140   2
   4   1  -7 465.621 20.0395  24
   4  -1  -7 467.317 20.4875  24
   4  -1  -7 441.595 21.6384   6
  -4   1   7 435.567 37.5417  35
  -4  -1   7 453.004 38.5322  35
   4  -1  -7 441.163 22.4800   5
   4  -1  -6 955.100 31.8671   5
  -4   1   6 997.151 50.7455  35
  -4  -1   6 1082.79 52.8626  35
   4  -1  -6 962.988 29.9946  24
   4  -1  -6 1034.10 52.9053   2
   4   1  -6 969.526 30.2597  19
   4  -1  -6 1026.48 30.0370  18
   4   1  -6 1004.56 30.3277  18
  -4   1   6 1039.69 44.2684  37
  -4  -1   5 3249.45 97.4184  35
   4  -1  -5 3288.37 100.069   2
  -4   1   5 3266.40 90.0861  37
  -4  -1   4 16326.1 375.764  37
  -4   1   4 17208.0 382.283  37
   4  -1  -4 17273.4 390.980   2
  -4  -1   4 17499.8 388.155  35
   4   1  -4 16952.3 384.544   8
   4  -1  -4 17192.0 379.889   8
   4   1  -4 17459.7 384.559  10
  -4  -1   3 2206.53 57.6340  37
  -4   1   3 2301.66 62.3339  37
   4  -1  -3 2271.42 67.3851   2
   4  -1  -3 2109.04 50.5896  36
  -4  -1   3 2228.45 65.1761  35
   4   1  -3 2106.29 53.9752  36
  -4   1   3 2316.54 64.1210  35
   4   1  -3 2245.88 58.5918   9
  -4   1   3 2228.81 56.9387   7
   4  -1  -3 2148.43 58.9767   8
   4   1  -3 2173.35 62.7496   8
   4   1  -3 2342.29 64.4258  10
   4   1  -2 9586.03 213.170  32
   4  -1  -2 9507.29 209.018  32
   4  -1  -2 9771.08 219.584  31
  -4  -1   2 9251.51 215.749  37
  -4   1   2 9753.18 218.811  37
   4  -1  -2 9820.03 223.398   2
   4   1  -2 9591.50 215.173  36
   4  -1  -2 9532.77 213.141  36
  -4   1   2 9786.75 219.135  35
   4   1  -2 9738.88 215.971   9
  -4   1   2 10227.7 217.681   7
   4  -1  -2 10090.9 217.225   8
   4   1  -2 9834.40 220.518   8
   4  -1  -2 10017.3 221.353  10
   4   1  -1 9870.42 220.401  32
  -4   1   1 10336.4 223.889  37
   4  -1  -1 10056.2 223.240  10
   4   1  -1 9597.63 221.116  36
  -4   1   1 10141.2 222.189  35
   4   1  -1 9895.17 223.660  10
  -4   1   1 10520.2 223.738   7
   4  -1  -1 10084.9 222.679  31
   4   1  -1 9333.65 220.463  31
   4   1   0 173.731 10.4360  31
   4  -1   0 192.775 12.8822  31
  -4   1   0 199.498 14.2141  35
  -4  -1   0 177.586 10.3522  34
   4   1   0 184.200 13.0586  32
   4   1   0 173.404 13.8478  10
  -4   1   0 199.069 14.8946   7
   4  -1   0 205.008 12.9392  10
   4   1   1 11506.4 267.833  32
  -4  -1  -1 11805.8 262.031  34
   4   1   1 12440.9 268.596  36
  -4   1  -1 12085.0 268.987  35
  -4  -1  -1 12773.4 274.246   1
   4  -1   1 11985.7 264.179  31
   4   1   1 11871.5 259.261  31
   4  -1   1 12476.7 263.117  10
   4   1   2 1212.36 37.5487  32
   4   1   2 1152.99 35.5839  36
  -4  -1  -2 1180.76 42.5991   1
   4  -1   2 1143.85 30.8682  31
   4  -1   2 1112.14 26.7792  10
   4  -1   3 1132.48 38.8990  36
   4   1   3 1187.51 39.6451  36
   4   1   3 1201.23 42.3331  32
   4  -1   3 1148.53 34.9168  31
  -4  -1  -3 1117.63 47.5846   1
   4   1   4 340.052 22.7856  32
   4  -1   4 368.848 23.9807  32
   4   1   4 346.868 20.7980  36
   4  -1   4 376.023 21.1553  36
  -4  -1  -4 336.893 30.7194   1
  -4  -1  -4 343.759 16.1138   3
  -4  -1  -4 356.043 16.1124   4
  -4   1  -4 327.424 16.1612   3
  -4  -1  -5 32.9639 20.3665   1
  -4  -1  -5 34.0863 11.0745   3
   4  -1   5 50.4602 14.9490  32
   4   1   5 35.7201 13.9098  32
   4  -1   6 1764.73 62.8351  32
  -4  -1  -6 1927.69 49.8910  24
  -4   1  -6 1892.10 50.4767  24
  -4  -1  -6 1798.07 49.5845   6
  -4  -1  -6 1807.49 78.4012   1
  -4  -1  -6 1762.54 52.0272   3
  -4  -1  -6 1800.31 49.3559  27
  -4   1  -6 1877.06 50.1835  28
  -4  -1  -6 1812.96 49.0084  25
  -4   1  -6 1821.33 48.8148  27
  -4   1  -6 1862.61 49.8523  25
  -4   1  -6 1861.70 49.6144  16
  -4   1  -6 1728.29 47.6071  12
  -4  -1  -6 1763.76 48.6507  12
  -4   1  -6 1813.93 47.9136  13
   4   1   7 29.9871 20.6309  37
  -4  -1  -7 41.4202 10.5935  25
  -4   1  -7 51.2879 11.2926  27
  -4  -1  -7 49.9387 12.7550  27
  -4   1  -7 34.9921 11.3540  25
  -4   1  -7 47.3951 12.6715  28
  -4  -1  -7 45.6412 15.6361   3
  -4   1  -7 18.2779 25.2743   1
  -4  -1  -7 10.4431 24.0587   1
  -4  -1  -7 47.5758 13.3239   6
  -4   1  -7 46.9501 9.85577  13
  -4   1  -7 53.0986 13.0021  16
  -4  -1  -7 30.7920 10.2975  13
  -4  -1  -7 34.9210 11.5169  12
  -4   1  -7 48.4278 13.9749  24
  -4  -1  -7 41.1676 13.3047  24
  -4   1  -8 1777.78 47.1394  28
  -4  -1  -8 1623.52 45.3508  27
  -4  -1  -8 1481.98 43.0108  25
  -4   1  -8 1547.33 44.2118  25
  -4  -1  -8 1496.06 42.5876  13
  -4  -1  -8 1656.97 46.3855   6
  -4  -1  -8 1655.97 47.2190  24
  -4   1  -8 1803.04 48.7486  24
  -4   1  -8 1724.94 46.2680  16
  -4  -1  -8 1690.37 46.5726  16
  -4  -1  -9 98.6188 12.0057   6
  -4  -1  -9 91.1263 12.4058  24
  -4   1  -9 93.8625 12.9074  24
  -4  -1  -9 91.7476 11.5639  16
  -4   1  -9 107.006 11.2307  16
  -4  -1  -9 94.9037 12.6062  28
  -4   1  -9 97.3131 11.6153  28
  -4  -1 -10 147.268 8.32674  16
  -4  -1 -10 181.000 8.83138  28
  -4  -1 -10 159.771 9.22793  24
  -4   1 -10 170.550 9.49883  24
   4   2 -10 39.3570 8.65183   6
   4  -2 -10 56.9102 8.57774   6
   4  -2  -9 3847.33 90.8446  12
   4   2  -9 3846.59 90.9636  28
   4   2  -9 3919.98 93.4076   5
   4  -2  -9 3976.20 93.3986   5
   4  -2  -9 3884.30 91.8560   6
   4   2  -9 3933.99 92.2742   6
   4  -2  -9 3787.26 90.4415  16
   4  -2  -9 3616.51 90.2644  24
   4   2  -8 260.178 13.0339  12
   4  -2  -8 237.947 16.4727  24
   4   2  -8 245.931 15.2673  24
   4  -2  -8 278.303 18.1292   6
   4   2  -8 279.951 18.2162   6
   4   2  -8 279.535 17.4048  28
   4  -2  -8 277.920 18.5249  28
   4  -2  -8 281.336 16.6872  18
   4   2  -8 272.664 18.9811   5
   4  -2  -8 269.342 18.6479   5
   4  -2  -7 220.594 17.0719   5
   4   2  -7 215.678 17.1644   5
  -4   2   7 207.418 23.6969  37
   4  -2  -7 201.636 29.7943   2
   4   2  -7 208.306 29.7013   2
   4   2  -7 212.310 14.5375  24
   4  -2  -7 222.679 15.5954  24
   4  -2  -7 215.797 16.5093   6
   4   2  -7 198.543 16.2435   6
  -4  -2   7 257.091 31.9520  35
  -4   2   7 202.350 27.9091  35
   4   2  -7 217.104 14.6621  19
   4  -2  -7 232.623 14.7571  18
   4   2  -7 234.290 15.0911  18
   4   2  -6 136.104 13.3120   5
   4  -2  -6 125.300 12.6846   5
   4   2  -6 157.010 11.9758  29
   4  -2  -6 120.919 23.2450   2
   4   2  -6 174.300 26.1832   2
   4   2  -6 155.373 11.8644  19
   4  -2  -6 137.002 10.8406  18
   4   2  -6 115.024 11.4118  18
  -4   2   6 130.941 22.9963  35
  -4  -2   6 188.834 26.8515  35
  -4   2   6 130.054 19.0537  37
   4  -2  -6 154.041 12.5115  24
  -4  -2   5 20.7599 16.7755  35
  -4   2   5 40.1812 14.4979  37
   4  -2  -5 31.6990 16.2064   2
   4   2  -5 66.0838 19.8280   2
   4  -2  -4 6992.38 168.990  31
  -4   2   4 7178.05 170.057  37
   4  -2  -4 6844.81 174.728   2
   4   2  -4 7023.97 175.528   2
  -4  -2   4 6879.30 172.418  35
  -4   2   4 6731.34 158.239   7
   4   2  -4 6733.55 171.052   8
   4   2  -4 7101.08 168.576  10
   4  -2  -3 14105.3 319.198  31
  -4   2   3 14698.2 320.276  37
  -4  -2   3 13271.1 309.511  37
   4  -2  -3 14723.8 324.057   2
   4   2  -3 14711.8 324.447   2
   4  -2  -3 13699.2 306.164  36
   4   2  -3 14070.2 312.438  36
  -4   2   3 14272.1 318.822  35
  -4  -2   3 14605.1 322.456  35
   4   2  -3 14413.3 316.933   9
  -4   2   3 15102.8 314.596   7
   4   2  -3 13767.3 320.132   8
   4  -2  -3 14281.6 312.496   8
   4   2  -3 15166.6 320.794  10
   4  -2  -2 4733.43 107.813  32
   4   2  -2 4757.37 114.022  32
   4  -2  -2 4919.50 119.378  33
   4  -2  -2 4588.33 117.699  31
  -4   2   2 4999.63 119.254  37
   4  -2  -2 5049.64 121.106   2
   4   2  -2 4875.65 121.036   2
   4   2  -2 4980.87 116.179  36
  -4   2   2 4964.97 116.306  35
  -4  -2   2 5009.95 121.031  35
   4  -2  -2 5060.95 113.325   8
   4   2  -2 4903.61 116.577   9
  -4   2   2 5036.60 116.564   7
   4   2  -2 4853.10 119.097  10
   4  -2  -1 4694.53 107.810  31
  -4   2   1 4463.46 107.169  37
   4   2  -1 4458.34 105.663  32
   4  -2  -1 4562.80 107.045  33
  -4   2   1 4523.68 106.838   7
   4   2  -1 4324.53 105.796  36
  -4  -2   1 4324.98 108.782  35
  -4   2   1 4504.76 103.663  35
   4  -2   0 15675.6 338.564  31
  -4   2   0 15439.7 335.822  35
  -4  -2   0 15269.6 336.769  34
  -4  -2   0 15270.6 343.108  35
  -4   2   0 15807.0 341.381   1
  -4  -2   0 14975.1 341.121   1
   4   2   0 14893.3 338.989  32
   4  -2   0 15398.4 337.141  33
  -4   2   0 15789.8 340.768   7
   4  -2   0 15345.1 337.043  10
   4  -2   1 922.364 30.1882  31
   4   2   1 940.459 32.5592  32
   4  -2   1 969.962 27.3542  33
   4  -2   1 923.906 26.4702  10
  -4  -2  -1 855.504 35.7146  35
   4   2   1 908.824 32.2130  36
  -4  -2  -1 844.819 28.6377  34
  -4   2  -1 992.183 35.9217   1
  -4  -2  -1 868.138 35.1922   1
  -4  -2  -2 20920.5 449.936   1
  -4   2  -2 21131.5 450.001   1
  -4   2  -2 20885.9 444.173   7
   4   2   2 20939.8 443.467  36
  -4  -2  -2 20357.5 439.789  34
   4   2   2 20533.0 444.105  32
   4  -2   2 21199.7 441.095  31
   4   2   3 36623.4 771.228  32
   4  -2   3 36522.6 766.499  31
   4   2   3 36886.4 769.249  36
  -4  -2  -3 36429.8 779.307   1
  -4   2  -3 36656.2 779.931   1
  -4  -2  -3 35037.0 757.259   4
  -4   2  -3 35073.1 757.355   4
  -4   2  -3 35143.1 757.484   3
  -4  -2  -3 34243.6 757.343   3
   4   2   4 24939.3 553.163  32
   4  -2   4 23725.5 546.479  31
   4   2   4 24689.4 549.121  36
   4  -2   4 25646.9 550.424  36
  -4  -2  -4 25734.0 566.485   1
  -4   2  -4 25931.5 566.961   1
  -4  -2  -4 24540.2 538.179   3
  -4   2  -4 25132.5 538.441   3
  -4   2  -4 25088.9 538.400   4
  -4  -2  -4 25038.3 538.169   4
  -4   2  -5 1312.31 38.5489   3
  -4  -2  -5 1257.75 38.1321   3
  -4  -2  -5 1222.29 59.0337   1
  -4   2  -5 1175.62 59.0476   1
   4  -2   5 1280.83 44.6824  36
   4   2   5 1317.10 49.6245  32
   4  -2   5 1256.76 49.4232  32
  -4  -2  -6 3086.41 74.7350  16
  -4   2  -6 2943.26 74.0892  16
   4  -2   6 2876.35 89.7714  32
   4   2   6 3144.96 105.583  37
  -4   2  -6 2894.79 72.6552  27
  -4  -2  -6 3090.89 74.7625  27
  -4   2  -6 3008.09 74.8095  25
  -4   2  -6 3018.73 74.3448  28
  -4  -2  -6 3032.29 75.7311  28
  -4   2  -6 2996.58 77.0992   3
  -4  -2  -6 2882.72 105.955   1
  -4   2  -6 2734.56 104.263   1
  -4  -2  -6 2997.65 77.0374   3
  -4  -2  -6 3050.08 74.7540   6
  -4   2  -6 3013.40 74.5231   6
  -4  -2  -6 3065.52 74.4090  24
  -4   2  -6 3077.59 75.6777  24
  -4  -2  -6 2958.01 74.2322  12
  -4   2  -6 2838.15 71.8655  14
  -4   2  -6 2868.54 72.0168  13
  -4  -2  -7 67.3309 13.5801  16
  -4  -2  -7 46.9480 12.5443  12
   4   2   7 67.5561 23.0407  37
  -4  -2  -7 70.4612 13.9513  28
  -4   2  -7 72.9415 13.0597  28
  -4  -2  -7 81.6707 11.5883  25
  -4  -2  -7 64.2600 13.1961  27
  -4   2  -7 68.4183 12.1378  25
  -4   2  -7 62.7141 14.9198   3
  -4   2  -7 66.9039 26.4396   1
  -4  -2  -7 43.6063 25.3640   1
  -4  -2  -7 44.8118 14.8656   3
  -4  -2  -7 67.5015 13.3749   6
  -4   2  -7 80.0860 13.4361   6
  -4   2  -7 60.7659 12.6849  16
  -4   2  -7 65.2782 14.6283  24
  -4  -2  -7 75.5790 13.7591  24
  -4  -2  -8 11987.8 267.076  28
  -4   2  -8 12105.8 265.789  28
  -4  -2  -8 12112.5 265.782  27
  -4   2  -8 11433.0 264.525  25
  -4  -2  -8 11415.0 263.264  13
  -4  -2  -8 11839.0 265.818   6
  -4   2  -8 12322.0 266.179   6
  -4   2  -8 12206.2 265.545  16
  -4   2  -8 12803.8 268.444  24
  -4  -2  -8 12193.3 266.545  24
  -4   2  -9 1552.06 40.8960   6
  -4  -2  -9 1496.17 40.6069   6
  -4  -2  -9 1454.18 39.4118  27
  -4   2  -9 1504.04 39.7877  28
  -4  -2  -9 1514.06 40.9849  24
  -4   2  -9 1549.44 42.2788  24
  -4  -2 -10 25.6767 6.06814  24
  -4  -2 -10 20.1737 5.80566  16
   4  -3 -10 32.7690 7.17275  12
   4   3 -10 25.1586 7.36858   6
   4  -3 -10 21.7666 7.02469   6
   4  -3 -10 22.4250 8.42469  28
   4  -3  -9 1366.27 38.8295  28
   4  -3  -9 1370.73 37.2145  16
   4   3  -9 1327.17 37.7246   6
   4  -3  -9 1295.26 37.2791   6
   4  -3  -9 1259.85 36.7304  12
   4  -3  -9 1228.08 36.4936  24
   4  -3  -8 1266.02 39.5965  28
   4   3  -8 1245.01 36.8122  28
   4  -3  -8 1265.06 38.2385   6
   4   3  -8 1307.01 38.8024   6
   4  -3  -8 1213.75 37.3346  24
   4   3  -8 1153.81 35.3003  24
   4  -3  -8 1252.46 39.1329   5
   4   3  -8 1191.93 38.8936   5
   4   3  -7 13.9126 10.5586  29
   4   3  -7 2.18766 19.3238   2
   4  -3  -7 17.2385 19.0338   2
   4  -3  -7 20.4521 11.8905   6
   4   3  -7 25.9605 11.7989   6
   4  -3  -7 26.8843 12.1694   5
   4   3  -7 14.9275 12.0544   5
   4  -3  -7 22.1829 10.8978  24
   4   3  -7 22.5171 10.1182  24
  -4  -3   7 4.28898 20.3130  35
  -4   3   7 18.8432 15.8719  37
  -4   3   7 21.7098 19.5879  35
   4   3  -7 21.3013 10.6259  19
   4   3  -7 21.5904 11.0374  18
   4  -3  -7 38.8451 10.5407  18
  -4   3   6 523.745 36.0205  35
  -4  -3   6 668.854 41.6550  35
   4   3  -6 580.002 21.9221  29
   4  -3  -6 586.445 39.1952   2
   4   3  -6 583.584 39.9160   2
   4  -3  -6 508.795 22.4745   5
   4   3  -6 563.745 22.9933   5
   4   3  -6 563.486 21.9396  20
   4   3  -6 589.606 21.7613  19
   4  -3  -6 576.975 21.3102  18
   4   3  -6 542.702 21.4441  18
   4  -3  -6 525.784 19.5962  39
  -4   3   6 533.293 34.2594  37
  -4  -3   5 4674.04 130.673  35
   4  -3  -5 4517.89 130.975   2
   4   3  -5 4665.44 132.127   2
  -4   3   5 4610.21 127.103  37
   4  -3  -4 74498.8 1601.21  31
  -4   3   4 73976.0 1603.66  37
   4  -3  -4 74250.3 1606.94   2
   4   3  -4 73372.4 1607.39   2
  -4  -3   4 75238.3 1606.06  35
   4   3  -4 73870.9 1606.16   8
  -4   3   4 73662.4 1593.11   7
   4   3  -4 75694.8 1600.21  10
   4  -3  -3 140.233 17.2327  33
   4  -3  -3 178.731 17.3807  31
  -4   3   3 167.440 18.3035  37
   4   3  -3 148.658 18.4612   2
   4  -3  -3 177.065 19.4603   2
  -4  -3   3 148.105 18.6148  35
  -4   3   3 177.063 16.2265  35
  -4   3   3 173.911 15.0732   7
   4   3  -3 159.630 16.7510   9
   4  -3  -3 167.560 10.1364   8
   4   3  -3 180.482 17.8705  10
   4   3  -2 170.656 15.4873  36
  -4   3   2 185.893 13.4639  35
  -4  -3   2 173.906 18.7924  35
   4  -3  -2 205.765 17.4152   2
   4   3  -2 168.282 16.6812   2
   4   3  -2 170.718 14.7399  32
   4  -3  -2 247.417 18.3302  33
  -4   3   2 191.070 15.3837   7
   4   3  -2 165.453 16.5268   9
   4  -3  -2 189.315 10.3714   8
   4   3  -2 179.543 17.6894   8
   4   3  -2 181.355 17.3841  10
  -4   3   2 186.561 17.3362  37
   4  -3  -1 144.794 14.0612  33
   4   3  -1 123.753 13.4545  32
   4  -3  -1 147.204 14.4427  31
  -4  -3   1 161.911 16.7208  35
   4   3  -1 146.032 14.0642  36
  -4  -3   1 145.823 14.8522  34
  -4   3   1 140.424 10.2009  35
   4   3  -1 129.997 14.7425   8
  -4   3   1 160.756 14.1050   7
   4  -3   0 2054.70 55.3727  33
   4  -3   0 2030.65 48.6691  34
  -4  -3   0 1913.11 56.9618   1
  -4   3   0 2055.08 56.8396   1
   4  -3   0 2051.19 56.8558  31
  -4  -3   0 1960.07 56.0956  34
  -4   3   0 2000.69 49.7535  35
  -4  -3   0 2031.82 60.1496  35
  -4   3   0 2127.06 57.8035   7
   4   3   1 9652.07 216.159  32
   4  -3   1 9836.58 210.593  33
  -4   3  -1 10297.9 218.239   1
  -4  -3  -1 9607.35 217.638   1
   4  -3   1 9744.74 215.004  31
  -4  -3  -1 9559.78 214.041  34
   4   3   1 9411.11 215.833  36
  -4  -3  -1 9337.54 220.531  35
   4  -3   1 8653.50 203.613  34
  -4   3  -1 10208.4 217.267   7
  -4  -3  -2 4136.11 109.433   1
  -4   3  -2 4339.93 110.232   1
  -4   3  -2 4557.56 107.796   7
   4   3   2 4156.54 106.003  36
   4  -3   2 4010.81 95.7291  34
  -4  -3  -2 3933.63 100.083  33
   4  -3   2 4468.54 105.631  31
   4   3   2 4198.38 107.020  32
   4  -3   2 4188.84 96.5989  33
  -4  -3  -2 4250.42 104.500  34
  -4  -3  -3 10579.1 229.562  34
   4   3   3 10803.6 231.643  32
   4  -3   3 10557.0 228.610  31
   4   3   3 10427.2 229.097  36
  -4   3  -3 10654.8 237.700   1
  -4  -3  -3 10192.6 236.265   1
  -4  -3  -3 9701.73 214.914   4
  -4   3  -3 10084.5 215.296   3
  -4   3  -3 10104.8 215.283   4
  -4  -3  -3 9674.00 215.028   3
   4  -3   4 7415.73 177.792  31
   4   3   4 7716.92 182.136  32
  -4  -3  -4 7392.11 165.384   4
  -4   3  -4 7343.23 165.608   4
  -4  -3  -4 7229.58 165.306   3
  -4   3  -4 7325.87 165.556   3
  -4  -3  -4 7506.23 190.941   1
  -4   3  -4 7657.01 192.052   1
   4   3   4 7317.33 177.891  36
   4  -3   5 928.996 37.8274  36
   4   3   5 921.451 41.7962  32
  -4  -3  -5 972.241 30.0496  12
  -4   3  -5 934.268 30.1502  25
  -4  -3  -5 984.778 31.0670  28
  -4   3  -5 929.330 51.4404   1
  -4  -3  -5 894.382 30.8197   3
  -4  -3  -5 932.165 51.2801   1
  -4   3  -5 985.108 31.7186   3
  -4  -3  -5 978.868 30.1353   6
  -4   3  -5 930.242 29.0628   6
  -4   3  -5 989.330 30.7719  24
  -4  -3  -5 955.558 29.9244  16
  -4   3  -6 8.87424 8.06391  20
  -4   3  -6 10.2669 10.2705  16
   4  -3   6 9.99576 14.2391  32
   4   3   6-4.52731 19.9899  37
  -4   3  -6 10.8815 10.4476  25
  -4   3  -6 9.31590 9.79434  28
  -4  -3  -6 3.66797 11.6953  28
  -4  -3  -6 14.3702 10.8264  27
  -4  -3  -6-2.28530 21.2860   1
  -4   3  -6 6.94076 21.1831   1
  -4  -3  -6 1.70538 12.5126   3
  -4   3  -6 3.45942 12.6399   3
  -4   3  -6 14.2729 10.8629   6
  -4  -3  -6 1.41037 10.2227   6
  -4   3  -6 4.26237 11.4169  24
  -4  -3  -6 4.07507 10.4465  24
  -4   3  -6-2.57845 8.64424  14
  -4  -3  -6 5.26699 11.0166  16
  -4  -3  -7 4115.81 98.0601  16
  -4   3  -7 4165.43 97.0015  16
  -4  -3  -7 3899.23 97.3632  12
  -4   3  -7 3836.00 94.8459  14
  -4   3  -7 4105.46 96.8470  28
  -4  -3  -7 4179.23 98.2365  27
  -4   3  -7 4085.28 98.2934  25
  -4  -3  -7 4004.06 99.0533  28
  -4  -3  -7 4027.04 95.9711  25
  -4   3  -7 3958.63 132.731   1
  -4  -3  -7 3989.62 99.8334   3
  -4  -3  -7 3668.07 129.507   1
  -4   3  -7 4104.44 100.276   3
  -4  -3  -7 3852.03 97.0039   6
  -4   3  -7 4145.17 97.5731   6
  -4  -3  -7 4095.23 97.7201  24
  -4   3  -7 4193.28 99.9165  24
  -4   3  -7 3997.13 93.9507  20
   4   3   7 3983.16 129.590  37
  -4  -3  -8 6074.27 139.251  28
  -4   3  -8 5912.16 136.668  28
  -4   3  -8 5508.51 136.707  25
  -4  -3  -8 6109.48 138.203  27
  -4  -3  -8 6132.74 138.287  24
  -4   3  -8 6259.74 140.548  24
  -4   3  -8 6049.62 137.774   6
  -4  -3  -8 6040.91 137.773   6
  -4  -3  -8 6202.84 138.689  16
  -4   3  -8 5920.44 136.534  16
  -4  -3  -8 5822.30 136.032  13
  -4  -3  -9 34.0497 9.55955   6
  -4   3  -9 31.3432 9.35400   6
  -4  -3  -9 25.6119 9.26112  24
  -4   3  -9 25.1701 11.3958  24
  -4  -3  -9 20.2013 10.7311  28
  -4  -3  -9 29.6936 9.17075  27
   4  -4 -10 20.5370 7.46516  28
   4  -4 -10 13.0703 5.19121   6
   4   4 -10 12.9816 5.81066  18
   4  -4 -10 12.8334 6.67267  12
   4  -4 -10 12.2763 6.19524  16
   4  -4  -9 28.3499 10.2211  12
   4  -4  -9 27.3415 9.95994  24
   4   4  -9 31.3702 10.0040   6
   4  -4  -9 17.0766 9.13898   6
   4   4  -9 27.7509 9.49300  18
   4  -4  -9 22.4113 10.9776  28
   4  -4  -8-9.05157 12.4958  28
   4   4  -8 0.38774 8.37908  28
   4  -4  -8 6.57548 11.2353  24
   4  -4  -8 15.6352 11.3782   6
   4   4  -8-2.52223 11.1704   5
   4  -4  -8 16.5334 11.4631   5
   4   4  -8 14.0563 11.1316   6
  -4   4   7 586.600 38.3270  37
   4  -4  -7 583.511 21.3083  39
  -4   4   7 575.798 39.2432  35
  -4  -4   7 543.371 41.4193  35
   4  -4  -7 621.322 24.6587   5
   4   4  -7 571.867 24.3531   5
   4   4  -7 623.949 24.1572  29
   4   4  -7 587.436 22.1600  28
   4  -4  -7 580.387 23.6100   6
   4   4  -7 595.679 23.9658   6
   4  -4  -7 543.218 23.2727  24
   4   4  -7 602.143 23.3381  19
   4  -4  -7 499.696 39.8981   2
   4   4  -7 564.149 40.7798   2
   4  -4  -6 3356.95 82.8944   5
   4   4  -6 3402.42 83.1083   5
   4   4  -6 3474.43 82.8762  29
   4  -4  -6 3451.66 109.163   2
   4   4  -6 3461.69 109.566   2
  -4  -4   6 3688.35 111.680  35
  -4   4   6 3255.93 103.815  35
   4   4  -6 3409.22 81.9910  21
   4   4  -6 3470.63 82.6120  19
   4   4  -6 3368.49 82.3502  18
  -4   4   6 3337.82 105.700  37
   4  -4  -6 3162.04 80.7089  39
  -4  -4   5 1777.99 66.5613  35
   4   4  -5 1695.66 56.3359  10
   4  -4  -5 1688.23 60.2362  31
   4   4  -5 1713.21 65.4338   2
   4  -4  -5 1696.24 65.2588   2
   4   4  -5 1655.05 44.6831  20
  -4   4   5 1783.17 64.7529  37
   4   4  -5 1728.79 45.0678  18
   4  -4  -4 33216.9 729.234  33
   4  -4  -4 33202.5 726.432  31
  -4   4   4 32796.7 731.005  37
   4  -4  -4 33132.3 731.170   2
   4   4  -4 33117.0 731.406   2
  -4  -4   4 32991.0 731.297  35
  -4   4   4 33159.6 721.949   7
   4   4  -4 32739.4 724.557  10
   4  -4  -3 493.460 27.3024  31
  -4   4   3 531.097 29.8478  37
   4  -4  -3 581.395 28.9288   2
   4   4  -3 532.743 29.1567   2
  -4  -4   3 589.867 30.9250  35
  -4   4   3 525.142 24.3318  35
  -4   4   3 522.406 26.2982   7
   4   4  -3 481.566 29.4718   8
   4   4  -3 547.740 29.2360   9
   4   4  -3 541.317 28.0121  10
  -4  -4   2 1778.90 55.3905  35
  -4  -4   2 1735.55 55.1505  34
   4   4  -2 1866.73 54.8647  36
  -4   4   2 1733.40 46.1820  35
   4  -4  -2 1767.21 51.9060   2
   4   4  -2 1729.28 52.1081   2
   4   4  -2 1653.44 51.4270  32
   4  -4  -2 1677.97 53.8084  33
   4   4  -2 1683.88 52.2877  10
   4  -4  -2 1540.58 38.7252   8
   4   4  -2 1581.25 53.7022   8
  -4   4   2 1779.97 52.7466   7
   4   4  -2 1690.19 53.4854   9
  -4   4   2 1682.10 53.3467  37
  -4   4   1 19828.9 431.750  35
   4   4  -1 19994.7 444.634  36
  -4  -4   1 20086.3 444.712  34
  -4  -4   1 20627.1 445.772  35
   4  -4  -1 20111.5 443.274  33
   4   4  -1 20119.4 444.026  32
   4  -4  -1 20219.9 437.900  34
  -4   4   1 19933.7 442.870   7
   4   4  -1 20185.5 443.710   8
   4  -4  -1 19648.0 443.041  31
   4  -4   0 526.313 26.0650  31
   4  -4   0 617.120 25.5331  33
   4  -4   0 538.104 19.9279  34
  -4  -4   0 529.913 25.1657   1
  -4   4   0 576.029 24.6294   1
  -4   4   0 484.013 25.5215   7
  -4   4   0 625.367 27.3126  37
  -4  -4   0 559.310 29.0866  35
  -4  -4   0 596.572 27.3460  34
  -4  -4  -1 7876.42 190.214   1
  -4   4  -1 8723.34 191.469   1
  -4   4  -1 8433.00 191.937   7
   4   4   1 7875.84 191.873  36
  -4  -4  -1 8204.12 196.732  35
   4  -4   1 7798.00 180.958  34
  -4  -4  -1 8041.17 191.404  34
   4  -4   1 8474.57 187.595  33
   4   4   1 8112.69 192.448  32
   4  -4   1 8515.86 191.620  31
  -4  -4  -2 923.841 37.7941   1
  -4   4  -2 978.334 38.3569   1
  -4   4  -2 983.654 37.4379   7
   4  -4   2 878.659 28.1569  34
   4   4   2 917.980 36.8051  36
   4  -4   2 951.242 36.2009  31
  -4  -4  -2 869.769 33.8558  33
   4  -4   2 933.583 30.0836  33
   4   4   2 906.776 37.5568  32
  -4  -4  -2 876.945 36.0637  34
  -4  -4  -3 784.276 27.4675  33
   4  -4   3 813.992 35.6790  31
   4   4   3 872.645 37.3202  32
  -4  -4  -3 864.161 36.5106  34
  -4   4  -3 865.505 39.4490   1
  -4  -4  -3 805.703 38.6993   1
  -4  -4  -3 804.680 24.0287   4
  -4  -4  -3 751.869 23.7779   3
  -4   4  -3 788.560 24.0352   3
  -4   4  -3 799.567 24.2525   4
   4   4   3 845.466 35.4379  36
   4  -4   3 814.312 28.7828  34
  -4   4  -3 859.757 34.6692   7
   4  -4   4 2520.72 74.7664  31
   4   4   4 2487.55 75.9728  32
  -4  -4  -4 2325.99 59.6220   3
  -4   4  -4 2426.83 60.1630   3
  -4  -4  -4 2336.12 59.5695   4
  -4  -4  -4 2476.49 82.0571   1
  -4   4  -4 2541.90 82.9378   1
   4   4   4 2416.52 72.7322  36
   4   4   5 309.470 32.5010  37
   4  -4   5 325.843 22.8169  36
   4  -4   5 237.282 23.0766  31
   4   4   5 242.472 22.6858  32
  -4  -4  -5 285.126 15.5721  12
  -4   4  -5 291.117 15.6574  14
  -4   4  -5 286.295 16.5204  25
  -4  -4  -5 272.075 16.4745  28
  -4  -4  -5 284.923 16.4849   3
  -4   4  -5 258.292 16.3725   3
  -4  -4  -5 279.636 30.5483   1
  -4   4  -5 275.837 30.8706   1
  -4  -4  -5 294.988 15.7194   6
  -4   4  -5 271.713 14.5919   6
  -4  -4  -5 297.851 14.8080  24
  -4   4  -5 292.671 16.6351  24
  -4   4  -5 275.402 14.4094  20
  -4   4  -5 271.694 14.6973  16
  -4  -4  -5 274.063 15.5106  16
   4   4   6 3166.76 108.415  37
  -4   4  -6 2966.07 74.1779  16
  -4  -4  -6 3028.76 75.6990  16
  -4   4  -6 3008.20 74.1528  20
   4  -4   6 2973.87 93.1098  32
  -4   4  -6 2988.43 73.7566  28
  -4   4  -6 3021.17 76.7390  25
  -4  -4  -6 3007.44 76.4619  28
  -4  -4  -6 2906.73 76.4607   3
  -4  -4  -6 2805.82 103.207   1
  -4   4  -6 2909.25 104.815   1
  -4   4  -6 3105.91 77.3546   3
  -4   4  -6 3092.56 74.7051   6
  -4  -4  -6 3074.29 75.1365   6
  -4  -4  -6 3144.76 75.1305  24
  -4   4  -6 3102.38 77.7064  24
  -4  -4  -6 3004.92 75.6305  12
  -4   4  -6 2906.28 74.7088  14
  -4  -4  -7 308.596 18.1696  16
  -4   4  -7 301.905 16.1302  16
  -4   4  -7 275.696 15.9756  14
  -4   4  -7 279.606 15.4954  28
  -4  -4  -7 281.768 15.5056  25
  -4   4  -7 267.884 18.1321  25
  -4  -4  -7 320.234 19.3946  28
  -4  -4  -7 268.280 18.2738   3
  -4   4  -7 258.363 18.6558   3
  -4   4  -7 295.242 17.0461   6
  -4  -4  -7 289.558 17.3171   6
   4   4   7 274.399 32.0021  37
  -4  -4  -7 311.656 17.9190  24
  -4   4  -7 289.337 20.1502  24
  -4   4  -7 303.155 15.1895  20
  -4  -4  -8 12.2341 10.3916   6
  -4   4  -8 15.2929 10.6107   6
  -4  -4  -8 6.14846 9.54660  13
  -4  -4  -8 15.6005 11.1773  16
  -4   4  -8 12.5903 13.3771  24
  -4  -4  -8-3.41729 10.8765  24
  -4   4  -8-3.04375 10.0782  25
  -4  -4  -8 9.03424 11.8843  27
  -4  -4  -8 3.37370 12.0199  28
  -4  -4  -9 162.987 11.8029  16
  -4  -4  -9 161.014 11.2352  24
  -4  -4  -9 164.007 12.3802  28
  -4  -4  -9 136.971 11.2140  27
  -4   4  -9 157.168 13.0296  24
   4  -5 -10 170.840 8.56723  16
   4  -5 -10 155.979 8.66348  28
   4  -5  -9 23.0592 10.1991  16
   4  -5  -9 25.3166 9.81890  24
   4  -5  -9 30.7985 10.5212  28
   4  -5  -9 31.8136 7.96027   6
   4   5  -9 28.8790 9.01973  18
   4  -5  -8 1333.24 40.0915  28
   4  -5  -8 1310.27 37.5984   6
   4   5  -8 1339.68 38.1818   6
   4  -5  -8 1327.40 39.3071  24
   4  -5  -8 1320.79 38.6275   5
   4   5  -8 1378.00 39.0957   5
  -4   5   7 67.1093 18.5198  35
  -4  -5   7 74.7354 21.9930  35
  -4   5   7 65.3145 19.4984  37
   4  -5  -7 76.1013 11.7911   6
   4   5  -7 78.6868 12.3939   5
   4  -5  -7 74.5997 12.4952   5
   4   5  -7 80.4788 11.8986   6
   4   5  -7 79.4553 12.7979  29
   4   5  -7 48.6778 19.2884   2
   4  -5  -7 76.8389 10.7457  39
   4   5  -7 71.1180 11.9897  19
  -4  -5   6 790.127 44.9403  35
  -4   5   6 630.608 38.2038  35
   4  -5  -6 673.535 25.0553   5
   4   5  -6 653.001 24.8414   5
   4   5  -6 750.550 26.3151  29
   4   5  -6 735.774 26.2301  30
   4  -5  -6 627.544 40.0539   2
   4   5  -6 694.453 42.6019   2
   4   5  -6 722.421 25.8017  21
   4   5  -6 670.781 25.3092  20
   4   5  -6 692.283 24.7876   6
   4  -5  -6 720.091 24.8955   6
   4   5  -6 724.888 25.8284  19
   4  -5  -6 704.198 24.7748  39
  -4   5   6 707.297 43.0121  37
   4  -5  -5 3.84106 7.89525  39
   4   5  -5 7.57093 8.96887  30
   4  -5  -5 3.87483 12.5599  31
   4  -5  -5 9.09888 15.4878   2
   4   5  -5 20.2113 16.6036   2
   4   5  -5 2.75418 8.90156  21
   4   5  -5 11.1291 8.10990  18
   4   5  -5 0.40239 8.66859  20
  -4  -5   5-1.62899 17.0969  35
  -4   5   5 11.3122 15.4694  37
   4   5  -5 7.35817 9.68090  10
   4  -5  -4 971.363 43.2675  33
   4  -5  -4 972.002 41.8982  31
  -4   5   4 991.349 45.3236  37
   4  -5  -4 1041.66 43.5566   2
   4   5  -4 991.528 43.5210   2
  -4  -5   4 1006.53 45.2364  35
   4   5  -4 999.701 40.3949  10
   4   5  -4 971.690 47.2119   8
  -4   5   4 1063.63 41.0587   7
   4  -5  -3 111.125 15.3804   2
   4   5  -3 107.639 15.9912   2
   4   5  -3 78.1076 14.7772  10
   4   5  -3 79.6483 16.3623   9
   4   5  -3 107.444 18.3624   8
  -4   5   3 90.8481 14.8205   7
   4  -5  -3 103.854 15.7225  31
  -4   5   3 103.082 18.4754  37
  -4   5   3 92.8760 11.6980  35
  -4  -5   3 71.8282 16.0038  35
  -4  -5   2 3504.10 94.5187  35
   4   5  -2 3377.59 94.3924  36
  -4  -5   2 3280.99 95.1227  34
  -4   5   2 3294.80 81.0645  35
   4  -5  -2 3408.76 88.0910   2
   4   5  -2 3401.44 88.8230   2
   4  -5  -2 3482.93 91.0786  34
   4   5  -2 3395.62 93.0589  32
   4  -5  -2 3462.05 93.9605  33
  -4   5   2 3474.65 93.0374   7
   4   5  -2 3265.22 91.3287  10
   4   5  -2 3205.91 93.0173   8
   4  -5  -2 3563.15 93.7131  31
  -4  -5   1 9730.51 220.746  35
   4   5  -1 9927.24 221.969  36
  -4  -5   1 9474.40 221.492  34
  -4   5   1 9666.60 212.256   1
   4  -5  -1 9872.22 211.697   2
   4   5  -1 9281.92 212.248   2
   4   5  -1 9652.31 220.120  32
   4  -5  -1 9707.26 219.230  33
   4  -5  -1 9670.73 213.241  34
  -4   5   1 9583.61 218.997   7
   4   5  -1 9548.41 218.282   8
  -4   5   1 9981.45 218.905  37
  -4  -5   0 2.90956 13.9095  34
   4  -5   0 3.26314 7.98325  34
   4  -5   0 8.17401 12.1863  33
  -4   5   0 15.3263 10.6230   1
  -4  -5   0 7.03090 10.5035   1
   4  -5   0-0.86957 12.3228  31
  -4   5   0 3.41705 12.3386  37
   4   5   0-0.99651 14.3256  36
  -4  -5   0 15.0582 15.1618  35
   4   5   0 7.72124 11.5868   8
  -4  -5  -1 15693.6 358.847   1
  -4   5  -1 17082.1 359.931   1
  -4   5  -1 17103.8 364.125   7
   4  -5   1 17678.5 365.653  31
   4  -5   1 17518.7 361.374  33
   4   5   1 16572.0 365.907  32
  -4  -5  -1 16553.8 369.275  35
   4   5   1 16835.3 367.028  36
  -4  -5  -1 16853.1 366.492  34
   4  -5   1 16378.5 354.304  34
  -4  -5  -2 303.834 21.7637   1
  -4   5  -2 343.579 22.3164   1
  -4   5  -2 348.309 22.9612   7
   4   5   2 348.680 24.4921  36
   4  -5   2 311.479 16.8036  34
  -4  -5  -2 351.482 22.4434  33
   4  -5   2 319.092 23.3622  31
   4  -5   2 339.313 19.0460  33
   4   5   2 313.808 24.0736  32
  -4  -5  -2 290.147 23.2932  34
  -4  -5  -3 830.786 32.0870  33
   4   5   3 939.154 40.2468  32
   4  -5   3 947.471 40.7763  31
  -4  -5  -3 848.801 39.4482  34
  -4   5  -3 875.048 39.6837   1
  -4  -5  -3 787.678 38.1286   1
  -4   5  -3 859.828 36.7377   7
  -4   5  -3 881.019 25.0823   4
  -4  -5  -3 799.487 24.7174   3
  -4   5  -3 864.265 25.1249   3
  -4  -5  -3 847.583 24.8774   4
   4   5   3 906.201 38.9529  36
   4   5   4 34.0941 14.8934  32
   4  -5   4 35.7219 14.1490  31
  -4   5  -4 25.9245 8.50032   3
  -4  -5  -4 44.7534 9.11774   3
  -4   5  -4 42.6084 17.9189   1
  -4  -5  -4 34.2821 16.7955   1
   4   5   4 37.1620 13.4635  36
  -4   5  -5 12.0038 8.86300  20
  -4   5  -5 6.88109 8.36826  16
  -4   5  -5 2.20089 8.40953  17
   4   5   5 26.8488 15.2858  32
  -4   5  -5 14.2206 7.56558  29
  -4   5  -5 8.99345 8.75218  30
   4  -5   5 8.68669 13.3356  31
  -4  -5  -5 21.3368 10.9824  28
  -4   5  -5 24.3111 10.8612  25
  -4  -5  -5 6.37372 9.49693   3
  -4  -5  -5 1.81478 17.1880   1
  -4   5  -5 1.85825 16.7169   1
  -4   5  -5 28.8289 10.3001   3
  -4  -5  -5 21.1728 9.41268   6
  -4   5  -5 15.9722 8.79100   6
  -4   5  -5 34.3297 12.6034  24
  -4  -5  -5 14.6855 9.34279  24
  -4  -5  -5 11.7077 9.24472  16
  -4  -5  -5 9.54020 10.3591  12
  -4   5  -5 14.2274 9.56580  14
   4   5   6 11.6366 20.9401  37
  -4   5  -6 22.0770 10.2282  20
  -4   5  -6 24.6606 9.35842  16
  -4   5  -6 19.6739 8.83282  30
  -4   5  -6 41.1614 12.3090  25
  -4  -5  -6 17.8691 12.2465  28
  -4  -5  -6 24.4134 11.7969  27
  -4  -5  -6 28.6509 12.0759  12
  -4   5  -6 28.2203 11.3795  14
  -4  -5  -6 26.5619 11.3097  16
  -4  -5  -6 24.7051 10.7616   6
  -4   5  -6 17.1900 10.1447   6
  -4  -5  -6 29.1385 11.4324   3
  -4   5  -6 30.9626 11.1008   3
  -4   5  -6 6.36918 18.5196   1
  -4  -5  -6 35.2526 20.4801   1
  -4  -5  -6 26.6606 10.9977  24
  -4   5  -6 27.9763 13.6031  24
  -4  -5  -7 620.608 25.3320  12
  -4   5  -7 694.267 24.6830  14
  -4   5  -7 654.770 26.2832  25
  -4  -5  -7 649.017 26.1486  28
  -4  -5  -7 651.463 23.8285   6
  -4   5  -7 615.907 23.3496   6
  -4   5  -7 573.884 21.1696  16
  -4  -5  -7 648.589 25.1545  16
  -4  -5  -7 623.758 24.1005  24
  -4   5  -7 640.914 23.0869  20
  -4   5  -7 659.347 27.6233  24
  -4   5  -8 139.525 15.8995  24
  -4   5  -8 135.806 12.6555  25
  -4  -5  -8 132.968 14.0468  28
  -4  -5  -8 119.530 11.4227   6
  -4   5  -8 127.100 11.0723   6
  -4  -5  -8 133.047 13.1197  16
  -4  -5  -8 120.223 12.0193  24
  -4  -5  -9 465.052 17.2609  28
  -4  -5  -9 456.808 16.6992  16
  -4  -5  -9 451.823 16.7522  27
  -4  -5  -9 428.289 15.5392  24
   4  -6  -9 59.1298 9.19131  28
   4  -6  -9 60.9934 9.81579  24
   4   6  -9 56.4611 8.71003  18
   4  -6  -9 41.6530 9.54095  12
   4   6  -8 20.6623 10.5764  29
   4  -6  -8 6.92254 10.7841  28
   4  -6  -8 17.7168 10.7791  24
  -4   6   8 4.80544 8.53942  41
   4   6  -8 14.6697 9.89082  18
   4   6  -7 644.845 23.6642  19
   4   6  -7 606.335 22.6204   5
   4   6  -7 660.946 25.1711  29
   4  -6  -7 603.141 24.5535  28
   4  -6  -7 566.560 22.7032  39
   4   6  -7 608.479 22.1128   6
   4   6  -7 580.008 24.2269  20
   4  -6  -6 1221.64 34.4209  42
   4  -6  -6 1232.08 37.4924  39
  -4   6   6 1265.83 58.6247  37
  -4  -6   6 1304.72 58.7710  35
  -4  -6   6 1169.67 61.3343  34
  -4   6   6 1144.91 50.7060  35
   4   6  -6 1198.77 35.7480   5
   4   6  -6 1297.70 38.5820  30
   4   6  -6 1247.15 37.3034  21
   4   6  -6 1234.16 37.2446  20
   4   6  -6 1225.32 35.5571   6
   4   6  -6 1305.12 37.4731  19
   4   6  -6 1287.16 55.6305   2
   4  -6  -5 20.1807 9.35745  39
  -4  -6   5 30.1113 18.6905  35
  -4   6   5 17.0057 12.1193  35
  -4   6   5 22.8655 18.1349  37
   4  -6  -5 10.6992 15.3950  33
  -4  -6   5-3.96096 20.1357  34
   4   6  -5 39.0267 10.7614  30
   4  -6  -5 16.1332 12.9444  31
   4   6  -5 18.6924 9.96128  29
  -4   6   5 17.3810 9.04876  26
   4   6  -5 11.8380 9.14539  20
   4   6  -5 30.6538 9.87585  18
   4   6  -5 19.3901 9.98835  21
   4   6  -5 15.9903 13.6974   2
   4  -6  -4 25.9815 13.4376  31
   4   6  -4 5.71043 8.14161  29
  -4   6   4 3.05030 14.9833  37
  -4   6   4 4.56951 9.55054  35
  -4  -6   4 9.96496 14.8086  35
   4  -6  -4 10.0804 12.6094   2
   4   6  -4 1.18543 10.8549   2
   4  -6  -4 11.3623 15.5526  33
  -4   6   4 8.48006 11.9617   7
   4   6  -4-3.35959 11.1129  10
   4   6  -4 18.7330 9.13660  14
  -4   6   3 2293.59 64.1053  35
  -4  -6   3 2380.84 75.8454  35
   4   6  -3 2564.63 79.5483   9
  -4   6   3 2487.61 75.9393   7
   4   6  -3 2512.65 80.3854   8
   4   6  -3 2333.93 73.6834  10
   4  -6  -3 2562.71 76.3449  31
   4  -6  -3 2479.37 70.1370   2
   4   6  -3 2449.05 70.8135   2
  -4   6   2 1448.99 51.0353  37
   4  -6  -2 1369.52 48.1952  34
   4   6  -2 1307.62 50.4671  32
   4  -6  -2 1390.64 50.8666  33
  -4  -6   2 1294.72 49.4035  35
   4   6  -2 1266.00 49.4549   8
  -4   6   2 1369.02 50.2765   7
   4  -6  -2 1374.01 49.8276  31
   4   6  -2 1289.12 42.2750   2
   4   6  -1 24987.6 544.622  32
   4  -6  -1 24550.8 536.258  34
   4  -6  -1 24667.5 541.920  33
  -4  -6   1 24764.2 546.362  34
  -4  -6   1 23947.8 541.801  35
   4   6  -1 25334.4 547.293  36
   4   6  -1 25009.5 543.648   9
   4   6  -1 24208.1 539.978   8
  -4   6   1 25317.7 543.441   7
  -4   6   1 23720.2 529.532   1
   4   6  -1 23076.3 529.813   2
  -4   6   1 25313.4 541.471  37
  -4   6   0 10505.2 228.689  37
   4   6   0 8922.25 217.548  37
   4  -6   0 10002.8 228.281  33
   4  -6   0 9655.89 220.764  34
   4   6   0 9636.52 231.955  36
  -4  -6   0 9421.08 229.267  35
  -4  -6   0 9681.03 231.953  34
   4   6   0 9940.14 229.624   9
   4   6   0 9730.11 224.246   8
   4  -6   0 9886.62 228.776  31
  -4   6   0 9464.16 216.134   1
  -4  -6  -1 2300.39 72.3598  33
  -4  -6  -1 2000.58 56.6748  31
   4  -6   1 2369.74 67.7960  33
   4   6   1 2254.40 71.8029  32
  -4  -6  -1 2437.96 74.0378  34
   4  -6   1 2288.25 62.3989  34
   4   6   1 2249.04 72.2391  36
  -4  -6  -1 2292.03 73.4340  35
   4   6   1 2286.43 64.0745   8
  -4   6  -1 2385.36 70.0060   7
   4  -6   1 2313.93 71.0632  31
  -4  -6  -1 2102.32 60.5476   1
  -4   6  -1 2308.59 61.3352   1
   4  -6   2 41.7624 9.92676  34
  -4  -6  -2 66.0797 17.3811  34
   4   6   2 58.6009 16.2220  32
  -4  -6  -2 37.4136 14.7262  33
   4  -6   2 57.7232 11.9755  33
   4   6   2 58.8812 15.1816  36
  -4   6  -2 51.1992 13.4412   7
   4  -6   2 35.7909 15.2031  31
  -4  -6  -2 31.2510 11.8355   1
  -4   6  -2 49.5794 11.9786   1
   4   6   3 474.275 29.9272  36
   4  -6   3 550.134 33.1032  31
  -4  -6  -3 475.353 25.8145  33
   4   6   3 521.868 32.0475  32
  -4  -6  -3 525.722 33.3429  34
  -4  -6  -3 516.517 28.5128   1
  -4   6  -3 435.436 27.5429   1
  -4   6  -3 523.773 29.0754   7
   4   6   3 473.636 32.1324  37
  -4  -6  -4 4283.10 122.812   1
  -4   6  -4 4244.27 123.111   1
  -4   6  -4 4325.28 102.767   3
   4   6   4 4496.93 132.488  37
   4   6   4 4442.62 123.141  36
  -4  -6  -4 4471.92 128.661  34
   4  -6   4 4712.03 128.592  31
   4   6   4 4464.79 124.844  32
  -4  -6  -4 4626.64 104.379  12
  -4   6  -4 4388.75 103.391  29
  -4   6  -4 4523.93 105.167  30
  -4   6  -4 4685.90 106.663  24
  -4   6  -4 4344.50 104.817  22
  -4  -6  -4 4466.45 102.449  42
   4   6   4 4534.72 104.551  41
  -4   6  -4 4376.61 104.258  20
  -4   6  -4 4358.61 105.145  17
  -4  -6  -5 9.01109 7.81883  42
  -4  -6  -5 6.29125 8.90429  24
  -4   6  -5 7.70567 9.08444  22
  -4   6  -5 9.55201 12.5530  24
  -4   6  -5 11.6300 9.55804  20
  -4   6  -5 1.91705 9.16383  17
   4   6   5-10.4276 14.5600  32
  -4   6  -5 12.6177 8.77749  29
  -4   6  -5 9.03670 9.63564  30
   4  -6   5-4.86558 16.3301  31
  -4  -6  -5 10.8120 8.93005   3
  -4   6  -5 7.69556 8.49551   3
  -4   6  -5 1.71862 15.3655   1
  -4   6  -5 1.66119 10.8661  25
  -4  -6  -5 7.60726 10.3385  28
   4   6   5-14.9307 19.9783  37
  -4  -6  -5 6.57254 9.94181  12
  -4  -6  -5 8.81348 9.58493  16
  -4   6  -5-1.54578 10.7681  14
  -4   6  -6 195.358 14.7236  20
  -4  -6  -6 169.366 14.2064  16
  -4  -6  -6 169.796 15.0571  28
  -4   6  -6 191.501 14.0378  30
  -4   6  -6 189.653 12.2696  29
  -4  -6  -6 198.062 16.3667  27
  -4   6  -6 199.944 18.2150  24
  -4   6  -6 179.175 16.7699  25
  -4  -6  -6 187.879 15.2721  12
  -4   6  -6 188.461 15.6112  14
  -4   6  -6 178.846 12.4071   6
  -4  -6  -6 188.805 14.1824  24
  -4  -6  -6 190.260 13.9186   3
  -4   6  -7 147.756 13.8166  14
  -4  -6  -7 151.495 15.3295  27
  -4   6  -7 143.164 14.9845  25
  -4  -6  -7 134.485 14.4373  28
  -4  -6  -7 156.125 11.8234   6
  -4   6  -7 142.336 11.0194   6
  -4  -6  -7 148.725 13.7809  16
  -4  -6  -7 126.821 12.5842  24
  -4   6  -7 142.097 16.7525  24
  -4   6  -7 154.558 12.9030  20
  -4  -6  -8 51.9866 9.56926  24
  -4  -6  -8 58.2986 10.7916  16
  -4  -6  -8 49.1618 10.7990  28
  -4   6  -8 43.9275 9.93574  25
  -4  -6  -9 116.053 8.50436  28
  -4  -6  -9 139.263 8.97330  16
  -4  -6  -9 116.909 7.43084  24
   4  -7  -9 458.206 16.3175  24
   4  -7  -9 429.439 14.7166  28
   4  -7  -9 502.053 17.0386  16
   4   7  -9 446.316 15.4769  18
   4  -7  -9 482.835 16.8379  12
   4  -7  -8 2.35666 9.96340  12
   4   7  -8 26.2704 10.2781  29
   4  -7  -8 6.96821 8.79126  28
   4  -7  -8-0.31922 7.15354  39
   4  -7  -8 5.17201 10.3486  24
  -4   7   8 12.7482 8.01507  41
   4   7  -8 0.36392 8.97641  18
   4   7  -7 12860.2 274.791  29
   4  -7  -7 12242.2 272.873  28
   4  -7  -7 12311.4 273.634  39
   4   7  -7 12380.5 274.316  20
   4   7  -7 12898.7 273.359  19
   4  -7  -6 1819.66 48.4625  42
   4   7  -6 1904.47 52.6189  30
   4  -7  -6 1830.56 49.9512  28
  -4  -7   6 1808.38 77.6833  34
  -4   7   6 1880.00 74.7748  37
   4  -7  -6 1873.44 51.3679  39
   4   7  -6 1972.83 51.0554  19
   4   7  -6 1901.83 50.9933  21
   4   7  -6 1808.38 50.5242  20
  -4   7   5 1031.22 51.9024  37
   4  -7  -5 1013.11 32.5510  39
   4  -7  -5 951.287 47.2382  33
   4  -7  -5 1053.68 45.3774  31
   4   7  -5 955.238 32.6206  30
   4   7  -5 920.804 31.4499  29
  -4  -7   5 1064.60 49.1690  35
  -4  -7   5 1013.92 55.8829  34
   4   7  -5 962.395 31.0475  20
   4   7  -5 1001.38 31.6022  21
   4   7  -5 979.938 29.8748  11
   4   7  -5 1040.34 32.1223  15
   4  -7  -4 307.592 27.8370  33
   4  -7  -4 333.883 25.9480  31
   4   7  -4 301.280 16.3955  30
   4   7  -4 291.886 15.2412  29
  -4   7   4 295.240 16.5388  26
  -4   7   4 315.918 24.8661   7
   4   7  -4 295.187 23.1981  10
   4   7  -4 305.603 16.7826  14
  -4  -7   4 296.269 26.5909  35
  -4  -7   4 313.082 31.7130  34
   4   7  -4 291.666 14.8819  20
  -4  -7   3 87.5107 17.2887  35
  -4   7   3 93.1975 19.3787  37
  -4   7   3 97.9268 17.6581   7
   4   7  -3 80.4717 15.8415  10
   4   7  -3 83.7573 19.5198   8
   4  -7  -3 86.1517 17.0041  31
   4  -7  -2 78.3563 14.9178  34
   4  -7  -2 109.431 17.4638  33
   4   7  -2 88.6057 18.2218   9
  -4   7   2 112.223 17.5260   7
   4   7  -2 119.365 18.2550   8
  -4   7   2 129.414 18.6318  37
  -4  -7   2 113.553 17.7269  35
   4  -7  -2 112.201 18.1042  31
  -4  -7   1 4751.99 131.077  34
  -4  -7   1 4490.01 123.671  35
   4   7  -1 4825.19 129.418  32
   4  -7  -1 4721.43 125.886  33
   4  -7  -1 4570.23 120.194  34
   4   7  -1 4474.59 122.036   8
   4   7  -1 4772.32 127.843   9
  -4   7   1 4673.49 126.429   7
  -4   7   1 4764.23 124.422  37
   4  -7  -1 4922.57 126.531  31
  -4  -7   0 345.158 28.4579  33
   4  -7   0 413.647 26.1145  33
   4  -7   0 335.040 20.7649  34
   4   7   0 303.852 16.7189  37
  -4   7   0 389.136 25.2283  37
  -4  -7   0 306.692 24.6162  35
   4   7   0 328.679 27.4290  36
  -4  -7   0 343.775 27.8488  34
   4   7   0 334.228 25.9718   9
   4   7   0 347.016 22.2061   8
   4   7   1 1474.97 57.6099  36
   4  -7   1 1480.07 48.1249  34
  -4  -7  -1 1422.79 57.8664  34
   4   7   1 1461.78 56.8211  32
  -4  -7  -1 1517.32 58.6564  33
   4  -7   1 1568.31 53.8344  33
  -4   7  -1 1500.15 54.3300   7
   4   7   1 1419.69 46.6180   8
   4   7   1 1291.84 47.4965  37
   4  -7   1 1624.64 57.4048  31
   4   7   2 1410.94 55.2512  32
  -4  -7  -2 1295.47 53.0706  33
  -4  -7  -2 1300.44 56.1559  34
   4  -7   2 1424.09 49.5136  33
   4  -7   2 1422.79 56.0272  31
  -4   7  -2 1325.00 50.7040   7
   4   7   2 1267.35 50.2825  37
   4   7   2 1327.37 54.7909  36
  -4  -7  -3 26.2855 7.81524  42
   4   7   3 43.4166 10.4793  41
  -4   7  -3 36.9653 9.91619  22
  -4   7  -3 51.0210 14.4375   7
   4   7   3 40.9696 16.5002  36
  -4  -7  -3 22.8959 15.8420  34
   4   7   3 46.8321 17.4775  32
  -4  -7  -3 60.8863 13.8502  33
   4  -7   3 42.6377 17.0282  31
  -4   7  -3 40.1862 11.0051  25
   4   7   3 27.9759 15.8944  37
  -4   7  -3 48.3545 10.0474  14
  -4   7  -3 38.3002 10.3695  17
  -4   7  -4 169.923 14.3710  17
  -4   7  -4 186.858 13.5455  20
   4   7   4 139.379 20.7902  32
  -4  -7  -4 157.992 24.6668  34
   4  -7   4 143.462 22.7503  31
  -4   7  -4 149.768 12.9546  29
  -4   7  -4 160.550 14.0396  30
  -4   7  -4 187.503 15.0933  25
  -4   7  -4 155.428 13.7883  22
  -4  -7  -4 168.691 11.7549  42
   4   7   4 149.145 13.3636  41
  -4  -7  -4 146.674 10.2351  38
   4   7   4 166.765 24.2871  37
  -4  -7  -4 150.723 12.7337  12
  -4   7  -4 161.850 13.9458  14
  -4   7  -5 7786.81 179.586  20
  -4  -7  -5 7773.15 177.797  16
   4  -7   5 8050.00 207.710  31
  -4   7  -5 7911.54 178.434  29
  -4  -7  -5 8052.19 179.044  28
  -4   7  -5 8177.94 180.597  30
   4   7   5 7587.71 211.782  37
  -4   7  -5 7744.14 179.531  22
  -4  -7  -5 7830.55 177.334  24
  -4  -7  -5 7914.14 176.869  42
   4   7   5 7878.03 178.737  41
  -4  -7  -5 8238.17 179.793  12
  -4  -7  -6 1530.64 43.3502  12
  -4   7  -6 1439.03 43.6987  14
  -4  -7  -6 1512.01 42.5559  28
  -4   7  -6 1463.97 42.2966  30
  -4   7  -6 1509.03 40.6684  29
  -4  -7  -6 1527.45 43.2691  27
  -4   7  -6 1511.54 45.3088  25
   4   7   6 1361.26 65.6936  37
  -4  -7  -6 1472.64 40.9789  24
  -4  -7  -6 1446.57 41.4456  16
  -4   7  -6 1548.61 43.1857  20
  -4  -7  -6 1368.75 38.3412  42
  -4   7  -7 3947.75 91.3458  14
  -4  -7  -7 3647.57 89.6886  28
  -4  -7  -7 3684.41 89.4450  16
  -4  -7  -7 3720.34 88.7585  24
  -4   7  -7 3803.07 89.8349  20
  -4  -7  -7 3840.67 90.9038  27
  -4   7  -7 3786.59 92.1520  25
  -4   7  -8 399.198 15.4884  14
  -4  -7  -8 344.277 15.0150  28
  -4  -7  -8 374.982 15.4771  16
  -4  -7  -8 338.048 14.3341  24
  -4   7  -8 351.666 15.8416  25
  -4  -7  -8 353.981 16.4995  27
  -4  -7  -9-1.52981 4.35946  16
   4   8  -9 344.258 11.3709  18
   4  -8  -9 330.969 12.5125  16
   4  -8  -9 350.477 12.0593  12
   4  -8  -9 334.491 12.1327  24
   4   8  -8 83.4597 10.4426  29
   4  -8  -8 81.0262 9.02414  39
   4   8  -8 78.5954 9.50878  18
   4  -8  -8 89.7430 11.0510  24
  -4   8   8 74.6057 8.80645  41
   4  -8  -8 78.6823 10.4177  12
   4   8  -7 473.601 18.8106  19
   4   8  -7 477.725 20.1366  18
   4  -8  -7 472.499 20.0883  39
  -4   8   7 451.342 21.7738  41
   4   8  -6 42562.1 892.682  30
   4   8  -6 41168.9 891.271  29
  -4   8   6 40163.2 923.874  37
   4  -8  -6 42179.8 891.991  39
   4   8  -6 41971.2 890.300  19
   4   8  -6 41995.3 890.650  21
   4   8  -6 41311.0 890.626  20
   4  -8  -6 40145.4 888.608  42
  -4  -8   6 39444.6 930.431  34
   4  -8  -5 502.601 35.2790  33
   4  -8  -5 520.981 32.1379  31
   4   8  -5 565.582 22.9395  29
  -4  -8   5 560.659 42.9236  34
   4   8  -5 520.584 21.7392  20
   4   8  -5 545.103 22.5394  21
   4  -8  -5 541.649 21.3398  42
   4   8  -5 493.710 19.7945  11
  -4   8   4 2566.43 87.1151  37
   4  -8  -4 2541.00 64.5902  39
   4  -8  -4 2663.02 87.6385  33
   4  -8  -4 2537.17 81.1628  31
   4   8  -4 2482.11 65.2669  30
   4   8  -4 2503.27 63.2617  29
  -4   8   4 2626.32 84.6834   7
   4   8  -4 2395.87 63.4259  15
  -4  -8   4 2404.57 91.9459  34
   4   8  -4 2449.88 62.4269  20
  -4   8   4 2486.85 61.9389  23
   4   8  -3 801.264 27.0001  15
   4  -8  -3 881.343 41.9125  31
   4   8  -3 870.338 28.7184  30
   4   8  -3 812.412 26.4627  29
   4   8  -3 859.306 39.8649  10
  -4   8   3 869.186 42.9665   7
  -4   8   3 868.095 26.9557  23
   4   8  -3 795.621 25.5170  20
   4   8  -3 840.857 25.9370  41
  -4   8   3 875.611 44.6307  37
   4  -8  -3 806.935 27.5457  39
  -4   8   2 337.214 26.8802  37
   4  -8  -2 343.406 26.8479  31
  -4   8   2 328.395 16.6222  26
  -4  -8   2 312.387 24.3773  35
   4   8  -2 364.919 30.4209   9
  -4   8   2 328.324 26.7341   7
   4   8  -2 301.485 25.9255   8
   4   8  -2 325.637 15.1221  15
   4  -8  -2 319.595 26.7580  33
   4  -8  -2 374.616 26.3357  34
   4  -8  -1 38.2966 16.1648  33
   4  -8  -1 46.1633 14.2026  34
   4   8  -1 17.8423 16.3460  32
   4   8  -1 26.9106 17.7260   9
  -4   8   1 35.0841 15.2215   7
   4   8  -1 32.0482 13.0680   8
  -4   8   1 29.7050 14.9409  37
  -4  -8   1 22.1814 12.8944  35
   4  -8  -1 53.7494 19.2554  31
  -4  -8   0 630.322 31.0179  31
  -4  -8   0 729.537 42.5329  33
   4   8   0 714.103 40.4748  32
   4  -8   0 781.435 38.4917  33
   4  -8   0 763.256 33.7177  34
  -4   8   0 682.713 37.8765   7
   4   8   0 784.666 40.1375   9
   4   8   0 706.383 31.8385   8
  -4  -8   0 681.608 35.5454  35
  -4  -8   0 740.917 42.3376  34
  -4   8   0 769.502 36.7150  37
  -4  -8  -1 661.977 40.2044  34
   4  -8   1 612.237 29.5950  34
   4   8   1 618.579 37.3790  32
  -4  -8  -1 538.052 36.7347  33
   4  -8   1 626.933 33.8035  33
   4  -8   1 615.403 36.4751  31
   4   8   1 543.914 27.4918  37
   4   8   1 558.413 34.6161   9
  -4   8  -1 581.255 33.9404   7
   4   8   2 250.954 16.0531  41
  -4   8  -2 267.407 14.5505  23
  -4   8  -2 302.816 24.8312   7
   4   8   2 288.451 28.3732  32
  -4  -8  -2 249.677 25.4483  33
   4  -8   2 311.931 23.7773  33
  -4  -8  -2 278.973 28.7049  34
   4  -8   2 274.943 26.4804  31
  -4   8  -2 287.023 16.2614  25
  -4   8  -2 275.881 14.6528  14
   4   8   2 217.735 21.0326  37
   4   8   3 25.6377 15.2690  37
  -4  -8  -3 23.9291 8.03956  38
  -4   8  -3 29.0618 9.26550  20
  -4  -8  -3 20.4288 16.5139  34
   4   8   3 8.26689 15.6696  32
  -4  -8  -3 31.7675 14.2700  33
   4  -8   3 22.9018 18.2526  31
  -4   8  -3 39.9512 11.9589  25
  -4   8  -3 43.7317 14.7530   7
  -4   8  -3 37.0246 11.4580  22
  -4  -8  -3 30.5352 9.22823  42
   4   8   3 36.6446 10.7191  41
  -4   8  -3 25.6084 10.1156  14
  -4  -8  -4 139.732 24.3517  34
   4   8   4 140.493 21.2726  32
   4  -8   4 97.9196 20.1761  31
  -4   8  -4 137.428 12.8869  29
  -4   8  -4 152.142 14.8048  30
  -4   8  -4 136.591 16.1143  25
  -4   8  -4 141.024 13.8622  22
  -4  -8  -4 115.482 10.2236  38
   4   8   4 121.466 23.1187  37
  -4  -8  -4 130.581 11.6915  42
   4   8   4 136.420 14.1200  41
  -4   8  -4 135.590 14.0563  14
   4  -8   5 597.785 40.3187  31
  -4   8  -5 669.306 24.8289  29
  -4   8  -5 646.762 25.8726  30
  -4   8  -5 646.402 25.4301  20
  -4  -8  -5 612.960 22.3160  24
  -4   8  -5 654.057 25.4050  22
  -4   8  -5 649.246 26.3425  14
  -4  -8  -5 678.959 23.0589  42
   4   8   5 679.395 24.8165  41
  -4   8  -6 21064.7 445.234  25
  -4  -8  -6 20732.9 442.272  27
  -4   8  -6 21088.1 442.935  20
  -4  -8  -6 20175.2 440.206  16
  -4  -8  -6 20265.6 439.927  24
  -4  -8  -6 18929.4 438.317  42
  -4   8  -6 20636.3 442.682  30
  -4   8  -6 20616.0 440.662  29
  -4   8  -7 13.7577 11.0558  25
  -4  -8  -7 3.65506 10.3965  27
  -4  -8  -7 3.93552 7.88847  28
  -4  -8  -7 17.9097 8.31546  24
  -4  -8  -7 15.2688 8.71056  16
  -4   8  -7 6.35845 10.4317  14
  -4   8  -7 13.7033 9.52490  20
  -4  -8  -8 342.259 15.0517  27
  -4  -8  -8 332.529 12.3414  24
  -4  -8  -8 320.912 12.9488  16
   4  -9  -8 5.74626 8.48761  24
  -4   9   8 8.82153 6.15191  41
   4   9  -8 2.66406 6.55012  18
   4  -9  -8 11.2722 6.77331  12
   4  -9  -7 14.3067 9.28541  39
   4  -9  -7 4.04447 8.31281  12
   4   9  -7-7.70459 9.14261  18
   4   9  -7 6.48758 7.65621  19
  -4   9   7 5.09532 10.5586  41
   4  -9  -6 1401.82 41.5170  39
   4   9  -6 1432.56 40.7420  21
   4   9  -6 1429.62 40.7324  20
   4   9  -6 1412.88 39.8473  19
  -4   9   6 1403.29 43.7360  41
   4  -9  -6 1400.12 38.9140  42
   4   9  -6 1438.52 41.8046  29
   4  -9  -5 207.372 25.7579  33
  -4  -9   5 251.825 31.7477  34
  -4  -9   5 226.510 28.6080  33
   4   9  -5 279.174 18.2673  30
   4   9  -5 240.833 16.1521  29
   4  -9  -5 260.387 16.5685  39
  -4   9   5 259.745 28.2598  37
   4   9  -5 241.961 16.0883  21
   4   9  -5 254.254 15.5678  20
   4   9  -5 228.620 13.6180  11
   4  -9  -5 241.212 15.1578  42
  -4   9   4 77.4362 9.70711  23
  -4   9   4 58.4859 19.2450  37
   4  -9  -4 54.4191 19.4344  33
  -4  -9   4 64.5139 22.7727  34
  -4  -9   4 34.6084 19.7504  33
   4   9  -4 70.3175 12.8565  30
   4  -9  -4 88.1980 16.9344  31
   4   9  -4 82.6653 12.2891  29
  -4   9   4 56.5619 17.0779   7
   4  -9  -4 73.5792 12.5758  39
   4   9  -4 88.5266 12.7142  15
   4   9  -4 78.6120 11.7923  11
   4   9  -4 73.2786 10.4616  20
   4  -9  -3 2256.30 57.1734  39
  -4   9   3 2183.00 77.6174  37
  -4  -9   3 2030.16 82.5644  33
   4  -9  -3 2335.34 77.2417  31
   4   9  -3 2180.00 57.4710  30
   4   9  -3 2126.58 55.5225  29
  -4   9   3 2312.75 79.4687   7
   4   9  -3 2312.64 82.4186   9
   4   9  -3 2074.20 71.2400  10
  -4  -9   3 2210.31 84.4526  34
   4   9  -3 2034.13 53.8289  20
  -4   9   3 2154.98 55.9837  23
   4   9  -3 2101.69 54.5715  41
   4   9  -3 2187.76 56.3390  15
  -4  -9   2 1167.78 59.0346  33
   4  -9  -2 1169.67 53.6988  33
   4  -9  -2 1202.60 50.5289  34
   4  -9  -2 1253.04 53.3063  31
   4   9  -2 1166.92 35.5440  30
   4   9  -2 1167.30 33.7057  29
  -4   9   2 1236.15 54.6147   7
   4   9  -2 1308.65 57.3757   9
   4   9  -2 1175.28 50.6375  10
   4   9  -2 1189.90 35.0306  41
  -4   9   2 1180.49 35.5654  23
   4  -9  -2 1179.36 35.0943  39
  -4   9   2 1342.01 53.4604  37
   4   9  -2 1135.35 34.5565  15
   4  -9  -1 4369.40 122.524  33
   4  -9  -1 4302.80 115.859  34
   4  -9  -1 4475.09 121.878  31
   4   9  -1 3973.93 95.9759  30
   4   9  -1 4442.07 124.392   9
   4   9  -1 3983.04 112.246   8
  -4   9   1 4188.75 121.751   7
  -4  -9   1 4089.16 95.3414  42
   4   9  -1 3988.57 97.2431  41
  -4   9   1 4141.55 97.3292  22
  -4   9   1 4057.00 97.9467  23
   4   9  -1 4005.33 95.6070  15
  -4   9   1 4378.99 118.081  37
   4  -9  -1 4100.17 96.0429  39
  -4  -9   0 595.326 40.4699  34
  -4  -9   0 550.534 29.9310  31
  -4  -9   0 559.876 40.7019  33
   4   9   0 701.864 42.4088  32
   4  -9   0 692.864 37.6942  33
   4  -9   0 615.450 32.4952  34
  -4   9   0 601.556 36.2631   7
   4   9   0 626.379 37.9768   9
   4  -9   0 641.127 38.6107  31
  -4   9   0 604.030 23.1621  22
  -4   9   0 551.392 22.4458  23
  -4  -9   0 551.257 20.9998  42
   4   9   0 555.097 22.5631  41
   4   9   0 604.742 20.2262  15
  -4  -9  -1 560.090 39.0633  33
   4   9   1 644.411 41.6064  32
   4  -9   1 661.675 36.6361  33
  -4  -9  -1 696.918 44.1378  34
  -4   9  -1 615.897 23.5118  30
  -4   9  -1 642.883 37.4055   7
   4   9   1 636.447 37.4793   9
  -4   9  -1 633.203 23.6371  23
  -4   9  -1 625.957 24.9075  22
  -4   9  -1 679.769 22.6694  14
  -4  -9  -1 662.569 22.9530  42
   4   9   2 70.3388 14.3215  37
   4   9   2 75.2343 20.0744  32
  -4  -9  -2 79.4379 22.1557  34
  -4  -9  -2 65.6234 20.3466  33
   4  -9   2 83.3537 16.9262  33
  -4   9  -2 82.3903 12.1598  30
   4  -9   2 113.723 22.0322  31
  -4   9  -2 80.7072 12.7901  25
   4   9   2 58.4222 17.3826   9
  -4   9  -2 70.8309 17.1417   7
  -4   9  -2 84.1840 12.8449  22
   4   9   2 80.1796 9.86505  11
  -4   9  -2 70.7759 10.9183  14
  -4  -9  -2 73.2105 10.3124  42
   4   9   2 70.9728 12.1853  41
  -4  -9  -3 1169.54 34.4956  38
   4   9   3 1094.24 51.2923  37
  -4   9  -3 1277.96 37.4347  20
   4   9   3 1157.01 54.4921  32
  -4  -9  -3 1106.83 51.4274  33
  -4  -9  -3 1276.12 60.2609  34
   4  -9   3 1335.83 58.9811  31
  -4   9  -3 1236.45 38.3040  30
  -4   9  -3 1267.52 39.7810  25
   4   9   3 1216.49 52.1741   9
  -4   9  -3 1270.38 52.9285   7
  -4   9  -3 1297.36 39.5176  22
  -4   9  -3 1197.62 37.2838  14
  -4  -9  -3 1190.74 35.6856  42
   4   9   3 1195.47 38.6714  41
  -4  -9  -4 278.932 15.5365  42
   4   9   4 280.673 17.9312  41
  -4   9  -4 245.733 17.5182  22
   4   9   4 206.343 25.6799  37
  -4  -9  -4 201.883 28.8860  34
   4  -9   4 282.293 29.4300  31
   4   9   4 232.511 26.2735  32
  -4   9  -4 295.185 17.2866  29
  -4   9  -4 279.709 19.3407  25
  -4   9  -4 264.944 17.5991  14
  -4  -9  -4 264.270 13.9630  38
  -4   9  -4 289.323 17.6618  20
  -4   9  -5 1444.04 42.6742  30
  -4   9  -5 1393.90 40.7579  29
  -4  -9  -5 1506.16 40.8812  27
  -4   9  -5 1451.84 42.9495  14
  -4   9  -5 1385.80 37.8853  15
  -4  -9  -5 1400.40 38.2109  24
  -4  -9  -5 1428.44 39.5003  42
   4   9   5 1476.90 41.5183  41
  -4  -9  -5 1301.17 36.4494  38
  -4  -9  -6 4396.47 100.856  27
  -4   9  -6 4364.48 103.722  25
  -4  -9  -6 4009.91 97.5928  42
   4   9   6 4196.96 98.8003  41
  -4  -9  -6 4180.76 98.3177  24
  -4   9  -6 4523.19 102.035  20
  -4   9  -6 4420.88 101.975  30
  -4   9  -6 4367.20 99.8294  29
  -4  -9  -7 2360.46 55.9489  27
  -4   9  -7 2403.44 55.7117  20
  -4  -9  -7 2152.16 52.8107  24
  -4   9  -7 2368.19 56.6618  14
  -4  -9  -7 2044.10 52.2019  16
  -4  -9  -8 59.7590 7.83953  27
  -4  10   8 7.04483 4.24653  41
   4 -10  -8 1.67797 6.69817  24
   4  10  -8 3.65985 4.88988  18
   4 -10  -8 4.53192 5.21833  16
   4 -10  -7 3290.30 74.6274  39
   4  10  -7 3338.32 74.8993  29
   4  10  -7 3127.64 73.4440  18
  -4  10   7 3135.78 75.2831  41
   4  10  -6 3682.26 86.0847  29
   4  10  -6 3623.16 84.6373  21
   4  10  -6 3633.17 84.7848  20
   4  10  -6 3644.68 83.7012  19
   4  10  -6 3608.66 84.7622  18
  -4  10   6 3586.05 88.3226  41
   4 -10  -6 3477.60 83.2059  42
   4  10  -5 220.166 17.5811  30
   4  10  -5 241.714 15.7291  29
   4 -10  -5 205.676 16.0835  39
   4  10  -5 248.371 16.2447  21
   4  10  -5 210.801 14.4963  20
   4  10  -5 216.401 12.9604  11
  -4  10   5 243.724 19.0789  41
   4 -10  -5 241.107 15.0822  42
  -4 -10   4 774.904 49.5419  34
  -4 -10   4 697.363 47.7431  33
   4 -10  -4 805.625 44.9794  33
   4  10  -4 804.164 30.2059  30
   4  10  -4 814.384 28.0959  29
  -4  10   4 739.286 43.4939   7
   4 -10  -4 796.993 28.6261  39
  -4  10   4 763.420 43.9002  37
   4  10  -4 783.691 26.5232  20
  -4  10   4 831.588 26.3119  23
   4  10  -4 799.496 28.8579  15
   4  10  -4 843.707 28.3355  11
   4 -10  -4 840.762 28.1413  42
  -4  10   3 83.2139 19.5176  37
  -4 -10   3 106.873 23.7393  34
  -4 -10   3 92.3330 24.1812  33
   4  10  -3 91.8661 11.1871  29
   4 -10  -3 69.9363 17.9767  31
   4  10  -3 87.8011 12.8038  30
  -4  10   3 94.2955 20.4830   7
   4 -10  -3 70.2067 11.5275  39
  -4  10   3 76.9637 10.7869  23
   4  10  -3 89.3899 12.9894  15
   4  10  -3 77.4979 12.7408  11
   4  10  -3 78.2052 10.0437  41
  -4  10   3 77.9571 14.4105  41
  -4 -10   2 725.017 47.9034  34
   4 -10  -2 840.130 42.6741  34
  -4 -10   2 899.929 52.2649  33
   4 -10  -2 813.854 45.7376  33
   4  10  -2 782.207 27.7590  30
   4 -10  -2 883.131 44.6028  31
   4  10  -2 803.865 26.1813  29
  -4  10   2 847.697 45.1983   7
   4  10  -2 741.672 40.4058  10
   4  10  -2 882.029 47.5404   9
   4  10  -2 782.403 39.9525   7
  -4 -10   2 795.196 25.7657  38
   4 -10  -2 781.547 27.1091  39
  -4  10   2 861.404 43.4151  37
  -4  10   2 761.601 27.9490  23
  -4  10   2 808.196 30.5794  41
   4  10  -2 799.803 27.4185  41
   4  10  -2 807.244 27.4322  15
   4 -10  -1 2636.73 88.2206  33
  -4 -10   1 2270.01 79.6754  31
   4 -10  -1 2561.95 81.8909  34
   4 -10  -1 2659.06 87.3429  31
   4  10  -1 2583.87 88.5704   9
  -4  10   1 2556.11 82.5510  37
   4 -10  -1 2481.98 62.0858  39
  -4  10   1 2544.96 64.7070  23
  -4  10   1 2416.85 63.4917  22
  -4  10   1 2565.80 65.4595  41
  -4 -10   1 2454.26 61.9553  42
   4  10  -1 2450.66 64.0501  41
   4  10  -1 2450.61 62.4246  15
  -4 -10   0 1929.66 80.6705  33
   4 -10   0 2029.20 74.9079  33
  -4  10   0 1984.06 53.4970  30
   4 -10   0 2175.81 77.5456  31
  -4  10   0 2173.85 77.2804   7
   4  10   0 2043.79 75.6269   9
  -4  10   0 2056.63 53.7858  41
  -4 -10   0 2056.73 53.1491  42
   4  10   0 2020.22 55.3118  41
  -4  10   0 2022.46 55.1127  22
  -4  10   0 2092.90 55.0025  23
  -4 -10   0 2033.33 82.2427  34
   4  10   0 1952.17 51.3871  15
  -4  10  -1 105.884 12.5689  30
   4  10   1 122.473 21.7078   9
  -4  10  -1 116.335 20.0385   7
  -4 -10  -1 99.0223 11.8263  42
  -4  10  -1 101.596 12.5600  23
  -4  10  -1 108.795 13.5343  22
   4  10   1 96.3806 11.6286  11
   4  10   1 140.406 24.7519  32
  -4 -10  -1 87.1865 23.2809  34
  -4 -10  -1 77.7296 21.1638  33
   4 -10   1 103.514 19.6265  33
  -4 -10  -2 12.9659 19.0841  34
  -4 -10  -2 41.0271 17.6796  33
   4 -10   2 9.27364 13.9875  33
   4  10   2 37.0218 18.9481  32
  -4  10  -2-1.60733 10.8042  30
   4 -10   2-5.77567 18.7216  31
   4  10   2 11.2267 15.7565   9
  -4  10  -2 6.68405 14.6653   7
  -4  10  -2 10.5873 10.2370  20
  -4  10  -2 10.1249 11.9664  22
  -4 -10  -2-0.45363 9.69147  42
   4  10   2 25.0484 12.5232  41
  -4  10  -2 19.9491 9.95368  14
   4  10   2 5.65184 8.32548  11
  -4 -10  -3 1048.02 31.0683  38
  -4 -10  -3 913.103 46.9589  33
   4  10   3 945.694 50.2234  32
  -4 -10  -3 1017.92 54.9729  34
  -4  10  -3 1047.63 34.6826  30
   4 -10   3 950.074 51.2241  31
  -4  10  -3 1027.97 33.5431  14
   4  10   3 933.431 46.3225   9
  -4  10  -3 1055.16 33.3828  20
   4  10   3 1066.45 35.6407  41
  -4  10  -4 869.584 29.5348  20
  -4 -10  -4 808.795 26.3981  27
  -4  10  -4 838.824 28.6912  29
   4 -10   4 846.994 46.9978  31
  -4  10  -4 817.186 29.3463  14
  -4  10  -4 829.283 27.2466  15
  -4 -10  -4 777.830 25.6734  38
  -4 -10  -4 826.847 27.6849  42
   4  10   4 801.564 30.0363  41
  -4  10  -5 4138.71 97.5151  30
  -4  10  -5 3995.10 95.2861  29
  -4 -10  -5 3855.41 93.7350  27
  -4  10  -5 4102.28 97.1082  14
  -4  10  -5 4039.90 96.4149  20
   4  10   5 3962.66 95.6251  41
  -4 -10  -5 3986.87 94.0205  42
  -4 -10  -6 394.564 17.0574  27
  -4  10  -6 459.060 19.8170  14
  -4 -10  -6 378.015 14.8227  24
  -4  10  -6 454.162 19.2717  30
  -4  10  -6 429.812 17.0803  29
   4  10   6 434.990 16.5152  41
  -4  10  -7 13.1992 7.59491  20
  -4 -10  -7 13.4181 7.75530  27
   4  11  -7 179.695 10.9107  29
   4 -11  -7 144.697 7.80148  16
   4  11  -7 177.030 9.36968  18
  -4  11   7 166.581 10.8682  41
   4 -11  -6 26.1862 9.62733  39
   4  11  -6 24.4897 9.71467  29
   4  11  -6 31.9624 9.01539  18
   4 -11  -6 26.6780 7.70300  42
  -4  11   6 21.3737 10.8772  41
   4  11  -5 126.427 10.0126  11
   4 -11  -5 140.568 12.6619  39
   4  11  -5 124.131 14.6530  30
   4  11  -5 123.989 12.5536  29
   4  11  -5 122.830 10.9716  20
   4  11  -5 135.584 12.7828  21
   4  11  -5 125.672 12.1988  18
  -4  11   5 128.677 15.9009  41
   4 -11  -5 140.836 12.2176  42
   4  11  -4 45.7499 9.08811  20
   4 -11  -4 48.2416 11.1383  39
   4  11  -4 57.8689 12.9559  15
   4  11  -4 52.7548 10.5078  11
   4  11  -4 76.2397 13.0553  30
   4  11  -4 54.4126 11.0071  29
  -4 -11   3 2524.88 95.7245  34
  -4 -11   3 2356.26 88.6393  31
  -4 -11   3 2516.69 96.5300  33
   4 -11  -3 2801.37 93.5136  33
   4 -11  -3 2557.48 84.8515  31
   4  11  -3 2698.47 68.8761  30
   4  11  -3 2608.53 66.5339  29
  -4  11   3 2690.19 91.4971   7
  -4  11   3 2423.84 86.1593  37
   4 -11  -3 2706.54 67.5896  39
   4  11  -3 2686.29 67.9679  15
   4  11  -3 2741.69 68.2404  11
  -4  11   3 2803.73 71.9667  41
   4 -11  -3 2605.37 67.6967  42
  -4 -11   2 7452.29 208.631  34
  -4 -11   2 7369.64 209.181  33
   4 -11  -2 7932.80 204.311  33
  -4 -11   2 6949.72 195.872  31
   4 -11  -2 8204.48 200.033  31
   4  11  -2 7438.53 172.803  30
   4  11  -2 7267.58 170.529  29
  -4  11   2 7490.20 201.365   7
   4  11  -2 8126.88 205.486   9
   4 -11  -2 7510.30 173.027  42
  -4  11   2 7918.46 176.476  41
   4  11  -2 7593.57 172.228  41
  -4  11   2 7812.20 174.072  23
  -4 -11   2 7798.82 171.162  38
  -4  11   2 7487.53 195.871  37
   4 -11  -2 7686.20 172.401  39
   4  11  -2 7640.64 172.718  15
   4 -11  -1 2189.03 77.4202  31
   4  11  -1 2153.61 79.1262   9
  -4 -11   1 2123.88 53.8072  42
  -4  11   1 2094.04 56.8311  41
   4 -11  -1 2036.66 55.0483  42
   4  11  -1 2009.63 55.6395  41
  -4  11   1 2154.26 56.9335  23
   4 -11  -1 2168.24 79.7215  33
   4  11  -1 2029.13 54.1196  15
   4  11  -1 2067.21 55.9840  11
  -4  11   0 3318.25 81.5108  30
   4 -11   0 3555.86 109.069  31
  -4  11   0 3521.28 108.974   7
   4  11   0 3439.81 106.873   9
   4 -11   0 3265.64 81.0097  42
   4  11   0 3275.35 83.6945  41
  -4 -11   0 3405.41 81.6056  42
  -4  11   0 3332.86 81.3713  41
  -4  11   0 3335.15 83.7036  22
   4  11   0 3313.10 79.9452  15
   4  11   0 3337.99 82.3179  11
  -4 -11   0 3315.64 113.543  33
   4 -11   0 3465.01 107.808  33
  -4 -11  -1 2468.76 92.8886  33
   4 -11   1 2641.52 88.0522  33
  -4 -11  -1 2699.72 97.6545  34
   4 -11   1 2655.79 91.2916  31
  -4  11  -1 2597.76 66.4706  30
   4  11   1 2556.97 86.4293   9
  -4  11  -1 2647.20 89.2303   7
  -4  11  -1 2569.71 65.0740  20
  -4  11  -1 2479.70 68.2601  22
  -4 -11  -1 2638.27 65.9202  42
   4  11   1 2609.51 68.2008  41
   4  11   1 2478.08 64.9916  11
  -4 -11  -2 11.9008 9.29984  38
  -4 -11  -2 24.6588 19.7964  34
  -4 -11  -2 37.2340 17.7334  33
  -4  11  -2 3.75952 10.7772  30
   4  11   2-11.0602 15.7557   9
  -4  11  -2 15.5115 15.1251   7
  -4  11  -2-2.42649 11.8136  22
  -4  11  -2 17.2681 9.64841  14
   4  11   2 0.39829 8.05096  11
  -4  11  -2 9.49290 10.1282  20
  -4 -11  -2 7.92367 10.2086  42
   4  11   2 9.40402 12.7012  41
  -4  11  -3 444.787 20.4174  20
  -4  11  -3 490.059 20.9492  14
  -4 -11  -3 438.151 18.8677  38
   4  11   3 485.582 23.1673  41
  -4  11  -3 442.546 21.7389  30
  -4  11  -4 147.000 14.1414  20
  -4  11  -4 156.539 13.8684  29
  -4  11  -4 160.593 15.0219  30
  -4  11  -4 172.648 14.5770  14
  -4  11  -4 147.691 12.2427  15
  -4 -11  -4 160.347 12.9370  42
   4  11   4 176.511 15.1205  41
  -4 -11  -4 151.585 11.2148  38
  -4  11  -5 565.057 21.0985  29
  -4  11  -5 554.370 21.8484  14
  -4 -11  -5 520.901 18.3780  27
  -4  11  -5 518.087 21.5506  20
   4  11   5 571.900 21.1586  41
  -4 -11  -5 529.942 19.6233  42
  -4  11  -6 2233.57 52.7512  30
  -4  11  -6 2145.50 50.5810  29
  -4  11  -6 2242.42 52.8651  14
   4  11   6 2058.35 49.7631  41
  -4  11  -7 326.893 11.9873  14
  -4  11  -7 290.788 10.9717  20
   4  12  -7 5.79278 3.71191  18
  -4  12   7 1.46122 4.69613  41
   4 -12  -6 340.197 14.5150  39
   4  12  -6 342.910 13.6940  21
   4  12  -6 353.225 14.6343  29
   4  12  -6 361.219 13.6228  18
   4 -12  -6 331.543 12.7899  42
  -4  12   6 358.280 15.7273  41
   4 -12  -5 565.408 20.9438  39
   4  12  -5 589.479 20.8996  21
   4  12  -5 611.329 21.0576  29
  -4  12   5 535.989 22.6733  41
   4 -12  -5 549.821 19.9604  42
   4  12  -5 572.967 20.4106  18
   4  12  -5 600.161 19.2118  19
   4  12  -4 1260.12 37.3092  30
   4  12  -4 1188.28 34.8593  29
  -4  12   4 1212.42 38.3383  41
   4 -12  -4 1192.56 35.1637  39
   4  12  -4 1168.94 34.5519  11
   4  12  -4 1274.28 36.4182  15
   4  12  -3 994.023 32.5502  30
   4  12  -3 980.653 30.5335  29
   4 -12  -3 1044.83 32.4845  42
  -4  12   3 1040.49 34.9610  41
   4 -12  -3 1072.01 31.8015  39
   4  12  -3 1011.14 32.0194  11
   4  12  -3 1024.23 32.6184  15
   4  12  -2 3197.41 80.5112  30
   4  12  -2 3242.91 78.7827  29
   4 -12  -2 3368.95 80.1600  39
  -4 -12   2 3435.31 79.7300  38
  -4  12   2 3485.24 83.9777  41
   4 -12  -2 3360.91 81.6916  42
   4  12  -2 3164.97 79.6118  41
   4  12  -2 3377.54 81.2233  15
  -4 -12   1 997.606 30.5219  38
   4  12  -1 924.668 31.1115  41
   4 -12  -1 974.465 30.8058  42
  -4  12   1 951.471 31.5452  41
  -4 -12   1 982.052 29.4411  42
   4  12  -1 932.536 30.0461  15
   4  12  -1 945.430 31.6036  11
  -4  12   0 1814.06 47.7218  20
  -4  12   0 1812.32 48.3948  30
  -4 -12   0 1880.96 49.2666  38
   4 -12   0 1810.49 48.1909  42
  -4 -12   0 1851.01 49.0308  42
   4  12   0 1847.89 51.1661  41
   4  12   0 1792.33 49.6042  11
   4  12   0 1797.81 47.3710  15
  -4  12  -1 37.4271 9.77036  20
  -4  12  -1 43.8052 11.0050  30
  -4 -12  -1 44.1814 11.3713  38
  -4 -12  -1 49.4381 11.4214  42
   4  12   1 46.7092 12.3245  41
   4  12   1 47.4518 9.77639  11
  -4  12  -2 1738.49 47.4253  20
  -4  12  -2 1833.54 49.6102  29
  -4  12  -2 1781.58 49.1874  30
  -4 -12  -2 1795.74 47.2787  38
  -4 -12  -2 1792.61 48.2531  42
  -4  12  -2 1754.23 46.2810  14
   4  12   2 1714.26 45.6884  11
  -4  12  -3 2.57317 9.63781  20
  -4  12  -3-3.93294 10.7998  30
  -4 -12  -3 3.71190 8.88015  38
  -4 -12  -3 14.7632 10.1678  42
   4  12   3 14.9526 12.0366  41
  -4  12  -3 11.2595 9.22697  14
  -4  12  -4 128.025 12.4453  20
  -4  12  -4 143.422 12.8425  29
  -4  12  -4 134.301 13.7386  30
  -4 -12  -4 142.296 10.5332  38
  -4  12  -4 163.650 11.6755  15
  -4  12  -4 144.669 12.2762  14
   4  12   4 156.633 13.5731  41
  -4 -12  -4 151.625 12.2791  42
  -4  12  -5 193.316 12.4098  14
  -4  12  -5 177.508 12.2514  20
  -4 -12  -5 178.242 11.0700  42
   4  12   5 170.111 12.0188  41
  -4  12  -5 182.631 11.8798  29
  -4  12  -6 19.8491 7.28114  14
  -4  12  -6 17.6288 7.43140  30
  -4  12  -6 20.7330 7.10097  20
   4  12   6 20.6753 4.92606  41
   4  13  -6 31.3710 5.85855  29
   4  13  -6 34.0376 5.14754  18
  -4  13   6 31.9720 6.63505  41
   4 -13  -5 10.0920 6.89560  39
   4  13  -5 5.74905 7.43440  21
   4  13  -5 14.4785 7.30686  29
   4 -13  -5 3.42813 6.53883  42
   4  13  -5 9.52016 6.76344  18
   4  13  -4 1877.48 47.8375  18
   4  13  -4 1934.61 47.5322  29
  -4  13   4 1865.55 50.2492  41
   4 -13  -4 1968.15 48.1774  39
   4  13  -4 1851.29 47.4428  11
   4  13  -3 9.44401 7.78095  29
   4 -13  -3 4.00738 7.71257  39
   4 -13  -3 7.98755 9.53834  42
  -4  13   3 2.29968 10.2257  41
   4  13  -3 16.3199 10.0626  15
   4  13  -3 3.42783 8.56784  11
  -4 -13   2 727.081 23.0512  38
   4 -13  -2 699.587 22.2753  39
   4 -13  -2 719.541 24.4052  42
  -4  13   2 732.845 25.6728  41
   4  13  -2 678.300 24.2876  11
   4  13  -2 713.214 24.5967  15
  -4 -13   1 3416.18 78.5756  38
   4 -13  -1 3317.23 78.6244  42
  -4 -13   1 3128.13 76.3466  42
   4  13  -1 3249.49 78.9090  41
   4  13  -1 3177.56 79.1931  11
   4  13  -1 3324.16 78.0826  15
  -4 -13   0 254.132 14.7552  38
   4 -13   0 242.778 12.7377  42
   4  13   0 212.484 15.0881  41
  -4 -13   0 223.699 13.7040  42
  -4  13   0 221.793 11.8385  20
   4  13   0 237.429 14.0811  11
   4  13   0 215.299 12.1335  15
  -4  13  -1 876.483 27.6922  20
  -4  13  -1 988.550 30.4893  29
  -4  13  -1 959.132 29.3860  30
  -4 -13  -1 940.586 29.3613  38
   4  13   1 957.482 31.4444  41
  -4 -13  -1 1012.24 30.1889  42
   4  13   1 927.580 28.4780  11
  -4  13  -2 64.2836 11.7888  29
  -4  13  -2 65.2240 10.8571  30
  -4 -13  -2 62.9862 10.6583  42
  -4  13  -2 72.5082 9.59036  20
  -4  13  -3 14.2155 8.20622  20
  -4  13  -3 22.0449 9.94195  30
  -4  13  -3 29.5957 9.89103  29
  -4 -13  -3 32.2376 8.69580  38
  -4  13  -3 30.7628 9.43855  15
  -4  13  -3 32.0329 7.80336  14
  -4 -13  -3 28.5217 9.65105  42
   4  13   3 34.6028 11.3179  41
  -4  13  -4 560.447 18.6357  14
  -4  13  -4 595.085 18.6630  15
  -4  13  -4 561.833 20.7058  30
  -4  13  -4 551.455 19.4415  20
   4  13   4 591.756 20.6789  41
  -4  13  -5 483.034 16.1824  20
  -4  13  -5 495.153 17.1725  30
  -4  13  -5 512.676 16.1021  29
   4  13   5 497.952 15.9050  41
  -4 -13  -5 438.768 15.0337  42
  -4  13  -5 475.758 15.3746  14
   4  14  -5 132.847 7.27487  21
   4 -14  -5 139.051 6.87742  42
   4  14  -5 142.008 6.84522  18
   4  14  -4 635.347 18.7564  29
   4  14  -4 763.818 20.6303  18
  -4  14   4 667.685 21.3824  41
   4 -14  -4 733.814 20.6000  42
   4  14  -3 454.697 16.7210  21
  -4  14   3 409.144 16.5221  41
   4 -14  -3 429.338 16.0464  42
   4  14  -3 426.340 15.8139  11
  -4  14   2 6021.53 137.695  29
   4 -14  -2 6515.85 140.123  42
  -4 -14   2 6229.63 138.324  38
   4  14  -2 6241.61 140.316  11
   4  14  -2 6344.10 139.795  15
  -4  14   1 530.912 18.1984  29
   4 -14  -1 527.213 17.9454  42
  -4 -14   1 538.138 18.6538  38
   4  14  -1 480.472 18.5924  11
   4  14  -1 504.864 17.6699  15
  -4  14   0 542.239 18.8927  29
  -4 -14   0 548.183 19.2366  38
   4 -14   0 499.441 16.2442  42
  -4 -14   0 488.990 17.6517  42
   4  14   0 493.632 19.1612  41
   4  14   0 485.179 18.1592  11
  -4  14  -1 1775.08 44.2717  20
  -4  14  -1 1899.88 47.3685  29
  -4  14  -1 1804.92 45.5981  30
  -4 -14  -1 1903.87 47.1822  38
   4  14   1 1907.33 48.3817  41
  -4 -14  -1 1938.15 47.1341  42
   4  14   1 1780.72 45.6212  11
  -4  14  -2 2143.16 52.7331  29
  -4  14  -2 2080.37 52.1014  30
   4  14   2 2148.79 53.8657  41
  -4 -14  -2 2178.73 52.7306  42
  -4  14  -2 2026.43 50.4369  20
  -4  14  -2 2206.20 52.9667  15
  -4  14  -3 32.2306 6.50212  20
  -4  14  -3 38.7258 8.24935  29
  -4  14  -3 43.4345 8.09714  30
  -4 -14  -3 41.2838 7.54179  38
  -4  14  -3 40.7975 7.74455  15
  -4 -14  -3 20.3319 7.99090  42
   4  14   3 35.4842 9.00741  41
  -4  14  -4 2.47154 6.74086  30
  -4  14  -4 2.38087 5.18780  20
   4  14   4 17.7262 6.73175  41
   4  15  -3 649.885 17.4529  21
   4 -15  -3 672.093 17.0915  42
   4  15  -3 643.296 17.0381  18
   4 -15  -2 503.779 14.2748  42
   4  15  -2 476.045 15.0387  21
  -4  15   1 665.692 17.9885  29
   4 -15  -1 630.112 18.2182  42
  -4 -15   0 222.865 10.6930  38
  -4  15   0 198.274 9.48070  29
  -4  15  -1 140.847 8.60286  29
  -4  15  -1 139.049 9.53966  15
  -4 -15  -1 155.527 9.42376  38
   4  15   1 150.078 9.29882  41
  -4 -15  -1 120.326 7.96881  42
  -4  15  -2 2.86119 5.85913  15
  -4  15  -2 4.48589 4.18258  30
  -4  15  -2 6.63845 5.55827  29
   4  15   2 3.18150 6.51877  41
  -4 -15  -2 4.04513 5.67429  42
  -4  15  -3 243.899 8.67376  30
  -4  15  -3 294.490 10.2635  29
  -4  15  -3 288.933 9.67434  15
  -4 -15  -3 306.112 10.2102  42
  -4 -15  -3 263.575 9.19649  38
   5   0 -10 9926.63 212.167   6
   5   0 -10 9446.65 211.600  28
   5   0  -9 5.35268 11.2451  28
   5   0  -9-3.59217 11.6703   6
   5   0  -9-0.48596 11.9947   5
   5   0  -9 5.86529 9.73594  18
   5   0  -8 3462.64 85.8294  24
   5   0  -8 3678.64 89.8191   6
   5   0  -8 3683.62 90.6887   5
   5   0  -8 3665.27 87.7727  18
   5   0  -7 4.96066 9.28926  24
   5   0  -7 5.84699 12.5284   5
   5   0  -7-6.96567 21.7476   2
   5   0  -7-15.1295 10.5382  18
   5   0  -6 881.960 30.8071   5
   5   0  -6 907.475 28.7725  19
   5   0  -6 896.180 27.8963  18
   5   0  -6 872.576 50.7095   2
  -5   0   5 1.95995 10.6874  37
   5   0  -5 17.2453 17.6124   2
   5   0  -4 2728.05 87.1741   2
  -5   0   4 2785.61 83.2421  35
   5   0  -4 2729.64 79.1847   8
  -5   0   4 2796.26 76.3979  37
  -5   0   3 0.68712 10.1534  37
   5   0  -3 3.09902 6.40002  36
  -5   0   3 32.6579 13.9618  35
   5   0  -3-6.56244 15.1564   2
   5   0  -3-3.95312 10.7880   8
   5   0  -3 0.85080 12.0270  31
  -5   0   2 41.6480 13.6412  35
   5   0  -2 37.0280 9.02514  36
  -5   0   2 22.5616 10.8849  37
   5   0  -2 47.4325 8.25974   9
   5   0  -2 37.5842 12.1506   8
   5   0  -2 35.7316 12.6734  10
   5   0  -2 28.1817 11.9134  31
   5   0  -2 37.1897 7.20607  32
  -5   0   1-7.36609 11.8091  35
   5   0  -1-0.43458 7.39564  32
   5   0  -1 15.6766 10.9012  10
   5   0  -1-5.76577 8.85928  31
   5   0   0 9224.12 183.394  31
  -5   0   0 9282.13 190.369  35
   5   0   0 9314.21 186.640  32
   5   0   0 9206.91 186.544  10
  -5   0   0 9506.44 193.454   1
  -5   0  -1 4.70308 16.3512   1
   5   0   1 6.82996 6.21792  31
   5   0   1 7.26471 11.2565  36
  -5   0  -1 0.79726 12.8623  35
   5   0   1 3.72280 8.12905  10
   5   0   2 61278.2 1271.73  32
  -5   0  -2 60315.9 1279.57   1
   5   0   2 58520.3 1258.35  31
   5   0   2 60401.4 1270.00  36
   5   0   2 57398.4 1261.88  10
   5   0   3-3.77727 12.3335  32
   5   0   3 9.20873 10.9651  36
  -5   0  -3-2.00382 7.87229   4
  -5   0  -3-6.98987 19.4703   1
  -5   0  -3 9.37404 8.73251   3
   5   0   4 6690.63 163.790  32
  -5   0  -4 6699.27 176.750   1
   5   0   4 6526.00 159.285  36
  -5   0  -4 6392.50 147.476   3
  -5   0  -4 6404.66 147.408   4
  -5   0  -5-0.51895 10.4264   4
  -5   0  -5 26.2994 9.53360  27
  -5   0  -5 7.63317 9.50949  28
  -5   0  -5 2.64332 11.1594   3
  -5   0  -5 4.30008 21.4391   1
  -5   0  -5 3.43909 9.72641   6
  -5   0  -5 5.90759 9.08750  24
   5   0   5 14.5409 14.5926  32
  -5   0  -6 1638.79 46.9003  16
   5   0   6 1513.63 59.9884  32
  -5   0  -6 1710.03 47.9494  28
  -5   0  -6 1681.07 46.3950  27
  -5   0  -6 1716.69 47.0529  25
  -5   0  -6 1558.51 75.4169   1
  -5   0  -6 1552.77 49.3406   3
  -5   0  -6 1633.65 46.6972   6
  -5   0  -6 1684.12 46.7695  24
  -5   0  -6 1737.09 45.9552  13
  -5   0  -7-0.89138 10.0631  13
  -5   0  -7 14.1963 12.6197  16
  -5   0  -7 9.40683 12.8354  28
  -5   0  -7-3.98348 11.5293  27
  -5   0  -7-15.7580 11.7269  25
  -5   0  -7-2.67998 22.6068   1
  -5   0  -7 6.57463 15.2644   3
  -5   0  -7 17.2184 12.7647   6
  -5   0  -7-4.77149 11.8670  24
   5   0   7 6.31758 17.5188  37
  -5   0  -8 5884.47 134.088  24
  -5   0  -8 5683.42 133.255   6
  -5   0  -8 5969.58 133.929  16
  -5   0  -8 5917.02 134.183  28
  -5   0  -9-7.90387 9.44596   6
  -5   0  -9 3.50774 9.65348  24
  -5   0  -9 7.27280 9.34615  16
  -5   0  -9-4.75949 9.36802  28
   5  -1 -10 219.011 12.3016   6
   5   1 -10 223.989 11.1584  28
   5  -1 -10 235.455 12.6536  28
   5  -1  -9 325.470 15.6932  12
   5  -1  -9 349.881 18.9927   5
   5   1  -9 342.365 17.2882  28
   5   1  -9 346.265 16.7358  18
   5  -1  -9 324.916 18.1881   6
   5  -1  -8 1245.16 36.8294  24
   5   1  -8 1197.21 35.6913  24
   5  -1  -8 1266.03 39.8512   6
   5  -1  -8 1336.23 38.2372  18
   5   1  -8 1362.76 38.7426  18
   5  -1  -8 1297.49 40.8757   5
   5  -1  -7 1190.11 61.5095   2
   5  -1  -7 1139.91 38.2501   5
   5   1  -7 1135.07 34.0165  24
   5  -1  -7 1147.13 34.7763  24
  -5  -1   7 1293.58 62.4995  35
  -5   1   7 1272.88 60.6043  35
   5  -1  -7 1193.00 35.6703  18
   5   1  -7 1222.83 36.1486  18
  -5   1   6 2418.67 76.1254  37
   5  -1  -6 2447.42 89.4613   2
   5  -1  -6 2372.39 62.0741   5
   5  -1  -6 2310.23 58.3508  24
  -5   1   6 2482.62 86.0308  35
  -5  -1   6 2506.67 87.8843  35
   5   1  -6 2323.21 59.8346  19
   5  -1  -6 2306.77 58.9924  18
   5   1  -6 2354.95 59.2530  18
  -5  -1   5 10378.1 263.763  35
  -5   1   5 11032.9 263.864  35
   5  -1  -5 10979.9 269.127   2
  -5   1   5 10973.4 256.204  37
  -5   1   4 11778.5 265.343  37
  -5  -1   4 11021.6 258.621  37
   5  -1  -4 11760.6 275.966   2
  -5   1   4 11626.9 269.490  35
   5   1  -4 11310.7 268.025   8
   5  -1  -4 11367.2 262.669   8
   5   1  -4 11719.1 269.301  10
   5  -1  -3 1843.65 60.2150  31
  -5  -1   3 1888.88 54.9130  37
  -5   1   3 2013.55 58.8600  37
   5  -1  -3 2079.18 65.4861   2
   5  -1  -3 2000.28 49.9265  36
   5   1  -3 1929.47 52.3544  36
  -5   1   3 1982.31 60.3163  35
   5   1  -3 2065.90 55.1550   9
  -5   1   3 2015.41 54.9274   7
   5  -1  -3 1950.42 56.7102   8
   5   1  -3 1926.86 60.5517   8
   5   1  -3 2062.91 62.4519  10
   5  -1  -2 6176.22 139.989  32
   5   1  -2 6316.18 143.722  32
  -5  -1   2 6156.21 146.871  37
  -5   1   2 6421.37 150.287  37
   5  -1  -2 6399.34 144.564  36
   5   1  -2 6303.62 146.440  36
  -5   1   2 6386.46 149.804  35
   5   1  -2 6483.51 145.817   9
   5   1  -2 6474.08 151.698   8
  -5   1   2 6564.23 149.031   7
   5  -1  -2 6175.63 137.917   9
   5  -1  -2 6208.01 150.159  31
   5  -1  -2 6416.48 152.129  10
   5  -1  -1 1868.47 49.0988  32
   5   1  -1 1909.36 51.4409  32
   5  -1  -1 1910.34 52.9011  31
   5   1  -1 1758.50 50.7501  31
  -5   1   1 1792.94 55.3611  37
  -5   1   1 1887.13 53.5544  35
   5  -1  -1 1915.94 51.9136  36
   5   1  -1 1858.11 52.2378  36
  -5   1   1 1936.55 54.5346   7
   5   1  -1 1946.84 54.2894  10
   5  -1  -1 1824.03 53.7972  10
   5  -1   0 5526.30 124.649  31
   5   1   0 5165.15 121.254  31
  -5  -1   0 5083.98 119.429  34
  -5   1   0 5544.15 127.211  35
  -5  -1   0 5434.87 131.247   1
   5   1   0 5165.67 125.753  32
  -5   1   0 5450.10 128.790   7
   5   1   0 5235.13 126.036  10
   5  -1   0 5487.50 125.075  10
  -5  -1  -1 852.141 24.3064  34
   5   1   1 887.572 33.5681  36
  -5  -1  -1 831.332 36.5002  35
  -5   1  -1 850.287 33.3839  35
  -5  -1  -1 913.723 38.0985   1
   5   1   1 859.586 23.9848  31
   5  -1   1 913.337 28.3541  31
   5  -1   1 910.678 28.1290  10
   5   1   2 46856.4 974.163  32
   5   1   2 46104.6 972.439  36
   5  -1   2 46682.4 972.720  36
  -5  -1  -2 46792.8 981.767   1
   5  -1   2 44838.4 964.009  31
   5   1   3 3964.92 101.895  36
   5  -1   3 4038.11 101.685  36
   5   1   3 4089.10 104.717  32
  -5  -1  -3 4047.18 113.610   1
  -5  -1  -3 3886.06 89.9217   4
  -5   1  -3 3722.15 89.9040   3
  -5  -1  -3 3892.05 90.2340   3
  -5   1  -3 3824.23 89.8805   4
   5  -1   3 3724.72 91.5009  31
   5  -1   4 164.922 19.8675  32
   5   1   4 145.537 18.3031  32
  -5  -1  -4 153.987 26.5894   1
  -5  -1  -4 132.903 12.3585   4
  -5  -1  -4 130.374 12.5137   3
   5  -1   4 127.304 15.4554  36
   5   1   4 143.511 16.4018  36
  -5  -1  -5 1136.88 32.4223  24
  -5   1  -5 1112.50 33.0171  24
  -5  -1  -5 1076.62 33.3347   6
  -5   1  -5 1056.47 33.1214   6
  -5  -1  -5 1041.26 57.9268   1
  -5  -1  -5 1090.36 33.0527  16
  -5   1  -5 1125.02 33.2742  16
   5  -1   5 1026.91 41.3346  36
   5  -1   5 1130.10 47.7341  32
   5   1   5 1011.60 45.5513  32
  -5   1  -5 1088.75 33.5475  28
  -5  -1  -5 1113.11 33.2359  27
  -5   1  -5 1139.11 33.4375  25
  -5   1  -5 1125.36 32.7896  27
  -5  -1  -5 1046.16 32.4034  12
  -5   1  -5 1168.73 32.7970  13
  -5  -1  -5 1074.98 35.4012   4
  -5  -1  -5 1100.63 35.4780   3
  -5   1  -6 1432.82 42.3016  16
   5  -1   6 1313.85 55.6626  32
   5   1   6 1313.10 54.8693  32
  -5   1  -6 1490.46 42.9159  28
  -5   1  -6 1440.75 41.6769  27
  -5  -1  -6 1495.91 42.4034  27
  -5   1  -6 1494.30 42.6127  25
  -5  -1  -6 1494.51 42.3015  25
  -5  -1  -6 1394.33 44.7312   3
  -5  -1  -6 1395.36 69.9144   1
  -5  -1  -6 1382.08 41.9612   6
  -5  -1  -6 1465.70 41.8543  24
  -5   1  -6 1472.17 42.5368  24
  -5   1  -6 1458.97 41.0455  13
  -5   1  -7 11109.7 245.026  16
  -5   1  -7 10744.8 242.582  13
  -5  -1  -7 11279.4 243.722  13
  -5   1  -7 11153.0 245.368  28
  -5   1  -7 10997.2 244.888  25
  -5  -1  -7 10911.5 244.158  25
  -5   1  -7 10849.7 243.505  27
  -5  -1  -7 11128.2 244.776  27
  -5  -1  -7 10675.0 247.841   3
  -5   1  -7 10115.4 285.505   1
  -5  -1  -7 10068.2 285.608   1
  -5  -1  -7 10828.9 244.699   6
  -5   1  -7 11182.6 245.724  24
  -5  -1  -7 11037.5 244.696  24
   5   1   7 10575.8 279.172  37
  -5   1  -8 1543.18 43.3043  28
  -5   1  -8 1403.40 41.3569  25
  -5  -1  -8 1414.72 40.7928  25
  -5  -1  -8 1465.92 41.9511  27
  -5  -1  -8 1463.28 42.6508   6
  -5  -1  -8 1451.91 40.0953  13
  -5   1  -8 1554.56 43.0822  16
  -5   1  -8 1673.00 44.7795  24
  -5  -1  -8 1518.43 43.0360  24
  -5   1  -9 223.005 13.8902  24
  -5  -1  -9 182.420 12.7698  24
  -5  -1  -9 194.252 13.0126   6
  -5   1  -9 207.884 13.0834  28
  -5  -1  -9 201.890 13.7833  28
  -5   1  -9 185.718 12.3298  16
  -5  -1  -9 206.523 13.2568  16
   5  -2 -10 508.835 17.4968   6
   5   2 -10 538.154 17.6151   6
   5  -2  -9 463.980 19.2877  12
   5  -2  -9 520.139 21.0551   6
   5   2  -9 509.864 21.2074   6
   5  -2  -9 492.313 21.8430  28
   5   2  -9 520.680 19.9835  28
   5   2  -9 520.296 22.0517   5
   5  -2  -9 491.638 21.5357   5
   5  -2  -9 481.145 19.0404  16
   5   2  -9 487.029 19.8747  18
   5  -2  -8 245.452 15.4089  24
   5  -2  -8 249.742 17.5339   6
   5   2  -8 280.694 18.1919   6
   5   2  -8 232.763 16.5491  28
   5  -2  -8 261.933 15.6562  18
   5   2  -8 240.892 15.9431  18
   5   2  -8 258.195 18.2753   5
   5  -2  -8 288.695 18.8085   5
   5  -2  -7 34.0274 21.8492   2
   5   2  -7 62.2198 22.6565   2
   5   2  -7 26.0008 13.2148   5
   5  -2  -7 35.9579 12.8586   5
   5  -2  -7 43.4956 11.0809  24
  -5   2   7 66.8470 21.6523  35
  -5  -2   7 64.4191 24.2415  35
   5   2  -7 52.1017 11.0639  18
   5  -2  -7 49.6002 10.8500  18
   5   2  -7 33.8870 11.5523  19
  -5   2   6 693.133 41.8273  35
  -5  -2   6 709.954 44.3776  35
   5   2  -6 721.387 25.2832  29
   5  -2  -6 690.319 44.8188   2
   5   2  -6 760.688 46.2975   2
  -5   2   6 735.741 39.0039  37
   5  -2  -6 697.425 24.1515  24
   5  -2  -6 708.297 23.9906  18
   5   2  -6 702.280 24.3096  18
   5   2  -6 704.466 26.6794   5
   5  -2  -6 646.897 25.8002   5
  -5   2   5 37579.8 835.168  35
  -5  -2   5 38163.4 839.640  35
   5  -2  -5 38257.1 842.615   2
   5   2  -5 37444.6 842.236   2
  -5   2   5 37595.0 831.581  37
   5  -2  -4 48.7646 17.9920   2
   5   2  -4 11.3675 15.9382   2
  -5   2   4 19.8054 13.7891  35
  -5  -2   4 20.2300 15.1398  35
  -5   2   4 22.1993 14.4290  37
   5   2  -4 20.4887 15.5647   8
   5   2  -4 22.5922 13.8901  10
   5  -2  -4 11.5976 8.65550   8
   5  -2  -4 8.87264 13.5053  31
   5  -2  -3 73.5658 17.5440   2
   5   2  -3 87.3244 18.7515   2
   5  -2  -3 101.144 8.54333  36
  -5   2   3 83.4979 15.2180  37
   5   2  -3 67.7520 11.0710  36
  -5   2   3 92.8869 14.7335  35
  -5  -2   3 69.8098 16.3378  35
   5   2  -3 85.3191 13.1303   9
   5   2  -3 68.9379 16.1716   8
   5  -2  -3 72.5045 10.8741   8
  -5   2   3 106.919 12.7740   7
   5   2  -3 134.070 17.9078  10
   5   2  -2 10.9306 10.3925   9
  -5   2   2-2.07577 10.8015   7
   5   2  -2-7.30786 14.2316   2
   5  -2  -2-2.70614 12.7825   2
  -5   2   2 2.60216 10.2365  35
  -5  -2   2 0.89778 14.7524  35
   5   2  -2 0.64720 9.91983  36
  -5   2   2 11.3948 11.5220  37
   5  -2  -2-0.75421 11.3909  31
   5   2  -2 9.43859 9.38326  32
   5  -2  -2 5.50227 5.53384  32
   5   2  -1 2502.83 70.0212  32
   5  -2  -1 2678.15 71.5890  33
   5  -2  -1 2731.11 72.4263  31
  -5   2   1 2896.91 74.6102  37
   5   2  -1 2611.28 71.7799  36
  -5   2   1 2837.86 70.2020  35
  -5  -2   1 2711.31 69.8930  34
  -5  -2   1 2602.42 74.8371  35
  -5   2   1 2812.41 73.6544   7
   5   2  -1 2626.14 72.7253  10
   5  -2  -1 2646.89 72.2319  10
   5  -2   0 4499.08 107.240  31
  -5  -2   0 4322.45 112.193  35
  -5  -2   0 4161.89 103.420  34
  -5   2   0 4426.92 105.618  35
  -5  -2   0 4367.09 111.681   1
  -5   2   0 4499.36 111.485   1
   5   2   0 4194.38 107.702  32
   5  -2   0 4419.27 105.472  33
  -5   2   0 4701.22 111.574   7
   5  -2   0 4458.38 105.965  10
  -5  -2  -1 1873.63 51.8563  34
   5   2   1 1975.32 58.3605  36
  -5   2  -1 2045.00 56.8986  35
  -5  -2  -1 2021.24 63.0837   1
  -5   2  -1 2096.58 63.1527   1
   5  -2   1 2114.03 55.8847  31
   5  -2   1 1982.57 51.8384  10
  -5  -2  -2 27923.9 576.153  34
   5   2   2 27994.3 584.943  32
  -5  -2  -2 28215.5 591.937   1
  -5   2  -2 28269.3 591.388   1
   5   2   2 27726.0 583.498  36
   5  -2   2 28167.2 577.958  31
   5   2   3 4314.32 112.565  36
   5   2   3 4414.52 115.062  32
  -5  -2  -3 4405.61 122.248   1
  -5   2  -3 4525.37 123.863   1
  -5  -2  -3 4159.92 99.6422   3
  -5   2  -3 4503.41 100.393   3
  -5   2  -3 4318.66 99.7511   4
  -5  -2  -3 4216.12 99.4452   4
   5  -2   3 4324.77 106.117  31
   5   2   4 122.993 17.2209  32
  -5  -2  -4 128.015 24.0876   1
  -5   2  -4 80.6047 22.2603   1
  -5  -2  -4 108.761 12.1314   3
  -5  -2  -4 95.1683 11.4771   4
  -5   2  -4 97.8817 11.2542   4
  -5   2  -4 109.981 11.7777   3
   5  -2   4 78.5930 14.6244  36
   5   2   4 105.906 15.4835  36
  -5  -2  -5 544.208 20.3446  24
  -5   2  -5 539.769 21.7182  24
  -5  -2  -5 517.411 21.5614   6
  -5   2  -5 517.274 21.0247   6
  -5  -2  -5 519.398 40.9752   1
  -5   2  -5 461.643 39.8234   1
  -5  -2  -5 516.918 20.8058  16
  -5   2  -5 550.436 21.3575  16
   5  -2   5 519.982 28.7712  36
   5  -2   5 554.445 33.4328  32
   5   2   5 512.476 32.5657  32
  -5   2  -5 539.907 21.3604  28
  -5  -2  -5 510.491 21.5545  28
  -5   2  -5 559.238 21.6870  25
  -5   2  -5 554.905 20.5193  27
  -5  -2  -5 564.555 21.2877  12
  -5   2  -5 558.486 20.0884  13
  -5   2  -5 515.319 23.0540   3
  -5  -2  -5 550.898 23.4697   3
  -5  -2  -6 3607.43 87.8055  16
  -5   2  -6 3668.44 87.2497  16
   5  -2   6 3485.67 105.599  32
   5   2   6 3173.56 102.850  32
  -5   2  -6 3542.61 87.1013  28
  -5  -2  -6 3751.06 87.8890  27
  -5   2  -6 3599.65 87.8750  25
  -5   2  -6 3485.93 85.8609  27
  -5  -2  -6 3604.39 88.7610  28
  -5  -2  -6 3399.23 120.712   1
  -5   2  -6 3479.55 121.783   1
  -5   2  -6 3529.98 90.0904   3
  -5  -2  -6 3508.99 89.7951   3
  -5  -2  -6 3608.97 87.4876   6
  -5   2  -6 3610.93 87.2510   6
  -5   2  -6 3577.45 87.7415  24
  -5  -2  -6 3646.46 86.7060  24
  -5  -2  -6 3579.66 87.2756  12
  -5   2  -6 3427.96 84.6816  14
  -5   2  -6 3529.86 85.7276  13
  -5   2  -7 5904.12 136.483  16
  -5  -2  -7 6003.32 137.493  16
  -5   2  -7 5413.78 133.463  13
  -5  -2  -7 6303.06 136.437  13
  -5   2  -7 5922.89 136.579  28
  -5  -2  -7 5878.38 137.853  28
  -5   2  -7 5900.80 137.293  25
  -5  -2  -7 6150.85 137.320  27
  -5  -2  -7 5942.62 135.889  25
  -5   2  -7 5666.02 174.982   1
  -5  -2  -7 5245.14 171.631   1
  -5  -2  -7 5723.53 139.270   3
  -5   2  -7 5609.40 138.938   3
  -5  -2  -7 5790.81 136.571   6
  -5   2  -7 5915.62 136.661   6
  -5   2  -7 5829.32 137.831  24
  -5  -2  -7 5977.43 136.468  24
   5   2   7 5932.22 171.389  37
  -5   2  -8 439.519 19.8995  28
  -5  -2  -8 460.498 21.6516  28
  -5  -2  -8 485.978 20.6934  27
  -5  -2  -8 418.575 18.0405  25
  -5   2  -8 439.593 19.7065  25
  -5   2  -8 442.200 21.8274  24
  -5  -2  -8 490.181 21.0077  24
  -5  -2  -8 453.151 20.6388   6
  -5   2  -8 485.807 20.9918   6
  -5  -2  -8 478.577 18.9011  13
  -5   2  -8 440.527 20.0346  16
  -5  -2  -9 688.101 22.3760  24
  -5   2  -9 704.117 23.7949  24
   5   3 -10 63.7018 7.65056   6
   5  -3 -10 59.7277 7.36873   6
   5  -3 -10 84.3686 9.19552  28
   5  -3 -10 75.4649 7.41236  12
   5  -3  -9 72.4731 12.4706  28
   5   3  -9 64.8763 11.3559   6
   5  -3  -9 73.0773 11.6471   5
   5  -3  -9 64.1112 11.5419   6
   5   3  -9 75.5306 11.9273   5
   5   3  -9 66.5427 10.7190  18
   5  -3  -9 59.5317 10.5209  12
   5  -3  -8 340.876 18.0099  24
   5  -3  -8 363.236 19.5843   6
   5   3  -8 408.464 19.9279   6
   5   3  -8 369.106 18.2029  28
   5  -3  -8 351.361 20.3169  28
   5   3  -8 387.562 20.7181   5
   5  -3  -8 356.565 20.1136   5
   5   3  -8 391.330 18.8047  18
   5   3  -7 119.725 12.9312  19
   5  -3  -7 129.161 12.7141  18
   5   3  -7 111.903 13.0581  18
   5   3  -7 82.9292 23.8749   2
   5  -3  -7 121.231 24.7603   2
   5  -3  -7 132.581 12.9159  24
   5  -3  -7 139.408 14.6368   6
  -5   3   7 112.306 22.6103  35
  -5  -3   7 121.677 25.6998  35
  -5   3   7 133.328 22.1355  37
   5  -3  -7 107.945 14.2919   5
   5   3  -7 144.818 15.3922   5
   5  -3  -6 4070.00 100.623   5
   5   3  -6 4141.47 100.990   5
   5   3  -6 4465.06 100.483  29
   5  -3  -6 4269.60 129.709   2
   5   3  -6 4157.02 129.284   2
  -5   3   6 4521.44 124.307  37
   5  -3  -6 3968.52 97.5736  39
   5  -3  -6 4202.59 98.4858  18
   5   3  -6 4201.30 99.1551  18
  -5   3   6 4346.34 125.075  35
  -5  -3   6 4409.06 131.035  35
  -5   3   5 1396.18 54.9456  35
  -5  -3   5 1411.74 59.0940  35
   5  -3  -5 1439.97 60.2803   2
   5   3  -5 1441.43 60.7895   2
  -5   3   5 1363.45 54.9456  37
   5   3  -5 1329.80 37.8714  20
   5   3  -5 1376.69 52.4430  10
   5  -3  -4 8439.16 204.220  31
  -5   3   4 8390.69 204.487  37
   5  -3  -4 8587.50 209.749   2
   5   3  -4 8383.87 209.531   2
  -5   3   4 8296.93 201.725  35
  -5  -3   4 8344.45 207.936  35
  -5   3   4 8587.74 196.208   7
   5   3  -4 8127.49 206.924   8
   5   3  -4 8062.85 202.873  10
   5   3  -3 48710.2 1037.65  10
   5   3  -3 47435.3 1031.45  36
  -5   3   3 47157.9 1032.88  35
  -5  -3   3 49514.7 1041.71  35
   5  -3  -3 47301.8 1024.09  36
   5  -3  -3 49864.4 1041.32   2
   5   3  -3 47729.8 1040.71   2
   5   3  -3 45722.2 1028.71  32
   5   3  -3 49115.3 1035.50   9
  -5   3   3 49578.6 1033.60   7
   5  -3  -3 46562.5 1024.64   8
  -5   3   3 48375.2 1037.74  37
   5  -3  -2 8563.19 201.664  31
  -5  -3   2 8487.54 204.357  35
   5   3  -2 8524.02 200.189  36
  -5   3   2 8593.71 195.928  35
   5  -3  -2 8933.38 203.341   2
   5   3  -2 8669.29 203.300   2
   5   3  -2 7835.72 196.987  32
   5  -3  -2 8430.81 201.406  33
   5   3  -2 8578.30 199.908   9
  -5   3   2 8636.42 200.130   7
   5  -3  -2 8862.94 192.977   8
   5   3  -2 8336.51 202.907   8
   5   3  -2 8697.26 202.069  10
  -5   3   2 8676.23 201.609  37
   5  -3  -1 3915.61 100.297  31
  -5   3   1 3971.58 94.1065  35
   5   3  -1 3646.67 100.217  36
  -5  -3   1 3881.56 98.8955  34
  -5  -3   1 3926.72 103.766  35
   5  -3  -1 3949.74 99.7911  33
   5   3  -1 3969.48 99.7605  32
  -5   3   1 3982.37 100.401   7
   5   3  -1 3757.34 99.6783  10
  -5   3   1 3970.62 101.339  37
   5   3   0 2881.43 80.2318  32
   5  -3   0 2980.01 77.0036  33
  -5  -3   0 2980.79 82.0686   1
  -5   3   0 3049.87 81.3594   1
   5  -3   0 3058.21 79.2123  31
  -5  -3   0 2980.97 84.1283  35
  -5  -3   0 2839.36 76.6273  34
  -5   3   0 2939.97 73.2654  35
  -5   3   0 3068.49 81.4191   7
   5  -3   1 4839.02 112.605  33
  -5  -3  -1 4724.10 122.647   1
  -5   3  -1 4888.53 122.375   1
   5  -3   1 4881.74 117.077  31
  -5  -3  -1 4446.45 114.192  34
  -5  -3  -1 4762.41 125.533  35
   5   3   1 4703.75 119.513  36
  -5   3  -1 4763.15 121.209   7
  -5  -3  -2 2975.96 81.3602  33
   5   3   2 3225.27 90.1864  32
   5  -3   2 3337.28 77.5921  33
  -5  -3  -2 3316.30 85.0178  34
  -5  -3  -2 3413.95 95.1724   1
  -5   3  -2 3487.59 95.0148   1
   5  -3   2 3167.59 85.8966  31
   5   3   2 3304.82 90.0255  36
  -5   3  -2 3475.28 91.2400   7
   5   3   3 822.386 37.9887  32
   5  -3   3 837.703 33.3326  31
   5   3   3 850.486 36.5857  36
  -5  -3  -3 836.452 25.7412   3
  -5  -3  -3 806.718 25.2491   4
  -5   3  -3 816.395 25.2773   4
  -5   3  -3 800.830 25.5111   3
  -5  -3  -3 833.052 42.0441   1
  -5   3  -3 811.944 41.3607   1
   5   3   4 563.470 32.6312  32
   5  -3   4 588.714 27.4198  31
  -5   3  -4 611.823 39.6609   1
  -5  -3  -4 526.598 37.5113   1
  -5  -3  -4 557.897 21.4682   4
  -5   3  -4 560.176 21.8489   4
  -5   3  -4 553.274 21.6959   3
  -5  -3  -4 554.067 21.8406   3
   5   3   4 531.517 29.9355  36
   5  -3   4 622.680 31.4531  36
  -5  -3  -5 2102.63 55.1650  16
  -5   3  -5 2156.23 54.8554  16
  -5   3  -5 2099.84 54.0442  17
  -5   3  -5 2027.28 52.6661  20
   5  -3   5 2141.79 67.3766  36
   5   3   5 2004.48 71.6369  32
  -5   3  -5 2078.86 54.2838  28
  -5  -3  -5 2084.06 55.2449  27
  -5   3  -5 2263.24 56.5637  25
  -5  -3  -5 2105.42 56.1082  28
  -5   3  -5 2091.95 56.8859   3
  -5  -3  -5 2069.88 82.5510   1
  -5   3  -5 2159.38 83.7752   1
  -5  -3  -5 2083.53 56.7917   3
  -5  -3  -5 2087.67 55.1644   6
  -5   3  -5 2066.23 54.3853   6
  -5  -3  -5 2160.08 55.4141  12
  -5   3  -5 2071.35 54.3800  14
  -5   3  -5 2126.01 54.0832  13
  -5  -3  -5 2046.97 53.5194  24
  -5   3  -5 2243.89 56.3348  24
   5   3   6 3365.48 115.540  37
  -5   3  -6 3378.90 81.9021  16
  -5  -3  -6 3401.95 82.5455  16
  -5   3  -6 3253.22 79.0998  20
   5  -3   6 3262.75 101.167  32
  -5  -3  -6 3405.42 83.9731  28
  -5   3  -6 3347.78 81.5034  28
  -5   3  -6 3513.81 83.9156  25
  -5   3  -6 3261.65 84.5228   3
  -5  -3  -6 3427.93 116.414   1
  -5   3  -6 3410.75 116.443   1
  -5  -3  -6 3298.89 84.5207   3
  -5  -3  -6 3311.06 82.1289   6
  -5   3  -6 3334.81 81.8077   6
  -5  -3  -6 3478.36 81.5857  24
  -5   3  -6 3471.55 84.0357  24
  -5   3  -6 3145.55 80.5051  14
  -5   3  -6 3085.66 79.7201  13
  -5   3  -7 2269.17 58.1649  16
  -5  -3  -7 2161.53 58.7819  16
  -5   3  -7 2115.61 55.6775  14
  -5   3  -7 2192.57 57.6623  28
  -5  -3  -7 2151.30 59.5816  28
  -5   3  -7 2322.86 59.9954  25
  -5  -3  -7 2217.50 59.0174  27
  -5  -3  -7 2107.29 57.0983  25
  -5  -3  -7 2141.22 60.5442   3
  -5   3  -7 2212.30 60.9751   3
  -5  -3  -7 2162.08 58.2351   6
  -5   3  -7 2282.82 58.5308   6
  -5   3  -7 2242.80 60.3277  24
  -5  -3  -7 2246.63 57.8191  24
   5   3   7 2127.78 86.5282  37
  -5  -3  -8 1166.98 36.3381  28
  -5   3  -8 1117.23 33.2511  28
  -5   3  -8 1094.01 34.5062  25
  -5  -3  -8 1167.61 35.5872  27
  -5  -3  -8 1156.96 33.6937  13
  -5  -3  -8 1197.54 35.0193   6
  -5   3  -8 1194.83 34.9884   6
  -5  -3  -8 1166.63 34.6567  24
  -5   3  -8 1200.04 37.1205  24
  -5   3  -8 1138.31 33.8798  16
  -5  -3  -8 1185.54 35.7476  16
  -5   3  -9 1030.35 29.9607  24
  -5  -3  -9 1049.54 29.3051  16
  -5  -3  -9 1019.59 29.7023  28
  -5  -3  -9 960.086 27.9125  24
   5  -4 -10 22.1118 4.44437   6
   5  -4 -10 31.2163 6.37284  12
   5  -4 -10 31.4491 5.92799  16
   5  -4 -10 34.6056 7.15507  28
   5   4  -9 551.012 20.0492   6
   5  -4  -9 538.443 19.6403   6
   5  -4  -9 520.951 20.2843  12
   5  -4  -9 550.084 21.3262  28
   5  -4  -8 1322.78 38.5788  24
   5  -4  -8 1323.83 39.2218   6
   5   4  -8 1392.32 39.7273   6
   5  -4  -8 1363.72 41.1293  28
   5   4  -8 1405.39 39.6325  18
   5  -4  -8 1317.90 40.0132   5
   5   4  -8 1315.29 40.0927   5
  -5   4   7 164.483 23.8977  35
  -5  -4   7 128.106 26.1783  35
  -5   4   7 168.118 24.0565  37
   5   4  -7 160.726 15.3766   5
   5  -4  -7 199.402 15.7462   5
   5   4  -7 211.070 15.6574  29
   5  -4  -7 112.998 24.3896   2
   5   4  -7 174.859 27.1451   2
   5  -4  -7 189.771 15.0557  24
   5  -4  -7 197.645 15.2312   6
   5   4  -7 158.289 14.9940   6
   5   4  -7 185.048 15.0344  19
   5   4  -7 183.834 14.5780  18
   5  -4  -7 177.996 12.1926  39
   5   4  -6 3320.35 83.4521   5
   5  -4  -6 3419.90 83.5867   5
   5   4  -6 3386.62 83.3338  29
   5   4  -6 3549.15 111.698   2
   5  -4  -6 3444.31 110.249   2
  -5   4   6 3376.26 104.677  35
  -5  -4   6 3606.76 113.626  35
   5   4  -6 3348.31 82.1994  21
   5   4  -6 3495.83 83.3290  19
   5   4  -6 3381.05 82.2688  18
   5  -4  -6 3212.61 81.5412  39
  -5   4   6 3533.25 107.567  37
  -5   4   5 12469.9 287.293  37
   5  -4  -5 11675.7 260.476  39
  -5   4   5 11725.0 281.368  35
  -5  -4   5 12642.2 292.026  35
   5   4  -5 12076.1 280.629  10
   5  -4  -5 12039.4 283.846  31
   5   4  -5 11676.6 260.862  29
   5  -4  -5 12471.2 290.835   2
   5   4  -5 12127.3 290.838   2
   5   4  -5 11814.3 260.424  20
   5   4  -5 11551.5 260.910   5
   5   4  -5 11751.8 259.891  18
   5  -4  -4 1115.58 45.6467  31
  -5   4   4 1112.02 47.2925  37
   5  -4  -4 1092.34 48.1629   2
   5   4  -4 1013.25 47.1202   2
  -5   4   4 1075.11 42.5499  35
  -5  -4   4 1122.46 49.5901  35
  -5   4   4 1151.82 41.7752   7
   5   4  -4 1073.10 45.1187  10
   5  -4  -3 19057.6 427.031  31
  -5   4   3 19518.3 428.819  37
   5  -4  -3 19312.4 428.623   2
   5   4  -3 19161.0 429.116   2
   5   4  -3 18592.7 423.430  36
  -5   4   3 18616.2 420.006  35
  -5  -4   3 19104.1 430.856  35
  -5   4   3 19783.5 424.800   7
   5   4  -3 18880.3 426.783   9
   5   4  -3 17884.5 428.643   8
   5   4  -3 18642.5 426.417  10
   5   4  -2 21709.2 490.533  36
  -5  -4   2 21515.6 491.038  34
  -5  -4   2 22206.5 493.886  35
  -5   4   2 22351.0 481.600  35
   5  -4  -2 23207.4 490.642   2
   5   4  -2 21527.5 489.719   2
   5   4  -2 20905.8 487.290  32
   5  -4  -2 22505.8 492.081  33
   5   4  -2 22062.1 490.302   9
  -5   4   2 22425.0 489.651   7
   5  -4  -2 22024.1 476.546   8
   5   4  -2 21931.2 492.832   8
   5   4  -2 21902.4 490.368  10
  -5   4   2 22821.5 491.920  37
  -5  -4   1 2164.36 67.8500  35
  -5   4   1 2229.89 54.9222  35
   5   4  -1 2112.24 65.5604  36
  -5  -4   1 2115.06 64.8568  34
   5  -4  -1 2243.89 64.9680  33
   5   4  -1 2194.71 65.4649  32
   5   4  -1 2089.44 64.8747   9
  -5   4   1 2172.39 64.8621   7
   5   4  -1 2159.29 65.7906   8
   5  -4  -1 2125.43 64.7477  31
   5  -4   0 817.674 33.5384  31
  -5  -4   0 811.422 37.8986  35
  -5  -4   0 791.451 33.3399  34
  -5  -4   0 834.920 34.1497   1
  -5   4   0 847.743 34.0504   1
   5  -4   0 813.933 23.6977  34
   5  -4   0 782.344 31.5435  33
   5   4   0 776.055 34.5016  32
  -5   4   0 818.007 34.8390   7
  -5   4   0 810.400 34.8786  37
   5   4   1 1330.35 48.0768  32
   5  -4   1 1404.07 42.4441  33
  -5   4  -1 1444.10 48.8936   1
  -5  -4  -1 1319.34 48.3612   1
   5  -4   1 1352.82 45.8058  31
  -5  -4  -1 1312.82 45.6525  34
  -5  -4  -1 1344.03 52.8275  35
   5   4   1 1332.67 48.8191  36
  -5   4  -1 1423.80 48.8420   7
   5   4   2 135.900 18.9696  32
  -5  -4  -2 106.559 14.2807  34
   5  -4   2 133.845 10.7529  33
  -5  -4  -2 111.057 13.3141  33
  -5  -4  -2 83.7137 17.7500   1
  -5   4  -2 115.606 18.3893   1
   5  -4   2 103.598 14.8825  31
   5   4   2 131.682 17.7799  36
  -5   4  -2 114.650 17.1509   7
  -5  -4  -3 1766.79 57.7855  34
   5   4   3 1832.07 62.2190  32
   5  -4   3 1714.16 57.1707  31
  -5  -4  -3 1834.56 65.5779   1
  -5   4  -3 1887.05 65.7640   1
  -5   4  -3 1764.57 59.0530   7
   5   4   3 1809.73 60.6006  36
  -5  -4  -3 1737.75 45.1879   4
  -5   4  -3 1744.95 45.4495   3
  -5   4  -3 1757.66 45.4522   4
  -5  -4  -3 1713.02 45.4093   3
   5  -4   4 2061.61 64.2913  31
   5   4   4 1979.16 68.7468  32
  -5  -4  -4 2009.23 74.7124   1
  -5   4  -4 1997.36 74.9098   1
  -5  -4  -4 1915.71 51.2151   4
  -5   4  -4 1951.69 51.6397   3
  -5  -4  -4 1957.07 51.5228   3
  -5   4  -4 1929.71 51.4609   4
   5   4   4 2015.94 66.4551  36
  -5  -4  -5 2709.63 68.1018  16
  -5   4  -5 2625.17 66.7003  20
  -5   4  -5 2632.00 67.5818  17
  -5   4  -5 2832.62 68.0781  16
   5  -4   5 2788.18 82.9609  36
   5   4   5 2600.68 86.5971  32
  -5  -4  -5 2732.23 68.6389  12
  -5   4  -5 2634.44 68.1289  14
[truncated: 514,116 more chars]
