# Supplementary material for: Synthesis and crystal structure of allyl 7-(di­ethyl­amino)-2-oxo-2H-chromene-3-carboxyl­ate
Source: Acta Crystallogr E Crystallogr Commun. 2021 Mar 2;77(Pt 4):331–4. doi: 10.1107/S2056989021002218 (PMC8025865; doi:10.1107/S2056989021002218)
Supplement: Supplementary file 2 [file e-77-00331-Isup2.hkl]

data_I                                                                          
_shelx_title ' luen55d_a.res in P2(1)/c'                                        
_shelx_refln_list_code          4                                               
_shelx_F_calc_maximum      329.60                                               
_exptl_crystal_F_000       640.00                                               
_reflns_d_resolution_high  0.8002                                               
                                                                                
loop_                                                                           
 _space_group_symop_operation_xyz                                               
 'x, y, z'                                                                      
 '-x, y+1/2, -z+1/2'                                                            
 '-x, -y, -z'                                                                   
 'x, -y-1/2, z-1/2'                                                             
                                                                                
_cell_length_a    13.7249                                                       
_cell_length_b    13.0533                                                       
_cell_length_c     8.5597                                                       
_cell_angle_alpha  90.000                                                       
_cell_angle_beta   95.522                                                       
_cell_angle_gamma  90.000                                                       
                                                                                
_shelx_F_squared_multiplier     1.000                                           
                                                                                
loop_                                                                           
 _refln_index_h                                                                 
 _refln_index_k                                                                 
 _refln_index_l                                                                 
 _refln_F_squared_calc                                                          
 _refln_F_squared_meas                                                          
 _refln_F_squared_sigma                                                         
 _refln_observed_status                                                         
   1   0   0       6110.14       5695.01        69.77 o                         
   2   0   0        907.31        852.61        10.73 o                         
   3   0   0        764.82        672.00         6.09 o                         
   4   0   0        142.90        147.22         1.98 o                         
   5   0   0        873.43        901.83         8.15 o                         
   6   0   0        680.72        614.87         6.00 o                         
   7   0   0       9502.77      10208.90        82.43 o                         
   8   0   0       3460.98       3710.51        30.59 o                         
   9   0   0        577.60        607.11         5.77 o                         
  10   0   0        608.37        601.78         4.67 o                         
  11   0   0        796.06        750.49         6.27 o                         
  12   0   0         74.56         69.71         1.11 o                         
  13   0   0          0.01          0.12         0.45 o                         
  14   0   0         26.50         24.07         0.88 o                         
  15   0   0        112.26        119.36         2.36 o                         
  16   0   0         35.67         32.47         1.19 o                         
  17   0   0         27.97         25.79         0.72 o                         
   1   1   0        538.48        567.76         6.71 o                         
   2   1   0       1596.52       1618.58        11.60 o                         
   3   1   0       2660.90       2593.90        19.61 o                         
   4   1   0         16.40         18.10         0.43 o                         
   5   1   0        547.44        517.58         5.52 o                         
   6   1   0        171.16        175.11         1.52 o                         
   7   1   0       3723.68       3965.90        23.77 o                         
   8   1   0         33.33         39.68         0.66 o                         
   9   1   0        310.43        319.14         2.60 o                         
  10   1   0         36.88         39.58         0.53 o                         
  11   1   0          7.08          7.91         0.34 o                         
  12   1   0         82.58         86.35         0.97 o                         
  13   1   0         15.44         11.80         0.43 o                         
  14   1   0        560.82        500.52         9.15 o                         
  15   1   0        491.69        437.54         8.01 o                         
  16   1   0          1.29          1.03         0.26 o                         
  17   1   0          6.32          6.25         0.42 o                         
   0   2   0       4460.46       4216.27        33.92 o                         
   1   2   0       1668.43       1585.81        15.35 o                         
   2   2   0        554.60        506.47         4.97 o                         
   3   2   0       9977.84      10078.83        75.79 o                         
   4   2   0       1428.95       1493.57        10.40 o                         
   5   2   0        457.48        426.77         3.70 o                         
   6   2   0        139.97        135.93         1.48 o                         
   7   2   0         85.20         91.70         1.00 o                         
   8   2   0        332.96        291.78         2.36 o                         
   9   2   0        129.83        126.87         1.37 o                         
  10   2   0        120.66        108.78         0.93 o                         
  11   2   0         32.07         31.70         0.75 o                         
  12   2   0         88.73         89.83         1.04 o                         
  13   2   0          0.78          1.57         0.35 o                         
  14   2   0         25.13         20.98         0.54 o                         
  15   2   0         17.77         19.22         0.44 o                         
  16   2   0          3.07          2.91         0.24 o                         
   1   3   0        372.39        320.40         2.16 o                         
   2   3   0          0.40          0.65         0.30 o                         
   3   3   0       1286.89       1246.04         8.63 o                         
   4   3   0        182.96        196.09         1.78 o                         
   5   3   0        282.19        288.01         2.56 o                         
   6   3   0        301.08        304.86         3.26 o                         
   7   3   0         31.98         29.91         0.57 o                         
   8   3   0        286.53        303.67         2.90 o                         
   9   3   0         42.06         40.01         0.68 o                         
  10   3   0         46.15         55.02         0.77 o                         
  11   3   0          6.86          4.75         0.32 o                         
  12   3   0         91.09         91.71         1.03 o                         
  13   3   0         61.75         63.35         0.92 o                         
  14   3   0         17.57         17.95         0.49 o                         
  15   3   0         11.66         14.43         0.43 o                         
  16   3   0         41.12         39.87         1.08 o                         
   0   4   0       3267.16       3339.90        27.04 o                         
   1   4   0         29.45         24.23         0.46 o                         
   2   4   0       2640.84       2568.48        20.67 o                         
   3   4   0       3170.24       3290.20        26.85 o                         
   4   4   0         45.68         54.39         1.29 o                         
   5   4   0         87.00         78.48         0.99 o                         
   6   4   0          0.59          5.21         0.51 o                         
   7   4   0        151.08        153.93         1.54 o                         
   8   4   0         96.56         82.18         1.74 o                         
   9   4   0         38.82         38.13         0.51 o                         
  10   4   0        176.91        179.64         1.68 o                         
  11   4   0        185.24        174.68         1.49 o                         
  12   4   0        110.17        109.74         1.66 o                         
  13   4   0          9.44         11.91         0.40 o                         
  14   4   0          9.05          8.85         0.34 o                         
  15   4   0         29.46         25.99         0.44 o                         
  16   4   0         91.48         95.81         2.00 o                         
   1   5   0        180.92        181.86         1.54 o                         
   2   5   0       1939.90       1971.87        18.03 o                         
   3   5   0       2847.72       3065.85        24.64 o                         
   4   5   0          2.86          0.59         0.35 o                         
   5   5   0        463.35        509.31         5.95 o                         
   6   5   0         37.29         40.74         0.92 o                         
   7   5   0        372.11        396.09         4.41 o                         
   8   5   0         35.68         34.46         0.83 o                         
   9   5   0        877.87        894.98         5.05 o                         
  10   5   0       1935.71       1916.08        10.29 o                         
  11   5   0        104.28        117.28         1.21 o                         
  12   5   0        207.92        212.07         2.01 o                         
  13   5   0         38.64         42.14         0.59 o                         
  14   5   0         71.63         74.33         0.86 o                         
  15   5   0         36.73         33.41         0.50 o                         
  16   5   0          6.26          5.48         0.32 o                         
   0   6   0        372.38        377.42         4.84 o                         
   1   6   0         33.17         23.31         0.54 o                         
   2   6   0          4.32          9.01         0.39 o                         
   3   6   0        657.23        674.39         5.55 o                         
   4   6   0        851.18        941.48         8.36 o                         
   5   6   0       1877.66       1990.92        19.31 o                         
   6   6   0        924.99        959.64        12.22 o                         
   7   6   0         20.30         18.46         0.70 o                         
   8   6   0        534.85        516.26         3.45 o                         
   9   6   0       1238.39       1238.78         6.79 o                         
  10   6   0       1926.99       1895.72         9.56 o                         
  11   6   0          0.46          0.68         0.29 o                         
  12   6   0       1598.69       1608.12        11.03 o                         
  13   6   0        677.38        684.40         7.65 o                         
  14   6   0         13.67         14.39         0.53 o                         
  15   6   0        178.87        172.11         6.58 o                         
   1   7   0        307.20        327.76         2.89 o                         
   2   7   0         76.73         99.37         1.06 o                         
   3   7   0        226.98        280.73         3.62 o                         
   4   7   0         38.95         33.16         0.74 o                         
   5   7   0       2216.04       2297.03        20.43 o                         
   6   7   0         87.34         86.20         1.70 o                         
   7   7   0          3.06          3.23         0.30 o                         
   8   7   0         57.28         58.48         0.93 o                         
   9   7   0         53.68         49.53         0.82 o                         
  10   7   0        121.45        122.17         1.12 o                         
  11   7   0        202.96        209.23         2.26 o                         
  12   7   0        196.57        196.47         3.90 o                         
  13   7   0         19.18         15.84         0.48 o                         
  14   7   0         18.86         21.94         0.59 o                         
  15   7   0         12.70         12.48         0.37 o                         
   0   8   0          0.01          0.36         0.41 o                         
   1   8   0        331.47        322.17         2.73 o                         
   2   8   0          3.32          9.56         0.48 o                         
   3   8   0         26.80         21.26         0.54 o                         
   4   8   0         51.33         70.09         1.20 o                         
   5   8   0        532.32        500.39         4.54 o                         
   6   8   0         84.25         93.53         1.13 o                         
   7   8   0          3.69          6.06         0.33 o                         
   8   8   0         53.88         54.42         1.06 o                         
   9   8   0        152.08        145.77         1.24 o                         
  10   8   0        586.40        551.93         5.23 o                         
  11   8   0        196.98        195.45         3.48 o                         
  12   8   0         41.64         44.11         1.09 o                         
  13   8   0        157.32        162.62         1.84 o                         
  14   8   0          0.13          0.14         0.23 o                         
   1   9   0        211.21        202.38         1.96 o                         
   2   9   0          0.01          0.17         0.34 o                         
   3   9   0        644.72        653.44         6.34 o                         
   4   9   0         54.65         57.37         1.04 o                         
   5   9   0         15.39          7.28         0.51 o                         
   6   9   0         25.43         26.14         0.72 o                         
   7   9   0        111.31        117.18         1.70 o                         
   8   9   0        252.96        243.48         2.12 o                         
   9   9   0         63.68         67.93         0.94 o                         
  10   9   0         12.82         12.38         0.43 o                         
  11   9   0          6.05          7.07         0.41 o                         
  12   9   0        165.94        172.44         2.17 o                         
  13   9   0          1.31          1.40         0.33 o                         
  14   9   0         27.70         28.25         0.85 o                         
   0  10   0        180.94        176.85         2.01 o                         
   1  10   0          1.73          1.77         0.31 o                         
   2  10   0        385.83        378.44         2.55 o                         
   3  10   0         45.39         48.10         0.61 o                         
   4  10   0        226.80        197.37         1.66 o                         
   5  10   0         13.16         19.40         0.59 o                         
   6  10   0        265.76        289.08         2.89 o                         
   7  10   0         45.42         47.39         0.86 o                         
   8  10   0        192.53        199.04         2.40 o                         
   9  10   0        198.65        196.54         1.97 o                         
  10  10   0        277.41        284.25         3.35 o                         
  11  10   0          0.86          0.18         0.35 o                         
  12  10   0         64.41         70.79         0.89 o                         
  13  10   0        185.44        191.99         2.04 o                         
   1  11   0          1.50          0.92         0.30 o                         
   2  11   0       1755.84       1714.54        11.33 o                         
   3  11   0       1073.99       1082.34         6.51 o                         
   4  11   0        337.28        325.37         2.41 o                         
   5  11   0         32.07         26.92         0.54 o                         
   6  11   0         46.81         41.00         0.80 o                         
   7  11   0         14.75         17.05         0.58 o                         
   8  11   0         63.81         63.78         0.97 o                         
   9  11   0        266.40        270.94         2.73 o                         
  10  11   0        269.21        268.97         2.66 o                         
  11  11   0        119.40        121.27         1.95 o                         
  12  11   0        101.63        110.68         1.16 o                         
   0  12   0         68.17         64.92         1.02 o                         
   1  12   0        423.63        420.89         3.10 o                         
   2  12   0        811.59        810.79         5.94 o                         
   3  12   0       1308.10       1319.85         9.39 o                         
   4  12   0        204.14        176.72         1.67 o                         
   5  12   0       1121.31       1032.96         8.54 o                         
   6  12   0          2.74          5.09         0.34 o                         
   7  12   0         12.59         14.63         0.40 o                         
   8  12   0         34.43         32.42         0.53 o                         
   9  12   0         79.72         78.93         1.51 o                         
  10  12   0        150.12        162.58         4.28 o                         
  11  12   0         19.94         20.13         0.44 o                         
   1  13   0          0.95          1.01         0.36 o                         
   2  13   0        210.28        203.26         2.14 o                         
   3  13   0          6.10          4.94         0.42 o                         
   4  13   0         27.31         22.24         0.51 o                         
   5  13   0          0.05          0.17         0.30 o                         
   6  13   0          1.67          1.87         0.30 o                         
   7  13   0          0.03          0.32         0.24 o                         
   8  13   0         15.88         15.90         0.37 o                         
   9  13   0         34.99         30.68         0.89 o                         
  10  13   0          6.84          3.99         0.36 o                         
   0  14   0         68.14         63.25         3.07 o                         
   1  14   0          0.00          0.43         0.33 o                         
   2  14   0          0.00          0.27         0.28 o                         
   3  14   0         11.12         12.99         0.38 o                         
   4  14   0         49.43         49.30         1.02 o                         
   5  14   0          6.98          4.14         0.30 o                         
   6  14   0          1.90          1.33         0.27 o                         
   7  14   0          7.03          5.49         0.23 o                         
   8  14   0         51.54         51.57         1.20 o                         
   1  15   0          5.74          6.49         0.54 o                         
   2  15   0          3.29          4.64         0.30 o                         
   3  15   0          5.94          7.85         0.45 o                         
   4  15   0         17.02         20.31         1.19 o                         
   5  15   0         11.56          9.72         0.42 o                         
   6  15   0          0.00          0.29         0.35 o                         
   0  16   0       1073.46       1154.11        53.10 o                         
   1  16   0        330.93        363.78         5.31 o                         
   2  16   0         32.53         35.37         0.72 o                         
   3  16   0         31.47         34.10         0.81 o                         
 -17   1   1          3.16          3.33         0.38 o                         
 -16   1   1        175.93        163.86         2.41 o                         
 -15   1   1          0.65          0.49         0.29 o                         
 -14   1   1         17.42         19.63         0.54 o                         
 -13   1   1         34.60         34.19         0.84 o                         
 -12   1   1         80.35         83.92         0.94 o                         
 -11   1   1        254.51        269.77         2.05 o                         
 -10   1   1          9.50         11.74         0.41 o                         
  -9   1   1         43.29         37.48         0.68 o                         
  -8   1   1       1452.43       1513.04         9.90 o                         
  -7   1   1          0.02          0.53         0.26 o                         
  -6   1   1        591.10        594.98         4.09 o                         
  -5   1   1        195.51        181.48         1.54 o                         
  -4   1   1       1011.33        968.75         9.34 o                         
  -3   1   1        105.15         88.04         0.90 o                         
  -2   1   1         21.08         27.76         0.41 o                         
  -1   1   1        444.42        428.66         4.65 o                         
   0   1   1       2032.69       1912.24        17.35 o                         
   1   1   1         83.79         78.51         0.77 o                         
   2   1   1       1626.31       1441.09        11.00 o                         
   3   1   1        235.09        205.07         1.93 o                         
   4   1   1       1247.74       1176.04        12.30 o                         
   5   1   1         93.13         84.89         1.06 o                         
   6   1   1        825.20        880.33         8.23 o                         
   7   1   1        265.08        297.05         2.32 o                         
   8   1   1        283.56        273.29         2.34 o                         
   9   1   1        691.87        756.99         7.94 o                         
  10   1   1          0.10          0.46         0.28 o                         
  11   1   1         59.68         67.51         0.98 o                         
  12   1   1         82.39         88.42         1.19 o                         
  13   1   1          0.15          2.59         0.42 o                         
  14   1   1        237.04        224.33         4.05 o                         
  15   1   1          6.12          6.34         0.44 o                         
  16   1   1         27.06         26.06         0.72 o                         
 -17   2   1          0.12          0.48         0.19 o                         
 -16   2   1          6.49          8.17         0.28 o                         
 -15   2   1          2.29          2.69         0.28 o                         
 -14   2   1         13.03         14.57         0.45 o                         
 -13   2   1          5.31          5.76         0.39 o                         
 -12   2   1          0.06          0.42         0.31 o                         
 -11   2   1        110.38        111.44         1.05 o                         
 -10   2   1         59.78         59.01         0.63 o                         
  -9   2   1        418.63        449.34         3.45 o                         
  -8   2   1        466.13        500.26         3.38 o                         
  -7   2   1          0.63          0.56         0.28 o                         
  -6   2   1        103.37        100.04         1.57 o                         
  -5   2   1        223.77        261.33         2.84 o                         
  -4   2   1        411.23        434.36         3.65 o                         
  -3   2   1        157.72        178.36         1.68 o                         
  -2   2   1       1338.27       1348.32        10.46 o                         
  -1   2   1      25056.34      24119.65       174.21 o                         
   0   2   1         92.27         98.34         1.12 o                         
   1   2   1        109.70         94.06         1.02 o                         
   2   2   1       1780.73       1675.06        15.47 o                         
   3   2   1        107.59        112.15         1.39 o                         
   4   2   1         79.25         88.81         1.35 o                         
   5   2   1        187.00        194.76         2.45 o                         
   6   2   1       2319.09       2500.77        31.81 o                         
   7   2   1        575.02        637.14         5.08 o                         
   8   2   1          1.31          0.66         0.34 o                         
   9   2   1         84.31         83.49         1.17 o                         
  10   2   1          4.23          6.73         0.33 o                         
  11   2   1        177.70        185.27         1.49 o                         
  12   2   1         10.05          7.56         0.38 o                         
  13   2   1          1.66          1.67         0.44 o                         
  14   2   1         41.22         30.55         0.95 o                         
  15   2   1          0.11          0.48         0.34 o                         
  16   2   1          4.50          4.75         0.29 o                         
 -16   3   1          2.53          2.33         0.24 o                         
 -15   3   1         76.39         66.52         1.06 o                         
 -14   3   1         62.61         61.94         1.23 o                         
 -13   3   1         16.83         15.96         0.43 o                         
 -12   3   1        257.50        261.41         2.06 o                         
 -11   3   1        451.15        439.07         3.06 o                         
 -10   3   1         11.63         11.76         0.41 o                         
  -9   3   1        272.55        272.81         2.70 o                         
  -8   3   1        137.07        153.11         1.80 o                         
  -7   3   1        133.68        130.71         1.28 o                         
  -6   3   1          6.66          9.03         0.46 o                         
  -5   3   1        387.21        377.69         3.05 o                         
  -4   3   1          9.91         13.97         0.44 o                         
  -3   3   1       5887.10       5822.51        41.65 o                         
  -2   3   1        132.90        115.37         1.05 o                         
  -1   3   1         46.92         42.94         0.54 o                         
   0   3   1       1313.73       1130.50         7.07 o                         
   1   3   1       3184.36       2975.46        25.28 o                         
   2   3   1        426.59        428.02         5.75 o                         
   3   3   1        204.07        181.73         1.59 o                         
   4   3   1        913.20        934.27        10.24 o                         
   5   3   1        471.03        460.26         4.08 o                         
   6   3   1        212.99        224.58         4.09 o                         
   7   3   1        121.09        127.05         1.85 o                         
   8   3   1        171.85        206.06         2.26 o                         
   9   3   1        257.23        256.94         2.13 o                         
  10   3   1        253.76        265.17         2.08 o                         
  11   3   1        115.42        113.76         1.38 o                         
  12   3   1         77.36         75.77         1.08 o                         
  13   3   1        530.92        527.39         5.34 o                         
  14   3   1          0.01          0.99         0.36 o                         
  15   3   1         52.81         52.62         0.78 o                         
  16   3   1        152.39        146.67         6.90 o                         
 -16   4   1          6.72          6.10         0.36 o                         
 -15   4   1         68.27         68.68         0.81 o                         
 -14   4   1        138.32        143.81         2.14 o                         
 -13   4   1        552.94        551.82         5.84 o                         
 -12   4   1         53.74         61.33         0.69 o                         
 -11   4   1       1308.46       1345.04        10.48 o                         
 -10   4   1       1003.09       1032.22         6.11 o                         
  -9   4   1         77.93         76.74         0.81 o                         
  -8   4   1        379.42        367.03         3.91 o                         
  -7   4   1          8.57         14.11         0.41 o                         
  -6   4   1         49.93         54.51         0.84 o                         
  -5   4   1        216.75        209.53         1.96 o                         
  -4   4   1       1731.11       1947.94        13.56 o                         
  -3   4   1       2276.22       2439.28        15.69 o                         
  -2   4   1        138.04         99.87         1.06 o                         
  -1   4   1       1951.41       1819.91        11.63 o                         
   0   4   1        784.02        709.64         6.00 o                         
   1   4   1         43.42         53.71         0.53 o                         
   2   4   1        659.14        753.82         8.06 o                         
   3   4   1        100.17         91.87         1.44 o                         
   4   4   1        709.57        795.60         8.60 o                         
   5   4   1        131.00        132.10         1.53 o                         
   6   4   1       1058.19       1086.99         8.39 o                         
   7   4   1         76.99         82.04         1.17 o                         
   8   4   1        110.22        107.17         1.41 o                         
   9   4   1        306.33        287.84         2.54 o                         
  10   4   1        147.69        144.86         1.43 o                         
  11   4   1       2486.21       2464.90        18.60 o                         
  12   4   1        277.29        285.35         3.49 o                         
  13   4   1         79.25         84.21         1.08 o                         
  14   4   1          4.95          5.06         0.37 o                         
  15   4   1         27.98         29.66         0.60 o                         
  16   4   1        117.02        115.71         3.95 o                         
 -16   5   1         39.34         35.91         0.83 o                         
 -15   5   1         72.45         69.56         1.05 o                         
 -14   5   1          1.34          1.39         0.29 o                         
 -13   5   1        846.82        869.87         5.87 o                         
 -12   5   1        127.22        134.39         1.66 o                         
 -11   5   1          0.65          2.08         0.32 o                         
 -10   5   1        438.66        449.67         3.03 o                         
  -9   5   1          0.02          0.49         0.22 o                         
  -8   5   1         37.02         36.01         0.63 o                         
  -7   5   1          1.94          0.99         0.31 o                         
  -6   5   1        198.13        215.84         1.98 o                         
  -5   5   1        430.94        456.31         4.39 o                         
  -4   5   1        898.31        937.63         6.08 o                         
  -3   5   1         13.85         11.73         0.40 o                         
  -2   5   1         60.00         59.05         0.68 o                         
  -1   5   1         49.85         46.06         1.12 o                         
   0   5   1         13.71          9.17         0.35 o                         
   1   5   1        175.01        191.22         1.77 o                         
   2   5   1        768.08        731.59         5.93 o                         
   3   5   1        638.61        679.36         4.61 o                         
   4   5   1       1427.93       1632.83        13.58 o                         
   5   5   1        162.18        198.87         2.55 o                         
   6   5   1          0.91          0.75         0.32 o                         
   7   5   1         56.57         75.39         1.03 o                         
   8   5   1       1060.87       1057.84         8.36 o                         
   9   5   1          2.42          4.03         0.33 o                         
  10   5   1          1.11          1.15         0.31 o                         
  11   5   1       1242.03       1232.37        10.17 o                         
  12   5   1          5.11          7.20         0.36 o                         
  13   5   1         26.54         26.77         0.53 o                         
  14   5   1         92.03         92.62         1.23 o                         
  15   5   1         10.00         13.80         0.39 o                         
  16   5   1        123.93        136.22         3.26 o                         
 -15   6   1        160.61        168.08         2.43 o                         
 -14   6   1        133.41        141.99         1.56 o                         
 -13   6   1         23.52         23.86         0.54 o                         
 -12   6   1        111.45        110.60         1.41 o                         
 -11   6   1       1053.36       1026.31         6.47 o                         
 -10   6   1          0.98          1.28         0.31 o                         
  -9   6   1          0.10          0.31         0.24 o                         
  -8   6   1        151.10        141.26         1.20 o                         
  -7   6   1        332.32        354.39         3.66 o                         
  -6   6   1        589.48        640.80         4.91 o                         
  -5   6   1        212.48        201.68         1.83 o                         
  -4   6   1       2203.21       2385.32        16.40 o                         
  -3   6   1       1038.00       1166.05        12.00 o                         
  -2   6   1        681.11        647.43         4.92 o                         
  -1   6   1        615.33        634.57         5.48 o                         
   0   6   1         35.09         30.60         0.67 o                         
   1   6   1        558.42        607.70         5.86 o                         
   2   6   1       3637.30       3904.43        32.01 o                         
   3   6   1        342.17        340.16         3.36 o                         
   4   6   1        203.73        219.57         2.22 o                         
   5   6   1        796.85        865.77         6.68 o                         
   6   6   1         41.82         32.16         0.84 o                         
   7   6   1        100.91        109.99         1.47 o                         
   8   6   1        276.15        266.60         2.22 o                         
   9   6   1       1957.44       1898.52        10.03 o                         
  10   6   1        177.89        183.81         1.35 o                         
  11   6   1         27.82         26.72         0.48 o                         
  12   6   1         83.29         84.63         1.05 o                         
  13   6   1         72.56         73.28         1.23 o                         
  14   6   1         33.97         32.84         0.95 o                         
  15   6   1        109.14        127.88         1.76 o                         
 -15   7   1         46.14         43.12         0.73 o                         
 -14   7   1         71.79         74.99         0.93 o                         
 -13   7   1        750.05        747.81         8.37 o                         
 -12   7   1        246.75        252.47         3.15 o                         
 -11   7   1        265.57        270.27         2.79 o                         
 -10   7   1        865.88        863.61         5.45 o                         
  -9   7   1          1.26          1.74         0.31 o                         
  -8   7   1        283.11        290.50         2.16 o                         
  -7   7   1         33.78         33.56         0.65 o                         
  -6   7   1         97.94         99.16         1.54 o                         
  -5   7   1        472.54        471.90         4.30 o                         
  -4   7   1        404.73        454.66         3.85 o                         
  -3   7   1        327.13        357.48         4.12 o                         
  -2   7   1         77.67         82.31         0.96 o                         
  -1   7   1        302.60        334.60         3.16 o                         
   0   7   1        144.14        150.04         1.65 o                         
   1   7   1       1193.10       1289.85         9.31 o                         
   2   7   1        389.95        418.51         3.90 o                         
   3   7   1        240.60        271.77         2.95 o                         
   4   7   1        133.67        142.58         2.01 o                         
   5   7   1        135.65        137.42         2.02 o                         
   6   7   1         14.16         21.68         0.52 o                         
   7   7   1          0.35          0.56         0.28 o                         
   8   7   1       1354.85       1327.15        13.28 o                         
   9   7   1        842.59        846.13         5.82 o                         
  10   7   1        110.07        108.29         1.09 o                         
  11   7   1        971.60        943.18        21.62 o                         
  12   7   1          0.35          0.48         0.38 o                         
  13   7   1         28.66         32.04         0.81 o                         
  14   7   1         26.64         30.49         0.78 o                         
  15   7   1         86.34         95.23         1.54 o                         
 -14   8   1         88.77         82.97         1.27 o                         
 -13   8   1        120.11        127.53         1.94 o                         
 -12   8   1         47.50         55.06         0.78 o                         
 -11   8   1          1.37          1.53         0.44 o                         
 -10   8   1          3.10          4.54         0.38 o                         
  -9   8   1          0.28          0.22         0.35 o                         
  -8   8   1        242.79        237.92         2.20 o                         
  -7   8   1        206.20        214.23         2.48 o                         
  -6   8   1        453.51        452.54         3.38 o                         
  -5   8   1          4.08          6.15         0.35 o                         
  -4   8   1          4.68          3.22         0.49 o                         
  -3   8   1        125.93        139.39         1.67 o                         
  -2   8   1        176.07        149.25         1.76 o                         
  -1   8   1        209.88        239.65         2.55 o                         
   0   8   1          9.75          7.72         0.39 o                         
   1   8   1         39.85         36.01         0.71 o                         
   2   8   1         22.18         40.02         0.88 o                         
   3   8   1         38.85         54.02         1.24 o                         
   4   8   1         42.06         57.45         1.22 o                         
   5   8   1        244.67        225.78         1.78 o                         
   6   8   1        528.71        542.49         4.07 o                         
   7   8   1         23.75         23.76         0.48 o                         
   8   8   1        191.40        192.74         1.97 o                         
   9   8   1          8.52          8.93         0.41 o                         
  10   8   1         15.78         15.14         0.55 o                         
  11   8   1          8.00         10.06         0.59 o                         
  12   8   1        217.26        223.73         2.31 o                         
  13   8   1         73.81         72.52         1.54 o                         
  14   8   1         40.75         41.71         0.82 o                         
 -14   9   1         88.41         83.91         1.21 o                         
 -13   9   1        144.35        151.96         1.93 o                         
 -12   9   1          0.01          0.44         0.35 o                         
 -11   9   1         62.41         59.66         0.87 o                         
 -10   9   1         12.27         11.66         0.54 o                         
  -9   9   1          0.14          0.93         0.34 o                         
  -8   9   1         29.40         28.37         0.50 o                         
  -7   9   1          2.11          2.10         0.30 o                         
  -6   9   1        225.17        232.27         2.13 o                         
  -5   9   1          4.52          2.00         0.29 o                         
  -4   9   1        395.77        402.24         4.08 o                         
  -3   9   1          4.89          8.50         0.46 o                         
  -2   9   1         56.87         61.38         0.89 o                         
  -1   9   1          0.93          1.45         0.37 o                         
   0   9   1          0.04          1.06         0.35 o                         
   1   9   1        105.33         98.25         1.04 o                         
   2   9   1        215.94        207.13         1.78 o                         
   3   9   1        219.27        227.78         2.35 o                         
   4   9   1         58.59         62.35         0.85 o                         
   5   9   1        164.19        163.88         1.57 o                         
   6   9   1         11.66         13.69         0.49 o                         
   7   9   1          0.34          0.90         0.39 o                         
   8   9   1         49.81         53.01         0.95 o                         
   9   9   1         35.13         35.50         0.82 o                         
  10   9   1         31.21         31.06         0.73 o                         
  11   9   1        111.01        113.85         2.17 o                         
  12   9   1          0.88          0.63         0.41 o                         
  13   9   1          0.01          0.21         0.26 o                         
 -13  10   1          4.28          3.92         0.28 o                         
 -12  10   1          4.62          4.44         0.28 o                         
 -11  10   1         12.07         12.87         0.46 o                         
 -10  10   1          1.36          2.00         0.44 o                         
  -9  10   1          0.01          0.18         0.38 o                         
  -8  10   1         33.97         25.89         0.51 o                         
  -7  10   1         70.21         83.41         1.34 o                         
  -6  10   1        174.79        136.26         1.39 o                         
  -5  10   1         39.51         44.63         0.56 o                         
  -4  10   1        248.47        242.11         2.33 o                         
  -3  10   1        280.28        292.95         2.08 o                         
  -2  10   1          8.37         10.13         0.35 o                         
  -1  10   1        211.15        217.12         2.02 o                         
   0  10   1         47.13         44.93         0.69 o                         
   1  10   1       1349.98       1329.29         9.07 o                         
   2  10   1        955.61        971.12         6.10 o                         
   3  10   1         62.84         61.35         1.06 o                         
   4  10   1          3.65         10.13         0.45 o                         
   5  10   1          1.65          1.59         0.34 o                         
   6  10   1        136.54        130.71         1.25 o                         
   7  10   1         93.32         90.58         1.00 o                         
   8  10   1         86.30         79.56         1.06 o                         
   9  10   1         31.66         24.19         0.58 o                         
  10  10   1          2.74          3.43         0.36 o                         
  11  10   1         15.54         16.09         0.56 o                         
  12  10   1         29.68         30.72         0.57 o                         
  13  10   1          0.72          0.80         0.25 o                         
 -12  11   1        127.33        131.68         1.83 o                         
 -11  11   1         31.78         31.44         0.53 o                         
 -10  11   1         28.07         26.30         0.56 o                         
  -9  11   1         17.33         14.37         0.49 o                         
  -8  11   1        122.79        128.80         1.28 o                         
  -7  11   1         38.39         42.83         0.62 o                         
  -6  11   1        444.10        383.91         3.02 o                         
  -5  11   1         47.43         36.84         0.70 o                         
  -4  11   1        191.39        202.46         1.84 o                         
  -3  11   1         12.74         11.84         0.43 o                         
  -2  11   1          8.93          9.03         0.37 o                         
  -1  11   1         10.31         10.87         0.36 o                         
   0  11   1        127.35        124.64         1.13 o                         
   1  11   1          0.86          0.84         0.36 o                         
   2  11   1        379.72        365.94         2.90 o                         
   3  11   1         14.20         18.58         0.61 o                         
   4  11   1        293.74        249.84         2.12 o                         
   5  11   1         16.95         20.39         0.53 o                         
   6  11   1          0.01          0.51         0.40 o                         
   7  11   1          6.21          5.51         0.40 o                         
   8  11   1        140.66        125.39         1.85 o                         
   9  11   1         17.20         16.74         0.41 o                         
  10  11   1        129.79        133.89         2.96 o                         
  11  11   1         41.01         48.25         0.93 o                         
  12  11   1          8.23          6.95         0.32 o                         
 -11  12   1        240.48        237.93         7.46 o                         
 -10  12   1          1.12          0.92         0.27 o                         
  -9  12   1         37.89         35.20         0.72 o                         
  -8  12   1         33.08         36.96         0.59 o                         
  -7  12   1        177.26        182.51         2.14 o                         
  -6  12   1          8.77          8.29         0.40 o                         
  -5  12   1        375.33        377.17         2.98 o                         
  -4  12   1         83.76         92.86         1.12 o                         
  -3  12   1        473.07        499.19         4.73 o                         
  -2  12   1        204.55        199.76         2.13 o                         
  -1  12   1        141.88        138.19         1.22 o                         
   0  12   1         81.09         80.10         1.29 o                         
   1  12   1        877.73        914.65         6.10 o                         
   2  12   1          1.74          1.63         0.37 o                         
   3  12   1        206.72        202.26         1.89 o                         
   4  12   1          3.78          4.34         0.43 o                         
   5  12   1        181.97        185.59         2.02 o                         
   6  12   1         56.70         60.64         0.86 o                         
   7  12   1          2.66          2.17         0.36 o                         
   8  12   1         21.51         17.98         0.50 o                         
   9  12   1         83.77         81.39         0.93 o                         
  10  12   1         75.76         91.20         1.88 o                         
  11  12   1        168.13        186.92         2.02 o                         
 -10  13   1         62.48         50.87         1.63 o                         
  -9  13   1        216.53        202.05         2.38 o                         
  -8  13   1          6.14          5.71         0.34 o                         
  -7  13   1          0.02          0.75         0.27 o                         
  -6  13   1         97.01         85.94         1.65 o                         
  -5  13   1         57.22         46.96         0.74 o                         
  -4  13   1        300.95        316.62         3.62 o                         
  -3  13   1       1186.21       1218.16        13.88 o                         
  -2  13   1         23.40         22.35         0.51 o                         
  -1  13   1          7.62          8.09         0.39 o                         
   0  13   1         61.64         59.82         0.99 o                         
   1  13   1        634.41        632.99         7.21 o                         
   2  13   1        314.42        311.30         3.08 o                         
   3  13   1         29.63         37.75         0.72 o                         
   4  13   1        101.89         92.04         1.25 o                         
   5  13   1         65.91         53.97         0.77 o                         
   6  13   1          8.56          9.83         0.41 o                         
   7  13   1        194.14        186.85         4.01 o                         
   8  13   1         93.82         93.89         1.45 o                         
   9  13   1         32.02         28.58         0.56 o                         
  10  13   1         37.24         37.57         1.21 o                         
  -8  14   1          0.01          0.42         0.23 o                         
  -7  14   1          1.33          1.86         0.38 o                         
  -6  14   1         70.00         60.13         0.93 o                         
  -5  14   1         42.15         41.40         0.89 o                         
  -4  14   1         52.69         50.05         0.91 o                         
  -3  14   1         28.93         27.47         0.59 o                         
  -2  14   1        206.28        213.43         2.55 o                         
  -1  14   1        136.99        149.05         2.83 o                         
   0  14   1         52.47         53.26         0.98 o                         
   1  14   1         59.33         60.10         1.14 o                         
   2  14   1          3.59          2.89         0.34 o                         
   3  14   1         93.56         87.12         1.18 o                         
   4  14   1        197.24        179.81         2.43 o                         
   5  14   1         30.97         36.19         0.91 o                         
   6  14   1          1.02          2.05         0.24 o                         
   7  14   1          7.26          9.96         0.30 o                         
   8  14   1         40.81         42.31         1.67 o                         
  -6  15   1          8.75          6.13         0.28 o                         
  -5  15   1          9.06          8.54         0.30 o                         
  -4  15   1         59.75         62.78         1.72 o                         
  -3  15   1         24.43         23.35         0.59 o                         
  -2  15   1         39.36         42.21         0.73 o                         
  -1  15   1          6.01          8.37         0.55 o                         
   0  15   1        295.03        315.95         4.68 o                         
   1  15   1          4.43          4.12         0.31 o                         
   2  15   1         20.03         26.91         0.53 o                         
   3  15   1         38.10         40.65         0.68 o                         
   4  15   1         13.87         13.63         0.45 o                         
   5  15   1          2.35          2.22         0.24 o                         
   6  15   1        212.76        243.82         3.07 o                         
  -3  16   1          6.75          9.22         1.38 o                         
  -2  16   1         13.28         15.55         0.53 o                         
  -1  16   1          0.14          0.60         0.25 o                         
   0  16   1         15.75         20.17         0.59 o                         
   1  16   1         10.96         10.38         0.42 o                         
   2  16   1          5.01          3.33         0.32 o                         
 -17   0   2          2.96          2.22         0.34 o                         
 -16   0   2         29.38         27.34         0.92 o                         
 -15   0   2         32.10         30.56         0.71 o                         
 -14   0   2         42.48         38.65         0.86 o                         
 -13   0   2        240.14        226.37         3.03 o                         
 -12   0   2       1183.47       1163.24        14.06 o                         
 -11   0   2         24.93         29.05         0.96 o                         
 -10   0   2       1508.83       1614.45        13.76 o                         
  -9   0   2       2135.34       2219.79        28.90 o                         
  -8   0   2         55.70         59.28         1.15 o                         
  -7   0   2        730.16        690.19         6.74 o                         
  -6   0   2       2297.73       2203.55        18.28 o                         
  -5   0   2          1.77          3.65         0.34 o                         
  -4   0   2       5294.46       5236.73        37.25 o                         
  -3   0   2       6936.80       6785.91        52.52 o                         
  -2   0   2     108636.55     115251.27      1370.67 o                         
  -1   0   2        465.37        491.62         6.38 o                         
   0   0   2       4156.95       3690.78       146.20 o                         
   1   0   2        118.00        135.80         2.60 o                         
   2   0   2       6614.01       6170.27        93.19 o                         
   3   0   2       3146.69       2928.87        42.90 o                         
   4   0   2        212.10        180.77         3.00 o                         
   5   0   2       5536.96       5813.34        63.13 o                         
   6   0   2       1251.18       1468.90        14.74 o                         
   7   0   2       2877.85       2947.19        40.45 o                         
   8   0   2         48.84         49.21         1.29 o                         
   9   0   2        109.73        127.20         1.61 o                         
  10   0   2         37.30         29.61         0.75 o                         
  11   0   2         71.73         78.25         1.37 o                         
  12   0   2        294.54        255.04         3.10 o                         
  13   0   2        248.73        258.35         4.81 o                         
  14   0   2         31.40         37.46         1.33 o                         
  15   0   2         17.58         17.14         0.86 o                         
  16   0   2          0.88          0.02         0.59 o                         
 -17   1   2        114.52         77.25         1.19 o                         
 -16   1   2        384.83        358.39         3.50 o                         
 -15   1   2          3.30          5.92         0.32 o                         
 -14   1   2         17.05         19.57         0.55 o                         
 -13   1   2         16.43         15.68         0.66 o                         
 -12   1   2         14.81         14.48         0.48 o                         
 -11   1   2         68.08         76.51         1.08 o                         
 -10   1   2        131.58        145.45         1.24 o                         
  -9   1   2        715.06        749.74         6.55 o                         
  -8   1   2          9.51         15.35         0.47 o                         
  -7   1   2          0.98          0.44         0.30 o                         
  -6   1   2         13.60         13.50         0.36 o                         
  -5   1   2        627.88        614.44         3.94 o                         
  -4   1   2       1017.57        945.45         5.62 o                         
  -3   1   2       2550.12       2522.17        23.33 o                         
  -2   1   2       4243.98       3969.16        39.58 o                         
  -1   1   2         12.15          8.96         0.28 o                         
   0   1   2        412.45        383.62         3.57 o                         
   1   1   2        370.00        314.33         3.30 o                         
   2   1   2        142.12        129.39         1.88 o                         
   3   1   2        240.08        221.61         2.51 o                         
   4   1   2         96.82        111.50         1.44 o                         
   5   1   2       4358.58       4504.12        42.37 o                         
   6   1   2          3.82          3.16         0.35 o                         
   7   1   2        182.74        200.71         2.42 o                         
   8   1   2          0.05          2.91         1.11 o                         
   9   1   2        231.94        238.59         2.05 o                         
  10   1   2          5.47          7.55         0.36 o                         
  11   1   2          4.55          3.23         0.35 o                         
  12   1   2        372.98        318.74         3.36 o                         
  13   1   2        531.87        473.07         6.25 o                         
  14   1   2          7.13          7.38         0.85 o                         
  15   1   2         37.39         38.29         0.74 o                         
  16   1   2         72.48         65.51         1.52 o                         
 -16   2   2         21.85         21.29         0.37 o                         
 -15   2   2          6.09          6.51         0.34 o                         
 -14   2   2         91.44         91.06         1.00 o                         
 -13   2   2         33.21         37.76         0.73 o                         
 -12   2   2        272.85        282.76         2.23 o                         
 -11   2   2        330.88        326.85         2.38 o                         
 -10   2   2         15.08         11.68         0.37 o                         
  -9   2   2       2158.49       2156.03        14.66 o                         
  -8   2   2        107.28        127.51         1.59 o                         
  -7   2   2        959.82        930.56         6.30 o                         
  -6   2   2         20.64         16.66         0.48 o                         
  -5   2   2          0.00          0.31         0.29 o                         
  -4   2   2        465.17        475.58         3.03 o                         
  -3   2   2        710.55        660.54         4.68 o                         
  -2   2   2       4280.74       4219.11        47.52 o                         
  -1   2   2      12416.52      12226.00       126.89 o                         
   0   2   2       1117.51       1032.98         7.00 o                         
   1   2   2       3795.25       3506.48        23.86 o                         
   2   2   2       3591.49       3442.64        28.74 o                         
   3   2   2       1146.86       1059.59        10.93 o                         
   4   2   2       2090.72       2024.59        16.31 o                         
   5   2   2       2691.07       2724.34        23.17 o                         
   6   2   2        767.64        811.17         7.20 o                         
   7   2   2          0.60          1.44         0.43 o                         
   8   2   2         50.46         46.11         0.93 o                         
   9   2   2          1.18          1.84         0.27 o                         
  10   2   2        259.88        250.93         2.13 o                         
  11   2   2        121.83        137.10         1.44 o                         
  12   2   2          2.54          7.72         0.35 o                         
  13   2   2        128.24        125.32         1.68 o                         
  14   2   2         40.86         40.80         0.81 o                         
  15   2   2          0.01          0.50         0.35 o                         
  16   2   2         20.17         17.30         0.60 o                         
 -16   3   2         24.11         23.66         0.39 o                         
 -15   3   2         26.99         28.63         0.65 o                         
 -14   3   2          0.18          0.47         0.33 o                         
 -13   3   2         43.88         40.92         0.67 o                         
 -12   3   2        100.43        100.08         0.97 o                         
 -11   3   2        208.36        211.43         2.06 o                         
 -10   3   2        134.95        125.66         1.69 o                         
  -9   3   2        563.08        550.57         5.63 o                         
  -8   3   2          8.29         10.80         0.43 o                         
  -7   3   2          0.75          1.88         0.34 o                         
  -6   3   2          4.88          6.43         0.35 o                         
  -5   3   2        858.35        829.95         5.19 o                         
  -4   3   2         19.64         18.10         0.42 o                         
  -3   3   2        178.18        190.92         1.52 o                         
  -2   3   2      11024.35      11086.76        78.84 o                         
  -1   3   2       1144.78       1067.01         7.89 o                         
   0   3   2        590.62        561.78         4.42 o                         
   1   3   2        893.04        850.55         5.88 o                         
   2   3   2         75.71         63.71         0.78 o                         
   3   3   2        123.47        152.92         1.90 o                         
   4   3   2        372.95        408.82         4.64 o                         
   5   3   2        292.65        319.15         4.10 o                         
   6   3   2        642.22        668.34         5.28 o                         
   7   3   2          0.38          0.72         0.36 o                         
   8   3   2        642.79        687.64         6.05 o                         
   9   3   2        144.71        145.61         1.23 o                         
  10   3   2       1125.09       1151.88         7.61 o                         
  11   3   2        237.97        255.96         2.05 o                         
  12   3   2          0.71          0.72         0.33 o                         
  13   3   2         19.11         21.68         0.59 o                         
  14   3   2         71.83         77.21         1.04 o                         
  15   3   2         11.28         11.23         0.48 o                         
  16   3   2         19.60         19.84         0.49 o                         
 -16   4   2         57.94         52.80         1.33 o                         
 -15   4   2         79.98         80.60         1.25 o                         
 -14   4   2        164.43        162.06         1.54 o                         
 -13   4   2        167.38        178.67         1.64 o                         
 -12   4   2         98.36        108.32         1.47 o                         
 -11   4   2        293.55        296.63         2.37 o                         
 -10   4   2          6.69          9.62         0.39 o                         
  -9   4   2         58.98         60.12         0.69 o                         
  -8   4   2          8.24         12.38         0.67 o                         
  -7   4   2        210.46        198.86         1.79 o                         
  -6   4   2       1316.63       1303.17         7.74 o                         
  -5   4   2       1994.56       2143.34        12.68 o                         
  -4   4   2        156.01        164.70         1.69 o                         
  -3   4   2        242.60        237.42         2.51 o                         
  -2   4   2        314.49        309.20         2.74 o                         
  -1   4   2        625.24        635.21         5.67 o                         
   0   4   2       1525.25       1440.10        10.38 o                         
   1   4   2          5.23          5.24         0.30 o                         
   2   4   2       1772.36       1721.83        16.50 o                         
   3   4   2       4933.18       5231.47        35.59 o                         
   4   4   2         68.79         89.04         1.06 o                         
   5   4   2          9.92         11.47         0.49 o                         
   6   4   2         23.58         25.42         0.49 o                         
   7   4   2         41.03         29.89         0.63 o                         
   8   4   2         94.76         89.83         0.97 o                         
   9   4   2        167.57        181.41         1.35 o                         
  10   4   2        129.75        141.38         1.25 o                         
  11   4   2        143.46        149.43         1.52 o                         
  12   4   2         21.28         16.57         0.59 o                         
  13   4   2        292.48        265.84         2.52 o                         
  14   4   2         12.23         11.09         0.39 o                         
  15   4   2         59.78         51.90         1.01 o                         
 -16   5   2         40.07         34.49         0.65 o                         
 -15   5   2         29.74         28.51         0.88 o                         
 -14   5   2         81.36         79.44         1.25 o                         
 -13   5   2         55.36         63.15         0.78 o                         
 -12   5   2       1497.83       1531.88        10.64 o                         
 -11   5   2        590.19        579.54         3.83 o                         
 -10   5   2         29.76         22.79         0.45 o                         
  -9   5   2         31.08         29.48         0.53 o                         
  -8   5   2          2.40          2.22         0.26 o                         
  -7   5   2         42.56         57.53         0.77 o                         
  -6   5   2        157.07        161.65         1.48 o                         
  -5   5   2       1985.06       2123.69        13.63 o                         
  -4   5   2        273.87        328.60         2.45 o                         
  -3   5   2         20.12         25.29         0.62 o                         
  -2   5   2        146.78        143.56         1.34 o                         
  -1   5   2        111.40        108.09         1.15 o                         
   0   5   2       4500.93       4439.14        28.72 o                         
   1   5   2         76.73         84.55         1.19 o                         
   2   5   2        156.23        193.39         2.13 o                         
   3   5   2        168.19        177.45         1.73 o                         
   4   5   2         33.27         31.69         0.66 o                         
   5   5   2        204.59        211.17         2.20 o                         
   6   5   2        166.12        155.93         1.78 o                         
   7   5   2        750.40        746.71         5.38 o                         
   8   5   2        740.98        740.17         4.33 o                         
   9   5   2         66.46         65.57         0.75 o                         
  10   5   2        536.16        536.77         3.25 o                         
  11   5   2          3.41          4.37         0.31 o                         
  12   5   2         97.80         96.94         1.29 o                         
  13   5   2         74.60         75.24         0.99 o                         
  14   5   2          4.06          5.19         0.31 o                         
  15   5   2          2.88          3.14         0.35 o                         
 -15   6   2        496.58        504.48         7.43 o                         
 -14   6   2        282.70        275.04         2.98 o                         
 -13   6   2         13.14         12.46         0.45 o                         
 -12   6   2        229.76        226.29         3.09 o                         
 -11   6   2        169.87        174.55         1.52 o                         
 -10   6   2        157.71        149.99         1.27 o                         
  -9   6   2        226.98        209.06         1.89 o                         
  -8   6   2        747.52        756.52         5.32 o                         
  -7   6   2         50.70         57.72         0.76 o                         
  -6   6   2         41.14         29.62         0.64 o                         
  -5   6   2          0.59          1.25         0.38 o                         
  -4   6   2        122.83        130.16         1.71 o                         
  -3   6   2        147.22        154.58         2.46 o                         
  -2   6   2          0.33          1.24         0.34 o                         
  -1   6   2       1297.30       1284.57        10.09 o                         
   0   6   2         12.52         12.51         0.54 o                         
   1   6   2         15.28         20.73         0.54 o                         
   2   6   2       2671.92       2723.25        27.11 o                         
   3   6   2       1696.30       1844.14        17.70 o                         
   4   6   2          2.66          4.75         0.40 o                         
   5   6   2         78.58         88.28         1.29 o                         
   6   6   2         14.72         12.62         0.66 o                         
   7   6   2       2339.92       2230.75        14.67 o                         
   8   6   2       1459.16       1379.37        10.06 o                         
   9   6   2        137.32        129.57         1.04 o                         
  10   6   2       2457.20       2436.42        19.75 o                         
  11   6   2         48.79         47.05         0.64 o                         
  12   6   2         60.77         56.64         0.87 o                         
  13   6   2        147.04        152.74         2.42 o                         
  14   6   2          5.52          8.11         0.45 o                         
  15   6   2        297.43        352.59         8.88 o                         
 -15   7   2          5.21          4.81         0.30 o                         
 -14   7   2        289.49        287.87         2.72 o                         
 -13   7   2         40.96         41.71         0.73 o                         
 -12   7   2        311.43        316.76         3.48 o                         
 -11   7   2         50.99         46.39         1.03 o                         
 -10   7   2         17.04         18.96         0.65 o                         
  -9   7   2         39.98         39.74         0.60 o                         
  -8   7   2          0.66          0.57         0.28 o                         
  -7   7   2       1145.18       1199.51         9.23 o                         
  -6   7   2          0.02          0.96         0.34 o                         
  -5   7   2          0.85         19.89         3.62 o                         
  -4   7   2          4.01         10.52         0.60 o                         
  -3   7   2          0.06          0.83         0.46 o                         
  -2   7   2        231.72        232.99         2.98 o                         
  -1   7   2        876.72        871.22         6.52 o                         
   0   7   2        141.38        149.20         1.40 o                         
   1   7   2        745.67        815.57         5.79 o                         
   2   7   2          0.41          1.64         0.34 o                         
   3   7   2       1021.61       1039.63         7.73 o                         
   4   7   2        127.45        130.52         2.01 o                         
   5   7   2         10.28         13.79         0.68 o                         
   6   7   2         32.26         35.28         0.70 o                         
   7   7   2          1.94          1.82         0.32 o                         
   8   7   2         29.01         32.05         0.66 o                         
   9   7   2        311.52        311.91         2.69 o                         
  10   7   2         94.47         88.66         1.72 o                         
  11   7   2         18.90         19.01         0.74 o                         
  12   7   2          0.02          0.58         0.41 o                         
  13   7   2         10.85         11.69         0.45 o                         
  14   7   2         13.38         18.99         0.56 o                         
 -14   8   2         87.04         86.58         1.65 o                         
 -13   8   2        297.83        291.73         2.86 o                         
 -12   8   2         42.05         37.14         0.69 o                         
 -11   8   2         74.57         73.46         1.14 o                         
 -10   8   2         23.62         27.03         0.72 o                         
  -9   8   2         81.39         74.09         1.02 o                         
  -8   8   2        176.13        183.11         1.89 o                         
  -7   8   2         12.99         15.83         0.50 o                         
  -6   8   2        354.99        361.91         4.14 o                         
  -5   8   2        367.78        375.95         3.77 o                         
  -4   8   2         24.42         32.12         0.70 o                         
  -3   8   2          3.59          2.97         0.62 o                         
  -2   8   2        214.69        208.59         2.69 o                         
  -1   8   2       1055.10       1040.39         7.75 o                         
   0   8   2        877.60        894.01         7.17 o                         
   1   8   2       2049.77       2106.23        14.25 o                         
   2   8   2        119.12        109.95         1.47 o                         
   3   8   2         74.67         64.54         0.98 o                         
   4   8   2         33.39         26.40         0.60 o                         
   5   8   2         10.72         10.31         0.44 o                         
   6   8   2          3.83          4.98         0.36 o                         
   7   8   2        173.49        153.86         1.51 o                         
   8   8   2       2851.08       2760.04        18.50 o                         
   9   8   2         11.94         11.95         0.70 o                         
  10   8   2        338.21        336.52         3.26 o                         
  11   8   2        165.39        177.61         2.39 o                         
  12   8   2         53.62         58.98         0.93 o                         
  13   8   2         17.34         16.36         0.44 o                         
  14   8   2         59.95         62.79         1.01 o                         
 -14   9   2        389.71        358.69         5.65 o                         
 -13   9   2          3.37          4.55         0.37 o                         
 -12   9   2        106.46        106.99         1.51 o                         
 -11   9   2          8.33          9.02         0.43 o                         
 -10   9   2         76.11         73.83         1.04 o                         
  -9   9   2         11.62         10.58         0.44 o                         
  -8   9   2         43.57         44.99         0.58 o                         
  -7   9   2         22.34         12.89         0.41 o                         
  -6   9   2         51.54         68.00         0.90 o                         
  -5   9   2        139.71        135.35         1.56 o                         
  -4   9   2        115.60        115.53         1.12 o                         
  -3   9   2        176.69        174.39         1.47 o                         
  -2   9   2          0.00          0.03         0.28 o                         
  -1   9   2        117.94        117.63         1.09 o                         
   0   9   2        198.93        196.92         1.61 o                         
   1   9   2        658.24        653.51         3.94 o                         
   2   9   2          0.34          0.39         0.25 o                         
   3   9   2         80.03         65.94         0.70 o                         
   4   9   2          3.72          7.51         0.35 o                         
   5   9   2         65.08         68.77         0.79 o                         
   6   9   2        338.23        318.44         2.32 o                         
   7   9   2        416.37        412.11         3.27 o                         
   8   9   2        153.19        152.45         1.46 o                         
   9   9   2          1.41          2.09         0.42 o                         
  10   9   2          0.51          1.10         0.37 o                         
  11   9   2         21.95         20.35         0.71 o                         
  12   9   2          0.34          0.85         0.34 o                         
  13   9   2          1.00          1.31         0.25 o                         
 -13  10   2          0.23          1.03         0.24 o                         
 -12  10   2          1.60          1.65         0.27 o                         
 -11  10   2         14.98         16.16         0.54 o                         
 -10  10   2          0.76          1.01         0.31 o                         
  -9  10   2          9.09          8.14         0.42 o                         
  -8  10   2        209.48        209.06         1.94 o                         
  -7  10   2        124.65        109.11         1.23 o                         
  -6  10   2        870.21        811.97         6.96 o                         
  -5  10   2        153.41        163.87         1.77 o                         
  -4  10   2         81.45         77.84         0.87 o                         
  -3  10   2         27.44         23.87         0.45 o                         
  -2  10   2          0.31          0.70         0.27 o                         
  -1  10   2        199.80        193.07         1.43 o                         
   0  10   2        991.68        963.52         6.78 o                         
   1  10   2        114.65        102.15         0.99 o                         
   2  10   2         49.14         54.67         0.67 o                         
   3  10   2          7.99          6.37         0.37 o                         
   4  10   2          1.66          1.13         0.32 o                         
   5  10   2         60.97         59.44         0.73 o                         
   6  10   2         14.57         18.81         0.59 o                         
   7  10   2        919.60        866.80         8.26 o                         
   8  10   2        411.31        395.10         3.53 o                         
   9  10   2         49.65         58.03         0.79 o                         
  10  10   2        117.66        131.34         1.39 o                         
  11  10   2          2.20          2.47         0.33 o                         
  12  10   2          6.98          9.22         0.36 o                         
 -12  11   2        207.16        164.82         9.38 o                         
 -11  11   2         74.44         70.50         1.05 o                         
 -10  11   2         61.52         55.18         1.00 o                         
  -9  11   2         28.64         28.68         0.69 o                         
  -8  11   2         91.53         82.23         1.33 o                         
  -7  11   2        158.51        142.94         1.94 o                         
  -6  11   2        284.89        280.61         3.20 o                         
  -5  11   2        407.35        410.28         3.37 o                         
  -4  11   2        746.02        739.55         5.98 o                         
  -3  11   2         50.88         51.09         0.71 o                         
  -2  11   2          0.13          0.42         0.31 o                         
  -1  11   2         76.03         76.17         0.98 o                         
   0  11   2       1647.00       1592.97        11.13 o                         
   1  11   2       1273.89       1237.50         7.15 o                         
   2  11   2        102.21        105.26         1.19 o                         
   3  11   2          5.11          5.02         0.42 o                         
   4  11   2          1.16          0.89         0.32 o                         
   5  11   2          0.34          1.07         0.34 o                         
   6  11   2         39.14         38.77         0.66 o                         
   7  11   2        299.89        301.02         2.77 o                         
   8  11   2         89.05         79.83         1.00 o                         
   9  11   2        131.57        137.87         1.52 o                         
  10  11   2         60.00         67.40         0.87 o                         
  11  11   2         17.39         17.87         0.48 o                         
 -11  12   2        101.23         96.58         1.22 o                         
 -10  12   2         15.00         13.29         0.37 o                         
  -9  12   2         85.15         83.51         1.67 o                         
  -8  12   2         19.78         16.94         0.45 o                         
  -7  12   2        215.46        182.53         1.94 o                         
  -6  12   2          0.88          0.54         0.36 o                         
  -5  12   2       1068.34       1092.73         9.15 o                         
  -4  12   2        322.08        322.38         3.49 o                         
  -3  12   2        717.47        724.63         6.13 o                         
  -2  12   2          1.37          2.12         0.34 o                         
  -1  12   2          1.63          2.50         0.36 o                         
   0  12   2        345.41        330.18         3.34 o                         
   1  12   2        161.43        173.68         1.81 o                         
   2  12   2        401.74        380.00         3.73 o                         
   3  12   2        808.05        756.12        10.10 o                         
   4  12   2        162.20        171.51         1.74 o                         
   5  12   2          3.24          2.69         0.36 o                         
   6  12   2          8.71         10.44         0.47 o                         
   7  12   2          3.52          2.84         0.34 o                         
   8  12   2         25.28         28.85         0.47 o                         
   9  12   2          1.84          2.96         0.26 o                         
  10  12   2         10.25          7.47         0.35 o                         
 -10  13   2         16.04         14.42         1.48 o                         
  -9  13   2         20.94         22.56         0.59 o                         
  -8  13   2          0.14         -0.01         0.31 o                         
  -7  13   2          2.78          3.56         0.39 o                         
  -6  13   2         14.08         16.72         0.48 o                         
  -5  13   2          1.52          0.92         0.33 o                         
  -4  13   2         74.39         68.89         0.95 o                         
  -3  13   2         80.59         90.24         1.17 o                         
  -2  13   2         43.69         50.06         0.74 o                         
  -1  13   2         55.70         58.04         1.00 o                         
   0  13   2        119.17        125.54         1.65 o                         
   1  13   2          0.07          0.33         0.37 o                         
   2  13   2         73.38         72.43         1.12 o                         
   3  13   2          4.00          2.82         0.44 o                         
   4  13   2          5.78          6.48         0.51 o                         
   5  13   2          4.27          6.02         0.50 o                         
   6  13   2          7.15         11.31         0.59 o                         
   7  13   2          0.28          0.28         0.35 o                         
   8  13   2          0.81          0.64         0.25 o                         
   9  13   2          5.57          7.17         0.29 o                         
  -8  14   2         10.43         12.38         0.36 o                         
  -7  14   2         23.92         21.51         0.55 o                         
  -6  14   2         48.29         47.68         0.90 o                         
  -5  14   2        141.39        145.56         1.95 o                         
  -4  14   2        583.58        607.45         6.20 o                         
  -3  14   2         35.24         32.68         0.65 o                         
  -2  14   2          0.11          1.14         0.35 o                         
  -1  14   2         64.89         69.25         1.02 o                         
   0  14   2        198.64        208.73         2.13 o                         
   1  14   2          5.84          7.35         0.45 o                         
   2  14   2          3.22          4.15         0.42 o                         
   3  14   2         64.98         57.58         0.88 o                         
   4  14   2        206.21        206.22         2.23 o                         
   5  14   2         32.70         28.93         0.52 o                         
   6  14   2         39.33         41.57         0.73 o                         
   7  14   2        223.37        229.26         3.87 o                         
  -6  15   2         50.61         46.55         2.57 o                         
  -5  15   2         92.61         99.19         1.77 o                         
  -4  15   2         42.16         47.52         1.34 o                         
  -3  15   2         90.32        101.89         1.50 o                         
  -2  15   2         96.13        100.51         2.19 o                         
  -1  15   2         47.49         53.13         1.41 o                         
   0  15   2          0.08          0.29         0.27 o                         
   1  15   2          7.05          6.32         0.32 o                         
   2  15   2         15.44         10.69         0.48 o                         
   3  15   2        180.32        161.08         6.81 o                         
   4  15   2          0.18          0.42         0.23 o                         
   5  15   2        104.69        125.95         1.54 o                         
  -1  16   2         10.85         12.63         1.00 o                         
   0  16   2          4.15          5.15         0.28 o                         
 -16   1   3          7.37          7.67         0.28 o                         
 -15   1   3         57.14         55.65         0.80 o                         
 -14   1   3         21.20         23.35         0.49 o                         
 -13   1   3          0.33          0.75         0.43 o                         
 -12   1   3        239.25        250.63         3.35 o                         
 -11   1   3          6.97          6.51         0.41 o                         
 -10   1   3        778.83        783.26         7.44 o                         
  -9   1   3          0.11          0.08         0.30 o                         
  -8   1   3        129.86        125.26         1.59 o                         
  -7   1   3         55.99         55.25         0.99 o                         
  -6   1   3        366.21        355.92         3.32 o                         
  -5   1   3        190.13        191.71         1.75 o                         
  -4   1   3        240.03        214.56         1.85 o                         
  -3   1   3       3163.28       3081.85        22.22 o                         
  -2   1   3       3502.87       3383.73        27.47 o                         
  -1   1   3         44.40         37.44         0.75 o                         
   0   1   3         97.14         86.05         1.64 o                         
   1   1   3         97.96         91.87         1.50 o                         
   2   1   3        231.59        218.64         3.00 o                         
   3   1   3        369.25        342.33         5.48 o                         
   4   1   3        112.78        112.17         1.73 o                         
   5   1   3        366.70        377.32         3.75 o                         
   6   1   3        357.19        332.92         3.45 o                         
   7   1   3         11.94         18.27         0.70 o                         
   8   1   3         56.78         58.85         0.86 o                         
   9   1   3        411.22        431.28         3.15 o                         
  10   1   3          6.33          7.83         0.41 o                         
  11   1   3         37.91         22.96         0.59 o                         
  12   1   3        466.53        433.88         7.32 o                         
  13   1   3         19.75         21.77         0.69 o                         
  14   1   3         50.97         52.87         1.04 o                         
  15   1   3        118.58        130.61         1.71 o                         
 -16   2   3         20.37         20.36         0.35 o                         
 -15   2   3          1.98          1.91         0.29 o                         
 -14   2   3          1.07          0.96         0.33 o                         
 -13   2   3         88.07         89.21         1.03 o                         
 -12   2   3        231.70        245.92         2.29 o                         
 -11   2   3        163.09        178.26         1.41 o                         
 -10   2   3         79.28         81.49         0.95 o                         
  -9   2   3         87.75         86.37         0.95 o                         
  -8   2   3        100.55        100.14         1.35 o                         
  -7   2   3         42.68         45.49         0.74 o                         
  -6   2   3        182.33        160.99         1.55 o                         
  -5   2   3          7.63          8.76         0.46 o                         
  -4   2   3       1401.32       1392.19        11.44 o                         
  -3   2   3      11112.96      11166.49       118.83 o                         
  -2   2   3         11.75         14.11         0.43 o                         
  -1   2   3        102.17         96.62         1.12 o                         
   0   2   3        303.23        293.98         2.47 o                         
   1   2   3          7.00          7.36         0.40 o                         
   2   2   3       1191.74       1214.25        10.44 o                         
   3   2   3        196.13        186.39         2.19 o                         
   4   2   3       3453.74       3485.15        29.67 o                         
   5   2   3        377.62        420.77         3.47 o                         
   6   2   3          4.26         10.45         0.48 o                         
   7   2   3         72.93         65.34         0.90 o                         
   8   2   3         11.29         14.85         0.42 o                         
   9   2   3        597.53        610.52         3.85 o                         
  10   2   3        234.38        223.56         2.03 o                         
  11   2   3         44.79         45.93         0.86 o                         
  12   2   3        230.73        196.72         2.02 o                         
  13   2   3          1.14          1.30         0.39 o                         
  14   2   3          7.01          7.94         0.37 o                         
  15   2   3         21.13         18.57         0.47 o                         
 -16   3   3         11.61          9.09         0.35 o                         
 -15   3   3          2.40          3.31         0.30 o                         
 -14   3   3        138.37        144.83         1.55 o                         
 -13   3   3        325.02        332.64         2.92 o                         
 -12   3   3         97.91         96.87         1.30 o                         
 -11   3   3        123.83        115.14         0.96 o                         
 -10   3   3         58.30         66.02         0.81 o                         
  -9   3   3          5.14          6.60         0.29 o                         
  -8   3   3          8.06          8.93         0.45 o                         
  -7   3   3         81.45         79.00         1.03 o                         
  -6   3   3        415.50        447.05         3.66 o                         
  -5   3   3       4605.63       4682.51        32.40 o                         
  -4   3   3         14.92         16.16         0.47 o                         
  -3   3   3         52.80         61.54         0.94 o                         
  -2   3   3        442.21        441.76         3.65 o                         
  -1   3   3        146.59        133.42         1.47 o                         
   0   3   3       1498.31       1436.85        16.12 o                         
   1   3   3        195.90        187.63         1.77 o                         
   2   3   3        313.63        319.41         2.60 o                         
   3   3   3        122.37         95.94         1.62 o                         
   4   3   3       1020.26        995.00        10.54 o                         
   5   3   3         67.74         79.51         0.98 o                         
   6   3   3        513.20        538.55         4.41 o                         
   7   3   3        110.35        106.95         1.32 o                         
   8   3   3         66.55         74.80         0.66 o                         
   9   3   3         11.69         13.52         0.41 o                         
  10   3   3          1.14          1.22         0.32 o                         
  11   3   3        892.31        845.09         5.69 o                         
  12   3   3         11.36         23.98         0.54 o                         
  13   3   3          0.18          0.90         0.36 o                         
  14   3   3         41.07         46.22         0.77 o                         
  15   3   3         56.85         48.81         1.35 o                         
 -16   4   3         43.71         38.10         1.54 o                         
 -15   4   3          6.67          4.87         0.34 o                         
 -14   4   3         13.27         11.47         0.43 o                         
 -13   4   3       1333.22       1421.14        12.74 o                         
 -12   4   3       1075.35       1119.27         8.30 o                         
 -11   4   3        109.30        101.21         0.90 o                         
 -10   4   3          0.35          1.54         0.29 o                         
  -9   4   3        149.45        143.19         1.90 o                         
  -8   4   3          1.96          1.68         0.28 o                         
  -7   4   3         16.20         17.20         0.53 o                         
  -6   4   3        746.76        737.06         6.44 o                         
  -5   4   3       1747.36       1839.72        12.48 o                         
  -4   4   3         36.94         51.77         0.86 o                         
  -3   4   3        128.68        137.37         1.47 o                         
  -2   4   3        192.86        170.03         1.63 o                         
  -1   4   3        232.07        208.66         1.80 o                         
   0   4   3         28.00         20.75         0.53 o                         
   1   4   3         76.22         86.87         0.97 o                         
   2   4   3       1343.36       1435.11        10.18 o                         
   3   4   3          4.58          3.00         0.35 o                         
   4   4   3         90.47         78.51         0.84 o                         
   5   4   3        161.31        171.15         1.56 o                         
   6   4   3          2.79          1.02         0.33 o                         
   7   4   3         58.17         64.62         0.77 o                         
   8   4   3        110.49         99.20         0.82 o                         
   9   4   3       3895.21       3872.29        21.79 o                         
  10   4   3        344.87        353.33         2.45 o                         
  11   4   3          0.86          2.56         0.32 o                         
  12   4   3         19.45         20.27         0.49 o                         
  13   4   3          5.75          6.84         0.32 o                         
  14   4   3         13.40         17.93         0.53 o                         
  15   4   3          9.97         11.18         0.69 o                         
 -15   5   3        248.72        231.56         2.46 o                         
 -14   5   3        134.41        136.94         1.72 o                         
 -13   5   3          4.60          6.42         0.43 o                         
 -12   5   3          7.31          8.58         0.38 o                         
 -11   5   3         28.13         26.05         0.81 o                         
 -10   5   3          0.72          0.76         0.29 o                         
  -9   5   3          2.60          3.19         0.27 o                         
  -8   5   3          0.58          1.09         0.25 o                         
  -7   5   3         88.05        102.21         1.21 o                         
  -6   5   3        235.44        286.36         2.40 o                         
  -5   5   3        247.12        277.29         2.48 o                         
  -4   5   3         10.83          9.26         0.47 o                         
  -3   5   3        117.36        112.56         1.47 o                         
  -2   5   3         83.03         87.55         1.09 o                         
  -1   5   3         45.98         49.67         0.84 o                         
   0   5   3        334.62        306.83         3.77 o                         
   1   5   3        628.05        648.21         4.44 o                         
   2   5   3       2055.75       2256.58        15.01 o                         
   3   5   3        301.89        294.75         2.72 o                         
   4   5   3        104.29         83.25         1.07 o                         
   5   5   3        129.92        150.36         1.95 o                         
   6   5   3        396.63        375.25         2.99 o                         
   7   5   3        146.07        136.32         1.02 o                         
   8   5   3         60.86         57.73         0.69 o                         
   9   5   3       1066.46       1057.43         6.42 o                         
  10   5   3        141.53        150.64         1.32 o                         
  11   5   3         21.47         21.57         0.47 o                         
  12   5   3          0.43          0.74         0.31 o                         
  13   5   3         10.31         12.19         0.48 o                         
  14   5   3        112.73        123.79         3.53 o                         
  15   5   3        211.52        213.19         8.14 o                         
 -15   6   3         51.87         49.65         0.80 o                         
 -14   6   3         12.41         12.89         0.53 o                         
 -13   6   3        322.32        325.23         3.95 o                         
 -12   6   3        115.77        127.13         1.73 o                         
 -11   6   3          0.03          0.23         0.31 o                         
 -10   6   3         27.00         24.42         0.45 o                         
  -9   6   3         18.50         16.41         0.35 o                         
  -8   6   3        368.06        372.55         3.03 o                         
  -7   6   3          1.32          2.15         0.27 o                         
  -6   6   3        169.62        204.10         1.77 o                         
  -5   6   3        408.52        451.49         4.10 o                         
  -4   6   3        257.92        236.82         2.69 o                         
  -3   6   3         98.49         96.08         1.38 o                         
  -2   6   3         34.44         34.72         0.76 o                         
  -1   6   3        252.83        249.17         3.37 o                         
   0   6   3       1408.14       1411.54        13.75 o                         
   1   6   3          0.74          0.93         0.29 o                         
   2   6   3          0.50          1.46         0.33 o                         
   3   6   3        179.05        176.89         1.76 o                         
   4   6   3         46.58         48.26         1.07 o                         
   5   6   3        376.32        377.16         3.67 o                         
   6   6   3        279.29        258.71         1.77 o                         
   7   6   3       1388.23       1302.33         7.66 o                         
   8   6   3        109.27        114.56         0.97 o                         
   9   6   3         65.33         63.07         1.00 o                         
  10   6   3          0.01          0.46         0.27 o                         
  11   6   3         20.26         22.45         0.57 o                         
  12   6   3        106.61        108.71         3.98 o                         
  13   6   3         92.23        112.00         1.56 o                         
  14   6   3          0.55          1.54         0.26 o                         
 -15   7   3        283.04        221.51         8.91 o                         
 -14   7   3        249.31        242.82         2.60 o                         
 -13   7   3         35.57         38.43         0.84 o                         
 -12   7   3        100.41         99.92         1.23 o                         
 -11   7   3          2.72          3.26         0.46 o                         
 -10   7   3        146.02        141.52         1.50 o                         
  -9   7   3         38.03         31.13         0.71 o                         
  -8   7   3          2.34          1.46         0.31 o                         
  -7   7   3        224.91        224.59         2.42 o                         
  -6   7   3         91.07         88.10         1.04 o                         
  -5   7   3         55.34         52.79         0.68 o                         
  -4   7   3          6.43          8.54         0.70 o                         
  -3   7   3        431.47        423.40         6.25 o                         
  -2   7   3          0.12          0.66         0.36 o                         
  -1   7   3        591.37        614.01         6.66 o                         
   0   7   3         13.48         16.92         0.57 o                         
   1   7   3        167.03        188.69         2.23 o                         
   2   7   3         87.09         70.81         1.13 o                         
   3   7   3        167.94        177.76         2.22 o                         
   4   7   3          3.97          3.96         0.32 o                         
   5   7   3          0.88          1.41         0.26 o                         
   6   7   3        928.53        950.82         6.93 o                         
   7   7   3       1666.17       1698.12        11.89 o                         
   8   7   3          6.24          6.44         0.60 o                         
   9   7   3        173.30        175.47         2.35 o                         
  10   7   3        223.48        234.38         2.36 o                         
  11   7   3        108.54        116.69         1.37 o                         
  12   7   3          0.14          0.26         0.31 o                         
  13   7   3          0.07          0.26         0.31 o                         
  14   7   3         78.28        101.72         6.78 o                         
 -14   8   3         32.69         33.91         1.89 o                         
 -13   8   3          2.40          2.86         0.35 o                         
 -12   8   3         24.81         25.82         0.64 o                         
 -11   8   3          2.07          2.08         0.42 o                         
 -10   8   3          0.67          0.13         0.33 o                         
  -9   8   3         13.91         13.94         0.53 o                         
  -8   8   3        468.15        446.95         3.93 o                         
  -7   8   3        187.46        184.74         1.54 o                         
  -6   8   3         45.82         40.67         0.60 o                         
  -5   8   3        233.72        227.73         1.89 o                         
  -4   8   3         89.41         80.94         0.94 o                         
  -3   8   3          0.09          0.43         0.30 o                         
  -2   8   3        117.53        113.67         1.06 o                         
  -1   8   3         69.83         55.53         0.68 o                         
   0   8   3          0.45          3.89         0.30 o                         
   1   8   3         66.61         70.41         0.71 o                         
   2   8   3         64.89         58.65         0.71 o                         
   3   8   3          9.14          6.80         0.31 o                         
   4   8   3          2.63          2.86         0.31 o                         
   5   8   3         84.00         82.43         1.17 o                         
   6   8   3        296.07        307.55         2.75 o                         
   7   8   3         66.43         63.10         1.19 o                         
   8   8   3        260.94        267.96         2.33 o                         
   9   8   3         29.67         34.22         0.60 o                         
  10   8   3        104.04        111.03         1.19 o                         
  11   8   3         21.50         18.80         0.46 o                         
  12   8   3         24.37         22.78         0.57 o                         
  13   8   3        123.38        170.15         2.33 o                         
 -13   9   3          6.21          5.01         0.41 o                         
 -12   9   3          8.66          9.17         0.53 o                         
 -11   9   3         14.44         11.61         0.61 o                         
 -10   9   3         23.34         24.46         0.53 o                         
  -9   9   3         17.51         19.56         0.54 o                         
  -8   9   3        398.79        399.30         4.77 o                         
  -7   9   3        101.06         93.24         0.96 o                         
  -6   9   3         88.95         84.67         1.04 o                         
  -5   9   3          1.51          2.54         0.36 o                         
  -4   9   3        222.04        210.00         2.14 o                         
  -3   9   3          6.66          5.92         0.32 o                         
  -2   9   3         24.62         26.73         0.47 o                         
  -1   9   3        852.25        802.01         5.63 o                         
   0   9   3         48.46         38.22         0.61 o                         
   1   9   3        237.49        238.99         1.85 o                         
   2   9   3          2.16          2.15         0.27 o                         
   3   9   3        334.66        305.19         2.26 o                         
   4   9   3        131.22        118.23         1.47 o                         
   5   9   3        137.76        138.31         1.24 o                         
   6   9   3          3.20          1.19         0.35 o                         
   7   9   3         19.22         12.00         0.48 o                         
   8   9   3         10.20          7.66         0.48 o                         
   9   9   3         29.30         25.83         0.50 o                         
  10   9   3        190.62        191.51         1.75 o                         
  11   9   3          2.59          2.97         0.34 o                         
  12   9   3          0.50          1.25         0.29 o                         
 -13  10   3         39.84         39.51         2.07 o                         
 -12  10   3         33.29         35.62         0.64 o                         
 -11  10   3         11.97         12.97         0.59 o                         
 -10  10   3         25.88         29.37         0.64 o                         
  -9  10   3         59.47         63.58         1.31 o                         
  -8  10   3        462.90        401.07         6.22 o                         
  -7  10   3         34.07         29.88         0.69 o                         
  -6  10   3         78.57         70.63         0.89 o                         
  -5  10   3         22.19         23.91         0.64 o                         
  -4  10   3          9.62          8.02         0.37 o                         
  -3  10   3         39.69         34.60         0.56 o                         
  -2  10   3        130.90        127.91         1.19 o                         
  -1  10   3       2065.04       2024.47        12.68 o                         
   0  10   3       1875.36       1839.85        11.13 o                         
   1  10   3         64.04         64.39         0.82 o                         
   2  10   3         33.17         40.28         0.92 o                         
   3  10   3          0.97          0.32         0.44 o                         
   4  10   3        104.80         98.70         1.56 o                         
   5  10   3        174.82        169.64         2.38 o                         
   6  10   3        329.57        318.22         3.53 o                         
   7  10   3        434.46        414.14         4.66 o                         
   8  10   3          4.05          5.20         0.48 o                         
   9  10   3         26.49         30.59         0.61 o                         
  10  10   3         30.29         32.09         0.72 o                         
  11  10   3        161.22        176.98         2.88 o                         
  12  10   3          1.76          1.61         0.20 o                         
 -12  11   3         17.85         12.74         0.95 o                         
 -11  11   3         21.58         15.52         0.40 o                         
 -10  11   3        140.26        134.31         2.37 o                         
  -9  11   3         13.62         16.87         0.46 o                         
  -8  11   3        186.43        168.50         2.24 o                         
  -7  11   3        101.08         95.84         1.22 o                         
  -6  11   3         79.76         85.91         0.99 o                         
  -5  11   3          0.47          0.36         0.31 o                         
  -4  11   3        265.56        255.99         2.94 o                         
  -3  11   3          7.43          5.95         0.39 o                         
  -2  11   3         88.03         91.05         1.15 o                         
  -1  11   3         17.80         15.49         0.42 o                         
   0  11   3        312.17        300.18         2.33 o                         
   1  11   3         45.83         42.37         0.63 o                         
   2  11   3          3.40          6.39         0.52 o                         
   3  11   3          5.38          5.61         0.48 o                         
   4  11   3         41.42         44.47         1.06 o                         
   5  11   3          5.01          4.14         0.46 o                         
   6  11   3        279.34        244.07         2.54 o                         
   7  11   3          8.41         10.40         0.47 o                         
   8  11   3          0.07          0.45         0.33 o                         
   9  11   3         56.77         65.12         0.92 o                         
  10  11   3          0.10          0.22         0.35 o                         
  11  11   3         23.41         18.94         0.46 o                         
 -10  12   3         10.68         10.30         0.64 o                         
  -9  12   3         29.91         26.95         0.52 o                         
  -8  12   3          2.80          4.39         0.37 o                         
  -7  12   3         95.79         93.70         1.27 o                         
  -6  12   3        119.03        122.35         1.42 o                         
  -5  12   3         93.36        102.99         1.29 o                         
  -4  12   3         96.10         99.10         1.18 o                         
  -3  12   3         60.83         57.70         0.86 o                         
  -2  12   3          3.90          5.63         0.43 o                         
  -1  12   3        337.00        337.63         3.02 o                         
   0  12   3          3.55          3.45         0.38 o                         
   1  12   3         12.89         12.51         0.56 o                         
   2  12   3          1.88          3.21         0.40 o                         
   3  12   3         26.93         30.02         0.62 o                         
   4  12   3          0.13          0.68         0.39 o                         
   5  12   3          4.08          4.68         0.43 o                         
   6  12   3         10.49          7.54         0.38 o                         
   7  12   3          4.53          1.42         0.34 o                         
   8  12   3        320.05        351.45         3.82 o                         
   9  12   3        146.11        153.36         3.40 o                         
  10  12   3        211.85        212.17         3.47 o                         
  -9  13   3          4.71          8.13         0.55 o                         
  -8  13   3         29.03         25.67         0.57 o                         
  -7  13   3        174.85        166.88         2.06 o                         
  -6  13   3        297.15        310.05         5.00 o                         
  -5  13   3        872.70        904.72         8.68 o                         
  -4  13   3          0.44          0.69         0.35 o                         
  -3  13   3         62.37         66.75         0.88 o                         
  -2  13   3          6.12          5.56         0.39 o                         
  -1  13   3         24.49         24.37         0.64 o                         
   0  13   3        117.08        111.00         1.36 o                         
   1  13   3         74.85         84.64         2.17 o                         
   2  13   3         72.47         73.36         1.18 o                         
   3  13   3        192.69        178.43         1.87 o                         
   4  13   3          0.84          2.73         0.31 o                         
   5  13   3          5.52          5.75         0.34 o                         
   6  13   3         13.42         12.20         0.36 o                         
   7  13   3         12.96         13.00         0.47 o                         
   8  13   3         25.76         27.15         0.47 o                         
  -7  14   3          2.37          2.76         0.30 o                         
  -6  14   3         47.27         44.58         0.74 o                         
  -5  14   3          0.38          0.73         0.38 o                         
  -4  14   3         47.87         41.64         0.79 o                         
  -3  14   3        136.26        145.07         1.69 o                         
  -2  14   3          4.65          6.14         0.46 o                         
  -1  14   3         27.60         25.45         0.75 o                         
   0  14   3         21.18         20.55         0.58 o                         
   1  14   3         30.87         27.27         0.61 o                         
   2  14   3        140.53        130.61         1.41 o                         
   3  14   3         39.71         45.12         0.67 o                         
   4  14   3          1.06          3.59         0.28 o                         
   5  14   3         12.57         20.37         0.36 o                         
   6  14   3          5.60          6.18         0.26 o                         
  -5  15   3         24.27         18.35         0.54 o                         
  -4  15   3         58.81         63.43         0.96 o                         
  -3  15   3         73.40         84.11         1.58 o                         
  -2  15   3        267.38        300.04         3.23 o                         
  -1  15   3          0.81          1.35         0.24 o                         
   0  15   3          3.34          2.76         0.26 o                         
   1  15   3         15.22         14.01         0.41 o                         
   2  15   3          0.05          0.30         0.24 o                         
   3  15   3        118.07        122.46         1.68 o                         
   4  15   3         27.91         26.95         1.00 o                         
 -16   0   4         21.58         22.30         0.77 o                         
 -15   0   4          7.57         10.80         0.71 o                         
 -14   0   4        449.14        464.48         5.34 o                         
 -13   0   4          9.68          9.62         0.73 o                         
 -12   0   4        351.78        377.72         4.42 o                         
 -11   0   4        267.24        292.39         3.16 o                         
 -10   0   4        146.40        155.59         2.17 o                         
  -9   0   4         19.80         19.75         1.83 o                         
  -8   0   4        191.66        192.93         4.07 o                         
  -7   0   4        354.34        350.67         7.84 o                         
  -6   0   4       2180.37       2212.94        24.78 o                         
  -5   0   4        257.31        267.36         3.93 o                         
  -4   0   4       4087.57       4394.87        55.10 o                         
  -3   0   4        408.58        413.90         7.59 o                         
  -2   0   4         87.19         81.78         2.38 o                         
  -1   0   4        151.29        147.62         3.31 o                         
   0   0   4        584.58        572.17         8.17 o                         
   1   0   4       2769.60       2534.49        38.38 o                         
   2   0   4          0.42          0.80         0.41 o                         
   3   0   4          7.76         14.31         0.60 o                         
   4   0   4          4.49          5.28         0.55 o                         
   5   0   4        637.19        632.25         6.84 o                         
   6   0   4        222.89        248.10         3.24 o                         
   7   0   4         78.38         60.03         0.87 o                         
   8   0   4          9.85         15.53         0.66 o                         
   9   0   4        148.38        143.95         2.23 o                         
  10   0   4        117.65        103.09         1.82 o                         
  11   0   4          0.97          1.93         0.55 o                         
  12   0   4         54.34         56.53         1.35 o                         
  13   0   4         35.54         35.90         1.49 o                         
  14   0   4         84.27         97.99         1.62 o                         
  15   0   4          6.65         11.41         0.75 o                         
 -16   1   4          9.74          8.78         0.40 o                         
 -15   1   4          0.11          0.43         0.32 o                         
 -14   1   4         43.70         47.49         0.71 o                         
 -13   1   4          4.86          5.34         0.39 o                         
 -12   1   4          0.95          2.08         0.35 o                         
 -11   1   4         91.65         98.89         1.90 o                         
 -10   1   4         46.23         42.75         0.76 o                         
  -9   1   4        155.68        149.93         1.72 o                         
  -8   1   4          8.89          9.67         0.47 o                         
  -7   1   4          5.17          5.29         0.61 o                         
  -6   1   4        143.93        137.28         1.90 o                         
  -5   1   4       1065.70       1115.36         9.78 o                         
  -4   1   4       1562.91       1661.15        14.06 o                         
  -3   1   4        289.90        308.43         5.85 o                         
  -2   1   4        112.56        108.93         2.25 o                         
  -1   1   4          8.07          7.82         0.81 o                         
   0   1   4          3.85          4.02         0.56 o                         
   1   1   4        101.84        110.20         1.71 o                         
   2   1   4          0.62          0.41         0.32 o                         
   3   1   4        383.95        384.78         3.76 o                         
   4   1   4         29.19         33.77         0.67 o                         
   5   1   4          8.10         13.47         0.58 o                         
   6   1   4          3.76          4.06         0.51 o                         
   7   1   4        313.04        322.40         2.27 o                         
   8   1   4         64.01         56.77         0.70 o                         
   9   1   4         12.48         10.00         0.48 o                         
  10   1   4        200.89        181.64         1.97 o                         
  11   1   4         91.70         69.92         1.01 o                         
  12   1   4          6.20          4.67         0.48 o                         
  13   1   4         17.85         16.70         0.65 o                         
  14   1   4         39.47         38.96         0.69 o                         
  15   1   4         11.80         12.61         0.53 o                         
 -16   2   4         74.71         69.82         1.35 o                         
 -15   2   4         20.18         21.35         0.43 o                         
 -14   2   4        701.16        737.67         5.55 o                         
 -13   2   4         35.14         35.90         0.57 o                         
 -12   2   4        281.20        305.03         2.32 o                         
 -11   2   4       1076.55       1119.58         8.35 o                         
 -10   2   4         14.48         13.17         0.40 o                         
  -9   2   4        583.22        571.30         5.08 o                         
  -8   2   4          2.82          2.94         0.27 o                         
  -7   2   4       1464.77       1457.57        12.86 o                         
  -6   2   4        107.41        130.18         1.81 o                         
  -5   2   4          4.87          1.88         0.43 o                         
  -4   2   4        643.87        671.77         5.81 o                         
  -3   2   4       3267.31       3370.51        29.13 o                         
  -2   2   4        586.07        576.79         6.34 o                         
  -1   2   4         97.97         97.98         1.85 o                         
   0   2   4          0.68          2.21         0.42 o                         
   1   2   4          1.26          0.95         0.38 o                         
   2   2   4        346.35        319.08         3.42 o                         
   3   2   4       2399.30       2339.95        16.11 o                         
   4   2   4       2521.02       2431.08        16.83 o                         
   5   2   4         13.14         10.02         0.46 o                         
   6   2   4        325.03        305.87         2.98 o                         
   7   2   4         52.34         47.00         0.51 o                         
   8   2   4        215.72        227.66         1.86 o                         
   9   2   4         72.09         71.26         0.84 o                         
  10   2   4         12.28          5.84         0.41 o                         
  11   2   4        696.39        656.60         5.36 o                         
  12   2   4        114.45        107.46         1.18 o                         
  13   2   4        150.64        165.50         1.55 o                         
  14   2   4         16.38         18.36         0.56 o                         
  15   2   4        116.12        128.02         3.12 o                         
 -16   3   4          0.01          0.31         0.19 o                         
 -15   3   4          0.19          0.62         0.24 o                         
 -14   3   4        130.18        133.98         1.26 o                         
 -13   3   4        332.25        350.34         2.70 o                         
 -12   3   4          0.16          0.23         0.35 o                         
 -11   3   4        435.77        449.18         3.72 o                         
 -10   3   4         11.13         10.60         0.41 o                         
  -9   3   4        113.57        104.96         1.24 o                         
  -8   3   4          8.45          9.64         0.38 o                         
  -7   3   4        526.00        539.27         5.57 o                         
  -6   3   4        277.83        295.02         2.98 o                         
  -5   3   4        778.65        809.96         6.61 o                         
  -4   3   4       6970.01       7251.42        55.29 o                         
  -3   3   4        882.57        891.32         7.44 o                         
  -2   3   4        492.44        472.63         4.21 o                         
  -1   3   4        325.39        320.50         3.88 o                         
   0   3   4         25.47         29.12         0.64 o                         
   1   3   4       2128.59       2188.11        15.95 o                         
   2   3   4        171.50        181.15         1.76 o                         
   3   3   4        312.82        321.54         3.06 o                         
   4   3   4        726.16        719.00         5.65 o                         
   5   3   4         41.98         54.65         0.81 o                         
   6   3   4        360.25        355.53         2.56 o                         
   7   3   4        352.39        356.01         1.99 o                         
   8   3   4       2920.75       2906.91        14.58 o                         
   9   3   4        304.90        308.04         2.54 o                         
  10   3   4         19.99         16.51         0.63 o                         
  11   3   4         99.15        101.97         1.11 o                         
  12   3   4         16.63         18.71         0.46 o                         
  13   3   4         11.55         12.91         0.39 o                         
  14   3   4         27.37         26.80         0.86 o                         
 -15   4   4          1.82          1.67         0.26 o                         
 -14   4   4        123.69        135.46         1.23 o                         
 -13   4   4         16.22         16.72         0.45 o                         
 -12   4   4          5.49          5.03         0.34 o                         
 -11   4   4         68.75         71.40         0.90 o                         
 -10   4   4        181.88        183.40         1.42 o                         
  -9   4   4          7.34          5.33         0.33 o                         
  -8   4   4        201.85        186.78         1.79 o                         
  -7   4   4        145.76        165.58         1.31 o                         
  -6   4   4        200.25        176.20         2.09 o                         
  -5   4   4         96.17        106.16         1.56 o                         
  -4   4   4       3216.90       3209.49        25.01 o                         
  -3   4   4         96.16         87.63         1.31 o                         
  -2   4   4        281.71        291.48         2.86 o                         
  -1   4   4         20.03         22.93         0.75 o                         
   0   4   4        190.26        156.14         1.76 o                         
   1   4   4       7073.58       7091.10        47.86 o                         
   2   4   4          6.72          7.95         0.39 o                         
   3   4   4       1462.95       1400.99        12.87 o                         
   4   4   4        244.10        234.90         2.39 o                         
   5   4   4        177.34        190.73         1.92 o                         
   6   4   4        124.12        132.33         0.91 o                         
   7   4   4        772.25        779.03         4.07 o                         
   8   4   4        286.80        277.78         1.64 o                         
   9   4   4        557.86        565.64         3.40 o                         
  10   4   4          2.42          6.23         0.31 o                         
  11   4   4        183.52        153.93         1.96 o                         
  12   4   4         77.58         81.44         0.95 o                         
  13   4   4         53.69         55.80         0.85 o                         
  14   4   4         83.30         81.55         2.16 o                         
 -15   5   4         29.14         29.54         1.00 o                         
 -14   5   4        357.60        358.56         3.70 o                         
 -13   5   4        279.95        274.88         2.39 o                         
 -12   5   4         36.31         31.90         0.52 o                         
 -11   5   4         17.60         20.36         0.46 o                         
 -10   5   4          4.09          5.60         0.32 o                         
  -9   5   4         20.53         19.48         0.41 o                         
  -8   5   4         71.48         72.96         0.80 o                         
  -7   5   4        192.33        213.90         1.70 o                         
  -6   5   4         73.76         79.54         0.84 o                         
  -5   5   4         14.11         14.59         0.58 o                         
  -4   5   4        114.40         97.09         1.40 o                         
  -3   5   4         13.97         20.46         0.68 o                         
  -2   5   4       1617.41       1590.52        16.69 o                         
  -1   5   4        188.24        167.60         1.96 o                         
   0   5   4        253.61        253.66         2.68 o                         
   1   5   4          6.77          8.29         0.32 o                         
   2   5   4         51.50         47.37         0.74 o                         
   3   5   4         53.66         55.20         0.95 o                         
   4   5   4          2.03          3.57         0.44 o                         
   5   5   4        158.07        156.83         1.20 o                         
   6   5   4         42.66         42.37         0.47 o                         
   7   5   4          2.26          2.68         0.25 o                         
   8   5   4        593.56        575.08         3.05 o                         
   9   5   4        128.90        132.80         1.15 o                         
  10   5   4         72.04         68.34         0.71 o                         
  11   5   4          4.71          7.20         0.33 o                         
  12   5   4          0.65          1.06         0.35 o                         
  13   5   4         11.67         13.54         0.72 o                         
  14   5   4          8.63          7.79         0.44 o                         
 -15   6   4         10.60          9.99         0.52 o                         
 -14   6   4          3.64          3.78         0.38 o                         
 -13   6   4         63.82         63.14         1.07 o                         
 -12   6   4          4.42          5.57         0.39 o                         
 -11   6   4         13.34         11.12         0.44 o                         
 -10   6   4          5.56          4.47         0.32 o                         
  -9   6   4          6.26          4.62         0.29 o                         
  -8   6   4          9.79         11.85         0.36 o                         
  -7   6   4         79.32         82.86         1.21 o                         
  -6   6   4         17.47         19.41         0.49 o                         
  -5   6   4         47.81         44.27         0.59 o                         
  -4   6   4          0.17          0.82         0.33 o                         
  -3   6   4        232.83        216.24         2.42 o                         
  -2   6   4          0.14          0.48         0.43 o                         
  -1   6   4         63.68         58.72         1.16 o                         
   0   6   4        324.60        322.37         3.13 o                         
   1   6   4         45.71         56.23         0.99 o                         
   2   6   4         10.52         11.07         0.63 o                         
   3   6   4          2.03          7.84         0.49 o                         
   4   6   4        426.68        431.65         2.63 o                         
   5   6   4        529.07        499.15         2.85 o                         
   6   6   4         36.19         31.95         0.40 o                         
   7   6   4         70.47         66.75         0.84 o                         
   8   6   4        592.11        576.38         6.40 o                         
   9   6   4         39.77         39.08         0.58 o                         
  10   6   4         30.44         29.09         0.52 o                         
  11   6   4          6.65          7.55         0.39 o                         
  12   6   4          8.07         10.80         0.39 o                         
  13   6   4         29.45         38.44         0.91 o                         
 -14   7   4        125.25        126.53         2.18 o                         
 -13   7   4         18.45         13.91         0.53 o                         
 -12   7   4          9.19         11.76         0.44 o                         
 -11   7   4         26.48         24.75         0.60 o                         
 -10   7   4         16.84         14.97         0.49 o                         
  -9   7   4        205.27        206.88         2.32 o                         
  -8   7   4         25.24         32.58         0.55 o                         
  -7   7   4        117.67        105.08         1.45 o                         
  -6   7   4         20.86         25.21         0.54 o                         
  -5   7   4          1.40          0.93         0.29 o                         
  -4   7   4         35.30         29.14         0.57 o                         
  -3   7   4        690.35        670.81         5.39 o                         
  -2   7   4         22.95         24.92         0.66 o                         
  -1   7   4        294.07        295.55         2.56 o                         
   0   7   4        103.94        108.61         1.09 o                         
   1   7   4          6.94          9.74         0.29 o                         
   2   7   4         86.73         87.44         1.08 o                         
   3   7   4          3.50          6.10         0.32 o                         
   4   7   4         13.65         15.58         0.36 o                         
   5   7   4        115.87        109.63         0.95 o                         
   6   7   4        188.62        176.62         1.34 o                         
   7   7   4         90.27         94.88         1.14 o                         
   8   7   4         60.80         55.58         0.80 o                         
   9   7   4          1.86          2.31         0.35 o                         
  10   7   4          8.42         10.18         0.51 o                         
  11   7   4          2.44          2.84         0.36 o                         
  12   7   4          3.80          2.50         0.39 o                         
  13   7   4          0.97          0.36         0.47 o                         
 -14   8   4         11.64         12.50         1.08 o                         
 -13   8   4         10.94         11.51         0.60 o                         
 -12   8   4          0.78          1.13         0.34 o                         
 -11   8   4         30.23         29.50         0.68 o                         
 -10   8   4         21.87         21.87         0.81 o                         
  -9   8   4        127.69        115.55         1.64 o                         
  -8   8   4         34.17         31.77         0.62 o                         
  -7   8   4         19.32         19.30         0.55 o                         
  -6   8   4         12.31         11.08         0.44 o                         
  -5   8   4         18.75         17.12         0.45 o                         
  -4   8   4        269.39        242.49         2.08 o                         
  -3   8   4         77.23         65.06         1.27 o                         
  -2   8   4       4711.36       4584.50        26.40 o                         
  -1   8   4       3747.23       3609.37        20.22 o                         
   0   8   4         28.04         23.57         0.47 o                         
   1   8   4        102.97        107.00         0.97 o                         
   2   8   4          0.27          0.47         0.27 o                         
   3   8   4         97.27         88.76         0.89 o                         
   4   8   4         10.02         12.87         0.41 o                         
   5   8   4        719.63        667.08         5.69 o                         
   6   8   4       4296.17       4046.28        34.27 o                         
   7   8   4        126.50        128.61         1.85 o                         
   8   8   4        119.96        117.82         1.06 o                         
   9   8   4         12.36         12.79         0.38 o                         
  10   8   4         47.97         50.95         0.92 o                         
  11   8   4         15.44         16.49         0.54 o                         
  12   8   4        159.16        160.76         3.47 o                         
 -13   9   4          7.63          8.08         0.44 o                         
 -12   9   4         18.83         16.79         0.75 o                         
 -11   9   4          2.73          4.12         0.42 o                         
 -10   9   4         22.26         22.53         0.56 o                         
  -9   9   4        119.66        101.42         1.53 o                         
  -8   9   4         28.08         32.04         0.73 o                         
  -7   9   4          5.13          4.02         0.47 o                         
  -6   9   4        148.08        152.23         1.71 o                         
  -5   9   4        130.02        122.56         1.27 o                         
  -4   9   4          7.45          7.24         0.37 o                         
  -3   9   4         30.96         28.59         0.54 o                         
  -2   9   4        357.75        348.69         2.58 o                         
  -1   9   4        431.03        425.93         2.91 o                         
   0   9   4         38.01         43.89         0.62 o                         
   1   9   4         77.97         70.10         0.83 o                         
   2   9   4         15.48         21.80         0.59 o                         
   3   9   4          7.29          9.43         0.39 o                         
   4   9   4         27.82         26.06         0.71 o                         
   5   9   4       1015.32        946.94        12.15 o                         
   6   9   4        535.46        538.70         3.95 o                         
   7   9   4          7.89          9.15         0.37 o                         
   8   9   4         70.60         76.67         0.82 o                         
   9   9   4          2.43          2.59         0.28 o                         
  10   9   4         36.00         36.03         0.73 o                         
  11   9   4          3.41          4.74         0.37 o                         
  12   9   4          4.06          3.86         0.82 o                         
 -12  10   4        124.69        133.35         2.07 o                         
 -11  10   4          0.32          0.37         0.27 o                         
 -10  10   4          8.26          8.76         0.44 o                         
  -9  10   4        246.20        231.79         2.56 o                         
  -8  10   4        265.05        246.85         3.19 o                         
  -7  10   4        230.27        230.77         2.94 o                         
  -6  10   4        171.44        164.48         2.45 o                         
  -5  10   4         71.62         69.54         0.78 o                         
  -4  10   4         84.40         77.90         0.86 o                         
  -3  10   4         45.19         41.20         0.72 o                         
  -2  10   4        521.98        515.94         3.61 o                         
  -1  10   4          0.25          0.48         0.31 o                         
   0  10   4         14.80         16.69         0.45 o                         
   1  10   4        236.48        237.70         3.63 o                         
   2  10   4         42.34         38.34         0.66 o                         
   3  10   4         60.27         55.51         0.83 o                         
   4  10   4         81.33         79.53         0.94 o                         
   5  10   4        274.53        236.63         2.03 o                         
   6  10   4        102.78         83.86         1.06 o                         
   7  10   4          7.06          9.64         0.42 o                         
   8  10   4          0.42          1.11         0.29 o                         
   9  10   4        172.88        181.59         2.61 o                         
  10  10   4         44.27         51.82         0.79 o                         
  11  10   4          0.85          1.85         0.29 o                         
 -11  11   4          1.25          1.07         0.35 o                         
 -10  11   4         94.81         90.46         1.69 o                         
  -9  11   4        210.06        201.45         2.85 o                         
  -8  11   4         60.82         54.04         0.80 o                         
  -7  11   4         55.89         54.70         0.77 o                         
  -6  11   4        149.42        148.78         1.69 o                         
  -5  11   4         51.80         48.99         1.40 o                         
  -4  11   4          5.82          5.37         0.44 o                         
  -3  11   4        172.71        182.68         2.47 o                         
  -2  11   4        598.06        595.65         5.21 o                         
  -1  11   4        314.76        318.76         2.79 o                         
   0  11   4          1.07          0.54         0.35 o                         
   1  11   4          6.23          6.27         0.45 o                         
   2  11   4         13.98         16.22         0.45 o                         
   3  11   4          7.89          7.99         0.44 o                         
   4  11   4         15.26         15.33         0.46 o                         
   5  11   4         84.18         83.65         1.16 o                         
   6  11   4          9.93         15.18         0.49 o                         
   7  11   4         30.46         34.04         0.61 o                         
   8  11   4          1.80          1.84         0.34 o                         
   9  11   4         62.88         61.75         0.96 o                         
  10  11   4          4.05          5.40         0.28 o                         
 -10  12   4          2.55          3.92         0.94 o                         
  -9  12   4          0.59          3.24         0.31 o                         
  -8  12   4          0.58          1.16         0.32 o                         
  -7  12   4        164.96        154.88         1.81 o                         
  -6  12   4        105.04        105.77         1.25 o                         
  -5  12   4         39.33         37.65         0.76 o                         
  -4  12   4        111.65        117.65         1.47 o                         
  -3  12   4         18.63         18.82         0.53 o                         
  -2  12   4         10.10         12.66         0.49 o                         
  -1  12   4         14.63         12.03         0.50 o                         
   0  12   4         22.92         23.45         0.77 o                         
   1  12   4        109.84        102.82         1.21 o                         
   2  12   4         31.44         31.43         0.57 o                         
   3  12   4          4.96          6.68         0.40 o                         
   4  12   4         11.58         14.19         0.42 o                         
   5  12   4          0.11          0.47         0.33 o                         
   6  12   4         15.15         16.72         0.47 o                         
   7  12   4          0.00          1.02         0.28 o                         
   8  12   4          1.37          0.93         0.27 o                         
   9  12   4         77.63         84.43         2.20 o                         
  -8  13   4         33.44         36.09         0.67 o                         
  -7  13   4          7.32          9.14         0.31 o                         
  -6  13   4          0.00          0.76         0.25 o                         
  -5  13   4        135.91        150.47         2.48 o                         
  -4  13   4        177.45        183.99         2.09 o                         
  -3  13   4         93.53        106.65         1.09 o                         
  -2  13   4         20.11         20.56         0.52 o                         
  -1  13   4          7.82         10.59         0.45 o                         
   0  13   4          9.73          9.07         0.49 o                         
   1  13   4         18.96         17.25         0.50 o                         
   2  13   4          2.48          3.50         0.34 o                         
   3  13   4         27.28         30.24         0.67 o                         
   4  13   4         38.26         55.42         0.85 o                         
   5  13   4         55.86         64.62         0.83 o                         
   6  13   4          0.34          0.77         0.25 o                         
   7  13   4         40.31         39.29         0.59 o                         
  -6  14   4        758.75        756.73         8.68 o                         
  -5  14   4          4.57          2.93         0.37 o                         
  -4  14   4         64.55         67.88         2.72 o                         
  -3  14   4         18.62         20.20         0.47 o                         
  -2  14   4         67.40         70.66         0.87 o                         
  -1  14   4          4.67          4.88         0.47 o                         
   0  14   4          4.45          4.50         0.40 o                         
   1  14   4         96.05         98.50         1.36 o                         
   2  14   4        210.58        211.88         2.85 o                         
   3  14   4         60.37         74.94         1.08 o                         
   4  14   4          0.64          0.68         0.45 o                         
   5  14   4        144.63        146.83         2.98 o                         
  -2  15   4          6.01          5.41         0.31 o                         
  -1  15   4          0.14          0.54         0.26 o                         
   0  15   4         53.63         41.62         0.91 o                         
   1  15   4        294.67        263.22        16.31 o                         
 -15   1   5         86.20         87.42         0.94 o                         
 -14   1   5        301.24        304.94         2.60 o                         
 -13   1   5          0.10          0.53         0.36 o                         
 -12   1   5        230.35        244.35         2.12 o                         
 -11   1   5          0.79          0.93         0.31 o                         
 -10   1   5          1.41          1.53         0.34 o                         
  -9   1   5         12.98         11.50         0.41 o                         
  -8   1   5         42.68         48.04         0.84 o                         
  -7   1   5        525.36        540.12         5.75 o                         
  -6   1   5        507.43        500.55         6.98 o                         
  -5   1   5       1056.56       1051.03        12.75 o                         
  -4   1   5        310.29        316.35         5.34 o                         
  -3   1   5        323.09        301.08         4.96 o                         
  -2   1   5         30.86         33.87         1.33 o                         
  -1   1   5        170.96        157.10         3.12 o                         
   0   1   5         80.44         75.01         1.79 o                         
   1   1   5          1.92          0.88         0.40 o                         
   2   1   5        367.70        328.18         4.78 o                         
   3   1   5          6.65          8.68         0.69 o                         
   4   1   5          2.18          3.73         0.68 o                         
   5   1   5        111.13        106.36         0.83 o                         
   6   1   5          0.01          0.42         0.24 o                         
   7   1   5        789.00        791.33         7.25 o                         
   8   1   5          5.54          5.10         0.38 o                         
   9   1   5        472.77        448.52         3.73 o                         
  10   1   5        297.79        291.98         3.61 o                         
  11   1   5          0.05         -0.06         0.42 o                         
  12   1   5          0.33          0.33         0.47 o                         
  13   1   5        116.51        121.51         1.85 o                         
  14   1   5          0.65          2.11         0.41 o                         
 -15   2   5         33.65         35.61         0.68 o                         
 -14   2   5        191.34        201.60         1.70 o                         
 -13   2   5         29.90         34.64         0.54 o                         
 -12   2   5         28.57         28.95         0.54 o                         
 -11   2   5         49.89         49.99         0.82 o                         
 -10   2   5         25.16         24.43         0.59 o                         
  -9   2   5         15.32         13.62         0.42 o                         
  -8   2   5        335.26        354.67         2.93 o                         
  -7   2   5         57.57         65.54         0.74 o                         
  -6   2   5        436.27        431.70         3.78 o                         
  -5   2   5       3494.60       3672.36        36.41 o                         
  -4   2   5          6.19          3.80         0.80 o                         
  -3   2   5         47.24         46.31         1.54 o                         
  -2   2   5          3.59          0.66         0.84 o                         
  -1   2   5         22.54         34.45         1.19 o                         
   0   2   5       1093.69       1089.43         8.98 o                         
   1   2   5         20.86         22.87         0.69 o                         
   2   2   5       1460.81       1420.50        12.65 o                         
   3   2   5         42.73         45.60         1.12 o                         
   4   2   5        123.33        123.01         1.70 o                         
   5   2   5         54.41         51.97         0.52 o                         
   6   2   5          1.34          1.59         0.26 o                         
   7   2   5        679.09        670.31         3.68 o                         
   8   2   5        575.60        560.78         3.25 o                         
   9   2   5        100.29         99.10         0.97 o                         
  10   2   5        279.81        260.01         2.13 o                         
  11   2   5          4.16          3.51         0.38 o                         
  12   2   5          5.33          5.18         0.45 o                         
  13   2   5          5.47          6.36         0.41 o                         
  14   2   5         67.78         59.70         1.59 o                         
 -15   3   5        203.86        192.88         2.04 o                         
 -14   3   5        194.93        207.46         1.80 o                         
 -13   3   5         16.81         16.35         0.40 o                         
 -12   3   5         28.48         26.09         0.49 o                         
 -11   3   5         95.93         99.86         1.28 o                         
 -10   3   5         12.43         12.64         0.44 o                         
  -9   3   5         29.41         29.75         0.60 o                         
  -8   3   5        255.40        262.22         1.94 o                         
  -7   3   5       1056.26       1100.00         6.27 o                         
  -6   3   5         76.31         78.77         0.79 o                         
  -5   3   5        135.19        133.91         1.91 o                         
  -4   3   5        409.37        447.06         6.30 o                         
  -3   3   5         60.57         59.88         1.74 o                         
  -2   3   5        265.37        267.86         4.20 o                         
  -1   3   5          0.44          1.10         0.85 o                         
   0   3   5         20.79         28.30         1.06 o                         
   1   3   5        207.93        206.06         2.43 o                         
   2   3   5       1284.55       1302.29        11.55 o                         
   3   3   5         71.37         86.93         1.38 o                         
   4   3   5         85.84         92.29         0.89 o                         
   5   3   5        199.43        204.22         1.22 o                         
   6   3   5        138.83        139.68         1.00 o                         
   7   3   5        382.50        395.07         2.25 o                         
   8   3   5         38.51         31.77         0.67 o                         
   9   3   5        261.11        227.56         1.94 o                         
  10   3   5          0.86          0.33         0.39 o                         
  11   3   5          0.03          0.15         0.34 o                         
  12   3   5         33.86         30.07         0.76 o                         
  13   3   5         86.11         76.82         1.72 o                         
 -15   4   5        583.28        529.51        20.90 o                         
 -14   4   5        406.64        407.55         4.39 o                         
 -13   4   5         39.58         36.25         0.51 o                         
 -12   4   5        109.27        113.90         1.07 o                         
 -11   4   5        126.25        135.30         1.25 o                         
 -10   4   5          0.03          0.31         0.27 o                         
  -9   4   5         93.25         96.20         0.92 o                         
  -8   4   5        109.00        100.94         0.94 o                         
  -7   4   5        145.89        149.70         1.28 o                         
  -6   4   5         67.12         65.02         0.81 o                         
  -5   4   5       1206.35       1161.08         8.84 o                         
  -4   4   5        128.21        165.66         1.93 o                         
  -3   4   5        140.75        147.43         2.89 o                         
  -2   4   5        240.24        228.89         3.80 o                         
  -1   4   5         89.42         86.37         2.06 o                         
   0   4   5        285.95        303.97         6.48 o                         
   1   4   5         94.13         85.15         1.34 o                         
   2   4   5         28.37         26.33         0.93 o                         
   3   4   5        180.88        181.36         1.52 o                         
   4   4   5         29.20         27.23         0.39 o                         
   5   4   5        259.33        263.47         1.50 o                         
   6   4   5         69.17         70.21         0.79 o                         
   7   4   5       1956.14       1871.77         9.81 o                         
   8   4   5        220.52        214.17         1.98 o                         
   9   4   5        104.91         89.29         1.09 o                         
  10   4   5        254.90        240.94         3.03 o                         
  11   4   5         12.76         13.30         0.43 o                         
  12   4   5          6.76          6.10         0.34 o                         
  13   4   5         24.91         27.51         1.00 o                         
 -14   5   5         49.66         51.05         0.85 o                         
 -13   5   5          2.59          2.03         0.26 o                         
 -12   5   5         13.36         15.64         0.39 o                         
 -11   5   5         32.17         30.09         0.50 o                         
 -10   5   5          0.02          0.25         0.28 o                         
  -9   5   5          2.09          0.99         0.27 o                         
  -8   5   5         10.80         16.98         0.42 o                         
  -7   5   5        321.93        333.75         2.29 o                         
  -6   5   5         29.82         29.43         0.70 o                         
  -5   5   5        549.42        567.57         4.12 o                         
  -4   5   5          0.69          0.62         0.30 o                         
  -3   5   5         41.88         41.75         0.59 o                         
  -2   5   5         53.10         51.54         0.80 o                         
  -1   5   5        569.46        599.61         7.34 o                         
   0   5   5        772.11        800.77         7.88 o                         
   1   5   5          2.47          5.57         0.50 o                         
   2   5   5          0.53          0.98         0.25 o                         
   3   5   5        250.40        253.46         2.08 o                         
   4   5   5          0.26          1.37         0.22 o                         
   5   5   5        192.82        172.57         1.29 o                         
   6   5   5          7.71          5.62         0.27 o                         
   7   5   5        591.82        566.93         3.26 o                         
   8   5   5         51.57         56.19         0.71 o                         
   9   5   5        330.26        329.11         2.53 o                         
  10   5   5         96.33         92.97         1.12 o                         
  11   5   5         11.14         13.65         0.52 o                         
  12   5   5          0.88          0.99         0.29 o                         
  13   5   5        109.34        102.34        16.45 o                         
 -14   6   5        108.14        108.52         1.32 o                         
 -13   6   5          2.21          1.67         0.27 o                         
 -12   6   5          0.02          0.27         0.35 o                         
 -11   6   5          6.62          4.73         0.39 o                         
 -10   6   5         23.75         21.10         0.48 o                         
  -9   6   5         79.93         81.63         1.00 o                         
  -8   6   5         14.80         12.75         0.39 o                         
  -7   6   5         36.49         34.56         0.58 o                         
  -6   6   5          3.81          5.60         0.37 o                         
  -5   6   5          1.47          1.47         0.34 o                         
  -4   6   5          1.35          1.93         0.30 o                         
  -3   6   5        427.06        413.62         3.42 o                         
  -2   6   5        140.94        138.24         1.08 o                         
  -1   6   5          2.13          1.32         0.23 o                         
   0   6   5          8.44          9.59         0.29 o                         
   1   6   5          5.14          5.16         0.25 o                         
   2   6   5         34.53         28.88         0.41 o                         
   3   6   5        153.58        148.48         1.19 o                         
   4   6   5          0.00          0.53         0.23 o                         
   5   6   5        352.59        291.60         1.98 o                         
   6   6   5         36.60         34.83         0.47 o                         
   7   6   5          1.04          1.59         0.27 o                         
   8   6   5         38.47         34.16         0.49 o                         
   9   6   5        130.14        123.44         1.13 o                         
  10   6   5         31.71         35.87         0.73 o                         
  11   6   5         18.18         27.13         0.78 o                         
  12   6   5         17.35         23.65         1.19 o                         
 -13   7   5          7.33          7.19         0.43 o                         
 -12   7   5          2.36          2.47         0.33 o                         
 -11   7   5        169.42        160.90         4.34 o                         
 -10   7   5         83.77         75.77         1.38 o                         
  -9   7   5          8.09          7.95         0.41 o                         
  -8   7   5         29.92         27.06         0.63 o                         
  -7   7   5         78.41         80.06         1.01 o                         
  -6   7   5         13.46         10.01         0.52 o                         
  -5   7   5         76.82         80.27         1.62 o                         
  -4   7   5         92.78         96.06         1.13 o                         
  -3   7   5        116.42        115.89         1.00 o                         
  -2   7   5        485.81        463.59         3.16 o                         
  -1   7   5         10.78          9.28         0.30 o                         
   0   7   5        263.96        234.02         1.65 o                         
   1   7   5         50.36         55.34         0.63 o                         
   2   7   5          8.99          9.94         0.34 o                         
   3   7   5         29.19         29.33         0.52 o                         
   4   7   5        743.88        767.02         5.12 o                         
   5   7   5        761.13        807.66         5.61 o                         
   6   7   5        140.20        142.62         1.32 o                         
   7   7   5         92.11         94.68         1.34 o                         
   8   7   5        340.44        325.85         2.75 o                         
   9   7   5         16.38         14.48         0.45 o                         
  10   7   5         11.58         15.79         0.57 o                         
  11   7   5          3.60          2.50         0.43 o                         
  12   7   5        128.43        149.28         4.91 o                         
 -13   8   5          6.89          6.23         0.42 o                         
 -12   8   5         22.15         21.41         0.95 o                         
 -11   8   5          5.80          4.27         0.35 o                         
 -10   8   5        344.08        334.74         4.44 o                         
  -9   8   5        401.09        372.67         5.14 o                         
  -8   8   5         67.01         64.61         1.15 o                         
  -7   8   5         28.29         22.23         0.69 o                         
  -6   8   5          0.92          1.69         0.43 o                         
  -5   8   5          3.41          3.63         0.48 o                         
  -4   8   5         55.57         51.38         0.85 o                         
  -3   8   5          0.93          0.95         0.32 o                         
  -2   8   5         81.00         68.98         0.79 o                         
  -1   8   5         34.78         34.70         0.51 o                         
   0   8   5          9.49          9.97         0.33 o                         
   1   8   5         59.72         60.59         0.67 o                         
   2   8   5        163.15        159.81         1.55 o                         
   3   8   5         31.14         32.44         0.55 o                         
   4   8   5         53.66         63.15         0.82 o                         
   5   8   5        110.21        133.43         1.30 o                         
   6   8   5        163.43        157.42         1.62 o                         
   7   8   5         14.31         14.00         0.52 o                         
   8   8   5          1.50          2.89         0.36 o                         
   9   8   5          0.56          1.65         0.34 o                         
  10   8   5          8.45          9.31         0.50 o                         
  11   8   5         12.58         21.11         0.93 o                         
 -12   9   5          0.00          0.14         0.21 o                         
 -11   9   5         20.27         23.60         0.64 o                         
 -10   9   5        269.75        264.56         3.09 o                         
  -9   9   5         18.43         19.04         0.55 o                         
  -8   9   5          0.80          0.79         0.36 o                         
  -7   9   5          2.59          3.08         0.39 o                         
  -6   9   5         44.24         41.36         0.76 o                         
  -5   9   5         43.83         41.69         0.74 o                         
  -4   9   5         23.09         23.85         0.53 o                         
  -3   9   5        819.62        825.76         6.21 o                         
  -2   9   5         23.12         21.99         0.42 o                         
  -1   9   5          3.20          4.06         0.36 o                         
   0   9   5          1.38          2.57         0.34 o                         
   1   9   5         18.84         18.06         0.40 o                         
   2   9   5        104.44         99.65         1.17 o                         
   3   9   5        229.73        222.63         2.20 o                         
   4   9   5        172.79        137.30         1.55 o                         
   5   9   5          9.14          3.27         0.38 o                         
   6   9   5        109.16        107.53         1.16 o                         
   7   9   5         14.34         17.61         0.45 o                         
   8   9   5        199.12        200.70         2.47 o                         
   9   9   5         23.76         21.26         0.48 o                         
  10   9   5         54.11         52.64         1.83 o                         
  11   9   5         29.64         32.96         1.10 o                         
 -11  10   5          3.43          4.83         0.29 o                         
 -10  10   5        241.98        214.09         3.66 o                         
  -9  10   5        140.91        143.64         1.86 o                         
  -8  10   5          0.26          0.39         0.32 o                         
  -7  10   5          0.70          1.07         0.32 o                         
  -6  10   5        104.94         99.70         1.25 o                         
  -5  10   5          5.72          6.63         0.45 o                         
  -4  10   5         21.68         22.08         0.56 o                         
  -3  10   5       1148.53       1118.13         7.85 o                         
  -2  10   5       1247.78       1277.77         8.50 o                         
  -1  10   5        211.51        212.18         1.79 o                         
   0  10   5          3.53          2.47         0.36 o                         
   1  10   5         24.63         20.83         0.45 o                         
   2  10   5         35.60         29.74         0.60 o                         
   3  10   5          4.24          5.36         0.43 o                         
   4  10   5        376.16        388.34         3.50 o                         
   5  10   5       1135.53       1126.02        11.47 o                         
   6  10   5         12.48         13.11         0.45 o                         
   7  10   5          3.33          3.18         0.38 o                         
   8  10   5         33.56         39.91         0.82 o                         
   9  10   5        220.37        242.04         2.77 o                         
  10  10   5         22.53         23.52         0.94 o                         
 -10  11   5         21.50         17.58         0.47 o                         
  -9  11   5          1.79          2.43         0.31 o                         
  -8  11   5         30.71         27.97         0.59 o                         
  -7  11   5          0.06         -0.01         0.33 o                         
  -6  11   5        272.73        291.32         2.87 o                         
  -5  11   5          1.90          2.03         0.41 o                         
  -4  11   5         11.32         12.58         0.40 o                         
  -3  11   5          5.54          4.83         0.35 o                         
  -2  11   5         35.09         36.66         0.56 o                         
  -1  11   5         36.26         38.16         0.58 o                         
   0  11   5        135.56        143.22         1.28 o                         
   1  11   5         47.94         51.64         0.85 o                         
   2  11   5          0.30          0.51         0.40 o                         
   3  11   5         24.53         19.38         0.51 o                         
   4  11   5         69.75         52.53         0.88 o                         
   5  11   5          3.29          4.41         0.39 o                         
   6  11   5         51.68         58.09         0.88 o                         
   7  11   5        137.37        146.93         3.25 o                         
   8  11   5         12.04         17.92         0.42 o                         
  -9  12   5          0.93          0.55         0.20 o                         
  -8  12   5         41.02         42.74         0.64 o                         
  -7  12   5         31.12         38.97         0.60 o                         
  -6  12   5          0.22          0.20         0.30 o                         
  -5  12   5          8.43         12.81         0.50 o                         
  -4  12   5         48.79         55.85         0.87 o                         
  -3  12   5          7.07          7.95         0.36 o                         
  -2  12   5          0.33          0.41         0.30 o                         
  -1  12   5          1.28          2.08         0.32 o                         
   0  12   5          0.20          0.68         0.34 o                         
   1  12   5          1.12          0.99         0.33 o                         
   2  12   5         29.45         30.17         0.62 o                         
   3  12   5          2.51          2.39         0.37 o                         
   4  12   5         11.71         17.47         0.51 o                         
   5  12   5          0.17          0.76         0.32 o                         
   6  12   5        133.60        139.00         2.46 o                         
   7  12   5         64.19         64.33         1.01 o                         
  -7  13   5        330.69        312.53         4.66 o                         
  -6  13   5          4.51          5.68         0.27 o                         
  -5  13   5         60.21         67.75         1.37 o                         
  -4  13   5          0.52          0.83         0.30 o                         
  -3  13   5         87.26         92.72         1.18 o                         
  -2  13   5         10.53         10.85         0.34 o                         
  -1  13   5          9.11          6.99         0.35 o                         
   0  13   5         49.53         54.88         0.77 o                         
   1  13   5         30.22         28.07         0.54 o                         
   2  13   5          0.75          3.77         0.29 o                         
   3  13   5          8.91          7.35         0.34 o                         
   4  13   5         43.90         46.81         0.78 o                         
   5  13   5          4.54          3.53         0.23 o                         
  -4  14   5         13.11         13.38         0.39 o                         
  -3  14   5          7.93          7.57         0.30 o                         
  -2  14   5          7.27          5.48         0.43 o                         
  -1  14   5          6.77          8.93         0.51 o                         
   0  14   5         41.44         37.49         0.73 o                         
   1  14   5          0.01          0.45         0.22 o                         
   2  14   5          3.88          8.81         0.40 o                         
 -15   0   6        126.97        110.68         9.80 o                         
 -14   0   6         80.19         85.10         3.10 o                         
 -13   0   6         93.07         96.02         2.18 o                         
 -12   0   6         96.06         96.61         1.54 o                         
 -11   0   6          0.15          0.51         0.52 o                         
 -10   0   6         20.58         22.00         1.03 o                         
  -9   0   6        254.38        266.62         3.99 o                         
  -8   0   6          9.23          9.10         0.60 o                         
  -7   0   6         47.50         48.15         1.08 o                         
  -6   0   6         37.85         43.78         1.33 o                         
  -5   0   6         94.21         86.49         1.54 o                         
  -4   0   6          0.61          1.16         0.57 o                         
  -3   0   6       1115.96       1105.52        11.24 o                         
  -2   0   6          4.92          0.85         0.55 o                         
  -1   0   6         34.98         25.74         0.88 o                         
   0   0   6          4.19          4.86         0.46 o                         
   1   0   6         41.76         44.10         0.78 o                         
   2   0   6         29.48         38.55         0.63 o                         
   3   0   6          1.60          1.52         0.29 o                         
   4   0   6        552.04        538.01         5.68 o                         
   5   0   6        161.31        160.48         2.04 o                         
   6   0   6       1132.20       1161.28        10.98 o                         
   7   0   6         30.89         32.53         0.68 o                         
   8   0   6         23.74         22.31         0.72 o                         
   9   0   6        259.07        263.02         3.94 o                         
  10   0   6          8.92          9.67         0.64 o                         
  11   0   6          2.06          1.50         0.58 o                         
  12   0   6         27.80         34.72         1.05 o                         
  13   0   6          8.86         18.39         0.86 o                         
 -15   1   6          4.09          3.66         0.28 o                         
 -14   1   6        133.36        139.36         1.57 o                         
 -13   1   6          8.64          9.40         0.38 o                         
 -12   1   6         14.90         15.24         0.48 o                         
 -11   1   6         44.42         46.47         0.92 o                         
 -10   1   6         10.07         11.23         0.46 o                         
  -9   1   6        188.49        193.15         2.20 o                         
  -8   1   6         78.82         79.59         1.84 o                         
  -7   1   6        292.64        315.83         5.03 o                         
  -6   1   6        169.74        177.69         2.27 o                         
  -5   1   6        223.69        229.51         2.18 o                         
  -4   1   6         99.45         96.59         1.16 o                         
  -3   1   6         44.65         43.51         0.69 o                         
  -2   1   6         33.77         29.37         0.71 o                         
  -1   1   6        253.14        269.11         2.54 o                         
   0   1   6          0.62          2.15         0.42 o                         
   1   1   6         77.33         66.93         0.77 o                         
   2   1   6         97.61         99.40         0.90 o                         
   3   1   6         10.67          9.75         0.29 o                         
   4   1   6        167.81        176.40         1.28 o                         
   5   1   6        143.99        139.74         1.34 o                         
   6   1   6          4.29          5.23         0.32 o                         
   7   1   6         89.92         89.40         0.88 o                         
   8   1   6         42.00         39.50         0.89 o                         
   9   1   6          8.78         11.47         0.54 o                         
  10   1   6          4.81          3.40         0.52 o                         
  11   1   6          7.94         10.40         0.59 o                         
  12   1   6          2.52          3.83         0.42 o                         
  13   1   6         85.19         98.63         1.77 o                         
 -14   2   6        142.91        140.99         1.31 o                         
 -13   2   6        124.14        114.22         1.21 o                         
 -12   2   6         64.44         72.03         0.88 o                         
 -11   2   6          0.51          0.35         0.33 o                         
 -10   2   6         61.53         68.51         0.99 o                         
  -9   2   6        622.35        615.40         4.49 o                         
  -8   2   6          7.31          7.53         0.37 o                         
  -7   2   6          0.98          2.20         0.52 o                         
  -6   2   6          1.17          1.93         0.35 o                         
  -5   2   6         64.75         68.01         0.87 o                         
  -4   2   6         12.59         13.80         0.53 o                         
  -3   2   6         60.33         58.01         0.74 o                         
  -2   2   6        178.40        163.62         1.46 o                         
  -1   2   6         66.12         66.34         0.77 o                         
   0   2   6        237.77        236.44         1.93 o                         
   1   2   6        351.85        356.13         2.14 o                         
   2   2   6        287.45        279.71         1.75 o                         
   3   2   6         15.10         18.25         0.33 o                         
   4   2   6        296.72        289.10         1.82 o                         
   5   2   6        350.97        344.20         1.97 o                         
   6   2   6       1734.88       1754.56         9.24 o                         
   7   2   6         36.13         36.85         0.46 o                         
   8   2   6        221.87        202.77         2.41 o                         
   9   2   6        268.58        251.94         3.73 o                         
  10   2   6         20.12         20.12         0.67 o                         
  11   2   6        214.20        226.39         3.34 o                         
  12   2   6         17.17         20.36         0.64 o                         
  13   2   6        312.17        329.80        13.96 o                         
 -14   3   6         80.87         78.18         1.08 o                         
 -13   3   6        133.39        139.88         1.37 o                         
 -12   3   6          8.63         11.17         0.39 o                         
 -11   3   6         49.70         49.88         0.89 o                         
 -10   3   6          0.07          0.47         0.32 o                         
  -9   3   6        153.55        158.29         2.35 o                         
  -8   3   6        246.98        241.71         2.02 o                         
  -7   3   6        670.30        662.48         4.90 o                         
  -6   3   6       1765.91       1785.09        12.11 o                         
  -5   3   6        417.54        410.18         4.20 o                         
  -4   3   6         61.03         54.25         0.85 o                         
  -3   3   6          0.02          0.32         0.26 o                         
  -2   3   6         92.84         94.09         0.92 o                         
  -1   3   6       1624.85       1640.19         9.05 o                         
   0   3   6         64.85         63.60         0.63 o                         
   1   3   6         23.44         20.00         0.33 o                         
   2   3   6        341.68        341.78         2.14 o                         
   3   3   6        110.45        115.75         0.97 o                         
   4   3   6          0.48          0.58         0.26 o                         
   5   3   6        316.18        323.29         2.05 o                         
   6   3   6       2277.07       2273.41        12.20 o                         
   7   3   6        234.83        234.88         1.95 o                         
   8   3   6         25.37         23.14         0.68 o                         
   9   3   6         79.35         81.33         1.59 o                         
  10   3   6          0.03          0.34         0.45 o                         
  11   3   6          1.43          1.22         0.36 o                         
  12   3   6          0.71          0.63         0.39 o                         
 -14   4   6          0.00          0.37         0.23 o                         
 -13   4   6          1.00          1.20         0.28 o                         
 -12   4   6        115.00        104.50         1.56 o                         
 -11   4   6         16.68         15.92         0.44 o                         
 -10   4   6          3.88          2.92         0.32 o                         
  -9   4   6          0.02          0.94         0.37 o                         
  -8   4   6         64.34         67.70         0.85 o                         
  -7   4   6        244.05        244.51         2.28 o                         
  -6   4   6       1307.13       1297.12        12.63 o                         
  -5   4   6        346.90        329.82         2.55 o                         
  -4   4   6        329.77        328.82         2.64 o                         
  -3   4   6        208.97        193.18         1.46 o                         
  -2   4   6         55.69         59.83         0.56 o                         
  -1   4   6       1063.02       1098.20         5.83 o                         
   0   4   6        137.52        132.32         0.91 o                         
   1   4   6       1226.40       1256.97         6.78 o                         
   2   4   6        102.16        104.44         0.88 o                         
   3   4   6        474.34        476.56         2.81 o                         
   4   4   6        296.49        292.20         1.82 o                         
   5   4   6        224.56        228.08         1.45 o                         
   6   4   6         80.94         78.32         0.76 o                         
   7   4   6        331.13        340.64         2.69 o                         
   8   4   6         34.22         42.81         0.71 o                         
   9   4   6         42.19         31.31         0.74 o                         
  10   4   6          0.03          0.41         0.42 o                         
  11   4   6          0.03          0.37         0.40 o                         
  12   4   6         39.64         37.22         0.94 o                         
 -14   5   6          1.25          1.29         0.27 o                         
 -13   5   6         36.31         33.55         0.73 o                         
 -12   5   6          4.10          4.85         0.30 o                         
 -11   5   6          6.53          6.55         0.36 o                         
 -10   5   6         15.77         16.07         0.40 o                         
  -9   5   6          0.21          0.84         0.35 o                         
  -8   5   6         33.79         36.32         0.63 o                         
  -7   5   6          1.99          2.40         0.36 o                         
  -6   5   6         94.27         87.32         1.48 o                         
  -5   5   6        159.32        165.34         1.68 o                         
  -4   5   6         60.66         67.99         0.88 o                         
  -3   5   6        309.64        295.36         1.93 o                         
  -2   5   6        151.57        146.54         1.06 o                         
  -1   5   6          6.92          6.42         0.25 o                         
   0   5   6         32.17         27.67         0.53 o                         
   1   5   6        244.15        232.53         1.61 o                         
   2   5   6         92.42         81.87         0.78 o                         
   3   5   6          0.01          0.66         0.26 o                         
   4   5   6          2.82          2.42         0.27 o                         
   5   5   6         22.80         20.95         0.39 o                         
   6   5   6         96.52         90.97         1.17 o                         
   7   5   6         91.80         90.64         1.11 o                         
   8   5   6         90.76         82.57         1.11 o                         
   9   5   6         44.75         37.81         0.76 o                         
  10   5   6         14.79         17.32         0.52 o                         
  11   5   6         54.24         58.37         1.11 o                         
  12   5   6         36.42         31.80         1.73 o                         
 -13   6   6         78.41         79.79         1.38 o                         
 -12   6   6         14.61         16.00         0.48 o                         
 -11   6   6         80.87         84.12         1.43 o                         
 -10   6   6         10.88          9.50         0.45 o                         
  -9   6   6         27.60         31.79         0.59 o                         
  -8   6   6         37.35         37.13         0.79 o                         
  -7   6   6          3.80          3.79         0.40 o                         
  -6   6   6        246.76        243.02         2.45 o                         
  -5   6   6         11.93         14.13         0.44 o                         
  -4   6   6        118.12        120.25         1.13 o                         
  -3   6   6        121.87        118.79         1.39 o                         
  -2   6   6          0.00          0.33         0.27 o                         
  -1   6   6         46.43         39.03         0.70 o                         
   0   6   6         39.05         33.52         0.45 o                         
   1   6   6         13.30         11.34         0.35 o                         
   2   6   6          0.00          0.50         0.28 o                         
   3   6   6         45.92         45.93         0.63 o                         
   4   6   6         15.81         18.06         0.39 o                         
   5   6   6         27.12         27.93         0.46 o                         
   6   6   6          0.04          0.97         0.35 o                         
   7   6   6          2.81          5.37         0.44 o                         
   8   6   6          5.16          6.29         0.60 o                         
   9   6   6         10.95         11.86         0.55 o                         
  10   6   6          0.22          0.31         0.61 o                         
  11   6   6          2.57          3.95         0.50 o                         
 -13   7   6          1.55          0.79         0.32 o                         
 -12   7   6         11.79          8.51         0.34 o                         
 -11   7   6         15.09         11.82         0.59 o                         
 -10   7   6         13.41         12.64         0.49 o                         
  -9   7   6         79.45         67.69         1.69 o                         
  -8   7   6         45.49         47.76         1.47 o                         
  -7   7   6          1.01          1.75         0.52 o                         
  -6   7   6         38.21         43.70         0.99 o                         
  -5   7   6        146.14        145.77         1.74 o                         
  -4   7   6        170.67        181.01         1.75 o                         
  -3   7   6         47.82         47.08         0.73 o                         
  -2   7   6         25.54         22.35         0.43 o                         
  -1   7   6        132.15        129.08         1.02 o                         
   0   7   6          4.12          3.91         0.29 o                         
   1   7   6         48.70         45.34         0.55 o                         
   2   7   6          3.42          3.57         0.28 o                         
   3   7   6        430.99        419.67         3.03 o                         
   4   7   6        163.43        143.19         1.43 o                         
   5   7   6          1.24          1.21         0.32 o                         
   6   7   6         52.71         52.20         0.86 o                         
   7   7   6          5.01          4.52         0.37 o                         
   8   7   6          3.32          2.84         0.42 o                         
   9   7   6          7.25          6.00         0.56 o                         
  10   7   6         50.69         53.88         0.89 o                         
  11   7   6         90.64         81.56         1.86 o                         
 -12   8   6          3.55          3.55         0.30 o                         
 -11   8   6         84.93         89.68         5.45 o                         
 -10   8   6         13.65         12.98         0.45 o                         
  -9   8   6          8.16          7.21         0.47 o                         
  -8   8   6         14.44         16.12         0.69 o                         
  -7   8   6         44.37         42.65         0.84 o                         
  -6   8   6         12.11         13.61         0.59 o                         
  -5   8   6        175.23        173.75         1.80 o                         
  -4   8   6       4014.47       4008.31        29.89 o                         
  -3   8   6       1484.46       1500.26        11.12 o                         
  -2   8   6        190.50        188.58         1.57 o                         
  -1   8   6          5.98          5.57         0.33 o                         
   0   8   6        166.76        162.33         1.38 o                         
   1   8   6         26.38         23.08         0.45 o                         
   2   8   6         60.03         57.60         0.71 o                         
   3   8   6        855.61        846.02         7.47 o                         
   4   8   6       2083.59       1983.37        17.68 o                         
   5   8   6         13.64         14.89         0.45 o                         
   6   8   6          0.01          0.22         0.48 o                         
   7   8   6          0.12          0.26         0.36 o                         
   8   8   6          8.62         11.73         0.51 o                         
   9   8   6         15.98         16.64         0.62 o                         
  10   8   6         15.64         13.92         0.45 o                         
 -11   9   6        117.38        109.23         1.94 o                         
 -10   9   6         18.61         15.83         1.00 o                         
  -9   9   6         56.27         53.67         1.48 o                         
  -8   9   6         15.20         18.04         0.67 o                         
  -7   9   6         92.97         96.48         1.20 o                         
  -6   9   6          0.39         -0.06         0.41 o                         
  -5   9   6          4.85          6.10         0.46 o                         
  -4   9   6        129.38        137.16         1.50 o                         
  -3   9   6        160.16        169.67         1.47 o                         
  -2   9   6         17.30         18.47         0.44 o                         
  -1   9   6          7.45          6.16         0.33 o                         
   0   9   6          5.84          7.11         0.33 o                         
   1   9   6         15.86         17.77         0.42 o                         
   2   9   6         77.36         82.23         1.11 o                         
   3   9   6        889.41        862.72         6.79 o                         
   4   9   6        405.06        417.09         4.89 o                         
   5   9   6          3.42          5.17         0.61 o                         
   6   9   6         13.71         14.71         0.67 o                         
   7   9   6          0.46          0.64         0.35 o                         
   8   9   6         35.37         31.33         2.43 o                         
   9   9   6          0.05          0.25         0.39 o                         
 -10  10   6         17.06          9.59         0.49 o                         
  -9  10   6          6.41          5.57         0.78 o                         
  -8  10   6          3.50          2.98         0.45 o                         
  -7  10   6         37.82         39.26         0.67 o                         
  -6  10   6          7.63          6.92         0.38 o                         
  -5  10   6          0.07          0.20         0.35 o                         
  -4  10   6        343.73        349.32         3.11 o                         
  -3  10   6        256.05        266.90         2.56 o                         
  -2  10   6          2.05          0.85         0.36 o                         
  -1  10   6         93.31         95.36         1.59 o                         
   0  10   6          0.13          0.69         0.28 o                         
   1  10   6        169.37        167.27         2.01 o                         
   2  10   6         26.67         29.16         0.59 o                         
   3  10   6         26.56         39.78         0.64 o                         
   4  10   6         52.10         40.86         1.16 o                         
   5  10   6        105.73        103.45         2.65 o                         
   6  10   6          6.94          8.62         0.50 o                         
   7  10   6         32.36         34.13         0.84 o                         
   8  10   6        138.30        128.68        19.67 o                         
  -9  11   6          0.20          0.60         0.29 o                         
  -8  11   6         25.67         25.29         0.63 o                         
  -7  11   6         69.70         73.11         1.32 o                         
  -6  11   6         19.95         21.74         0.48 o                         
  -5  11   6         31.40         33.78         0.61 o                         
  -4  11   6          1.98          2.57         0.40 o                         
  -3  11   6          0.34          0.91         0.32 o                         
  -2  11   6          0.40          0.58         0.29 o                         
  -1  11   6          7.91          8.90         0.43 o                         
   0  11   6         77.30         82.29         1.31 o                         
   1  11   6          9.82          8.72         0.44 o                         
   2  11   6         28.35         25.97         0.48 o                         
   3  11   6         11.31         12.88         0.39 o                         
   4  11   6        195.33        209.93         3.80 o                         
   5  11   6         12.35         10.96         0.52 o                         
   6  11   6         52.16         51.03         1.04 o                         
   7  11   6         27.73         22.49         1.39 o                         
  -7  12   6         83.46         81.36         1.22 o                         
  -6  12   6         30.89         32.64         0.73 o                         
  -5  12   6          8.25          9.13         0.36 o                         
  -4  12   6         34.41         33.62         0.56 o                         
  -3  12   6          0.01          0.42         0.31 o                         
  -2  12   6          9.52          8.36         0.33 o                         
  -1  12   6         21.29         21.20         0.58 o                         
   0  12   6         31.36         34.90         0.69 o                         
   1  12   6         97.25        115.67         1.60 o                         
   2  12   6         62.10         69.25         1.45 o                         
   3  12   6         27.55         27.47         0.61 o                         
   4  12   6          1.80          1.93         0.31 o                         
   5  12   6          0.77          0.60         0.31 o                         
  -4  13   6          2.76          3.16         0.32 o                         
  -3  13   6         29.48         28.71         0.63 o                         
  -2  13   6          3.40          3.78         0.40 o                         
  -1  13   6         29.25         28.80         0.82 o                         
   0  13   6         26.55         24.47         0.62 o                         
   1  13   6          4.84          5.83         0.48 o                         
   2  13   6          7.90         13.11         0.57 o                         
 -13   1   7          1.83          2.07         0.27 o                         
 -12   1   7          5.65          6.74         0.39 o                         
 -11   1   7          0.30          0.95         0.38 o                         
 -10   1   7         11.85          9.65         0.51 o                         
  -9   1   7        322.06        316.98         4.61 o                         
  -8   1   7        191.33        191.08         3.09 o                         
  -7   1   7         61.09         62.52         1.26 o                         
  -6   1   7          1.15          1.60         0.45 o                         
  -5   1   7        114.81        114.53         1.75 o                         
  -4   1   7         41.41         43.98         0.76 o                         
  -3   1   7         22.14         19.88         0.63 o                         
  -2   1   7        113.38        106.94         1.83 o                         
  -1   1   7        122.43        114.01         1.11 o                         
   0   1   7         75.40         69.59         0.76 o                         
   1   1   7        168.81        164.95         1.37 o                         
   2   1   7         21.58         20.03         0.38 o                         
   3   1   7          6.52          9.31         0.32 o                         
   4   1   7          3.46          4.10         0.31 o                         
   5   1   7       1033.92       1054.54         7.00 o                         
   6   1   7         81.56         80.68         0.87 o                         
   7   1   7        414.28        420.66         3.20 o                         
   8   1   7          2.26          2.55         0.38 o                         
   9   1   7         23.75         26.34         0.77 o                         
  10   1   7          1.88          0.97         0.51 o                         
  11   1   7          0.09          0.03         0.38 o                         
 -13   2   7          7.14          7.80         0.34 o                         
 -12   2   7          4.81          4.41         0.33 o                         
 -11   2   7         16.41         15.03         0.48 o                         
 -10   2   7        192.26        199.99         3.75 o                         
  -9   2   7         80.89         80.39         1.56 o                         
  -8   2   7        100.47         90.46         1.33 o                         
  -7   2   7        835.44        845.23         6.81 o                         
  -6   2   7         34.45         30.61         0.82 o                         
  -5   2   7          4.00          4.41         0.42 o                         
  -4   2   7         23.72         21.20         0.47 o                         
  -3   2   7         57.51         64.80         0.97 o                         
  -2   2   7        651.30        663.86         4.60 o                         
  -1   2   7          7.77          5.20         0.28 o                         
   0   2   7        237.02        231.43         1.57 o                         
   1   2   7          4.96          5.23         0.29 o                         
   2   2   7        210.92        202.86         1.80 o                         
   3   2   7          4.68          5.98         0.31 o                         
   4   2   7          6.20          6.56         0.33 o                         
   5   2   7        549.63        567.67         4.05 o                         
   6   2   7        453.05        461.33         2.83 o                         
   7   2   7         85.60         85.12         0.86 o                         
   8   2   7         88.44         86.92         1.11 o                         
   9   2   7          0.59          0.93         0.40 o                         
  10   2   7          0.59          0.51         0.48 o                         
  11   2   7          2.16          1.48         0.71 o                         
 -13   3   7         37.50         35.67         0.72 o                         
 -12   3   7          2.58          1.91         0.28 o                         
 -11   3   7         46.49         45.89         1.09 o                         
 -10   3   7         57.74         50.76         0.98 o                         
  -9   3   7         97.81        100.51         1.72 o                         
  -8   3   7          4.46          4.12         0.57 o                         
  -7   3   7        101.71         94.26         1.11 o                         
  -6   3   7         89.38         89.63         1.17 o                         
  -5   3   7         11.99         12.12         0.45 o                         
  -4   3   7          1.68          2.03         0.31 o                         
  -3   3   7         35.75         30.22         0.51 o                         
  -2   3   7        180.47        191.01         1.38 o                         
  -1   3   7        208.75        209.70         1.49 o                         
   0   3   7        292.74        306.02         2.04 o                         
   1   3   7          0.99          1.95         0.28 o                         
   2   3   7          5.62          7.00         0.32 o                         
   3   3   7          2.64          3.56         0.27 o                         
   4   3   7        377.13        390.62         2.41 o                         
   5   3   7        202.76        212.97         1.49 o                         
   6   3   7          0.18          0.41         0.28 o                         
   7   3   7         57.05         49.87         0.92 o                         
   8   3   7        175.63        169.27         1.64 o                         
   9   3   7         12.74         12.99         0.48 o                         
  10   3   7         45.39         39.50         0.81 o                         
  11   3   7          0.89          0.98         0.64 o                         
 -13   4   7         24.84         20.73         0.83 o                         
 -12   4   7          4.17          3.36         0.34 o                         
 -11   4   7         31.58         36.27         0.80 o                         
 -10   4   7         23.26         26.57         0.61 o                         
  -9   4   7         37.54         36.59         0.86 o                         
  -8   4   7        112.70        110.18         1.50 o                         
  -7   4   7        986.11        959.35         8.74 o                         
  -6   4   7        287.38        282.58         2.91 o                         
  -5   4   7         16.86         17.54         0.54 o                         
  -4   4   7         55.53         56.62         0.69 o                         
  -3   4   7         86.42         90.01         0.86 o                         
  -2   4   7          4.83          6.36         0.28 o                         
  -1   4   7         76.34         71.69         0.65 o                         
   0   4   7          5.29          4.43         0.32 o                         
   1   4   7        137.81        135.43         1.58 o                         
   2   4   7         15.08         16.12         0.39 o                         
   3   4   7         60.41         66.31         0.68 o                         
   4   4   7         29.63         28.06         0.44 o                         
   5   4   7        232.44        226.95         1.58 o                         
   6   4   7         17.03         18.47         0.39 o                         
   7   4   7        222.65        214.38         1.77 o                         
   8   4   7        435.47        430.59         4.10 o                         
   9   4   7         24.04         23.92         0.65 o                         
  10   4   7          5.41          4.75         0.45 o                         
  11   4   7          6.44          6.94         0.69 o                         
 -12   5   7         12.48         11.51         0.74 o                         
 -11   5   7         41.01         38.20         0.70 o                         
 -10   5   7          0.28          0.67         0.30 o                         
  -9   5   7         86.21         83.85         1.02 o                         
  -8   5   7          0.15         -0.02         0.35 o                         
  -7   5   7        849.90        866.42         7.32 o                         
  -6   5   7         98.24         92.91         1.06 o                         
  -5   5   7        186.51        187.69         2.20 o                         
  -4   5   7          6.10          7.25         0.40 o                         
  -3   5   7         84.41         84.60         0.92 o                         
  -2   5   7         96.46        102.92         0.90 o                         
  -1   5   7         52.41         51.52         0.59 o                         
   0   5   7        124.98        122.34         1.24 o                         
   1   5   7        525.83        512.84         3.27 o                         
   2   5   7          2.09          2.75         0.27 o                         
   3   5   7          0.69          3.05         0.36 o                         
   4   5   7         65.12         61.74         0.71 o                         
   5   5   7         95.72         96.18         0.94 o                         
   6   5   7         58.55         52.37         0.74 o                         
   7   5   7        306.27        317.90         3.67 o                         
   8   5   7          4.89          4.19         0.65 o                         
   9   5   7         78.17         89.55         4.93 o                         
  10   5   7         52.05         56.59         1.57 o                         
 -12   6   7          8.88          6.12         0.36 o                         
 -11   6   7         59.91         54.76         1.71 o                         
 -10   6   7         38.48         36.59         1.62 o                         
  -9   6   7          1.39          2.73         0.48 o                         
  -8   6   7          4.64          4.04         0.56 o                         
  -7   6   7          0.50          0.17         0.44 o                         
  -6   6   7         55.68         55.41         0.88 o                         
  -5   6   7        397.77        400.06         3.59 o                         
  -4   6   7         61.91         59.07         0.97 o                         
  -3   6   7          2.32          2.66         0.31 o                         
  -2   6   7         24.34         26.76         0.48 o                         
  -1   6   7         87.35         87.16         1.02 o                         
   0   6   7          4.36          7.30         0.34 o                         
   1   6   7          1.15          1.59         0.29 o                         
   2   6   7        107.75        101.08         1.09 o                         
   3   6   7        184.40        155.87         1.40 o                         
   4   6   7         15.34         14.07         0.41 o                         
   5   6   7         47.53         52.41         0.79 o                         
   6   6   7         10.57         10.84         0.48 o                         
   7   6   7         60.89         55.29         0.91 o                         
   8   6   7         28.50         25.56         0.89 o                         
   9   6   7          1.76          2.64         0.33 o                         
  10   6   7         16.40         19.45         0.58 o                         
 -11   7   7        122.76         98.06         2.48 o                         
 -10   7   7         14.23         11.14         0.45 o                         
  -9   7   7          0.03          0.01         0.36 o                         
  -8   7   7         63.61         67.41         1.28 o                         
  -7   7   7         10.20         13.25         0.52 o                         
  -6   7   7          0.24          0.82         0.44 o                         
  -5   7   7         14.49         19.76         0.73 o                         
  -4   7   7       1160.51       1215.34        13.27 o                         
  -3   7   7          0.39          0.71         0.35 o                         
  -2   7   7          0.65          0.46         0.34 o                         
  -1   7   7         17.49         16.58         0.43 o                         
   0   7   7          8.09          6.63         0.39 o                         
   1   7   7         22.37         25.47         0.47 o                         
   2   7   7        251.45        268.74         2.25 o                         
   3   7   7          3.40          6.26         0.38 o                         
   4   7   7        341.78        365.61         3.30 o                         
   5   7   7         94.64         96.60         1.12 o                         
   6   7   7         56.25         50.83         0.87 o                         
   7   7   7        183.42        175.85         6.16 o                         
   8   7   7          0.43          0.77         0.39 o                         
   9   7   7          9.90          9.01         0.65 o                         
 -10   8   7         27.66         29.38         1.11 o                         
  -9   8   7          7.10          7.62         0.45 o                         
  -8   8   7         40.52         48.14         1.90 o                         
  -7   8   7         10.10          8.38         0.50 o                         
  -6   8   7          1.50          1.42         0.43 o                         
  -5   8   7         12.43         12.77         0.71 o                         
  -4   8   7         51.67         45.47         0.97 o                         
  -3   8   7          0.67          0.66         0.33 o                         
  -2   8   7         25.30         25.13         0.53 o                         
  -1   8   7         42.20         47.39         0.70 o                         
   0   8   7         72.71         81.35         0.90 o                         
   1   8   7          0.14          0.57         0.35 o                         
   2   8   7          0.11          1.50         0.34 o                         
   3   8   7         38.74         51.39         0.72 o                         
   4   8   7          0.55          1.04         0.34 o                         
   5   8   7          5.09          7.47         0.39 o                         
   6   8   7          0.58          0.82         0.35 o                         
   7   8   7          1.91          2.41         0.54 o                         
   8   8   7         53.45         59.92         1.26 o                         
  -9   9   7          5.62          5.96         0.31 o                         
  -8   9   7          0.48          0.63         0.30 o                         
  -7   9   7         49.86         48.80         1.20 o                         
  -6   9   7          1.32          1.71         0.35 o                         
  -5   9   7        121.84        138.71         2.11 o                         
  -4   9   7          0.35          0.43         0.38 o                         
  -3   9   7          0.06          0.14         0.41 o                         
  -2   9   7          1.39          2.03         0.36 o                         
  -1   9   7         45.06         48.13         0.73 o                         
   0   9   7          4.97          4.77         0.38 o                         
   1   9   7         19.97         19.87         0.52 o                         
   2   9   7         83.05         74.96         0.93 o                         
   3   9   7         18.76         26.00         0.94 o                         
   4   9   7        227.56        219.32         6.49 o                         
   5   9   7         25.68         29.42         0.79 o                         
   6   9   7          2.07          2.35         0.40 o                         
   7   9   7         16.25         14.12         0.61 o                         
  -8  10   7         39.62         35.44         0.74 o                         
  -7  10   7         20.89         20.12         0.52 o                         
  -6  10   7          6.61          5.82         0.31 o                         
  -5  10   7        318.11        329.63         5.11 o                         
  -4  10   7        279.52        312.21         5.10 o                         
  -3  10   7        102.39        107.11         1.74 o                         
  -2  10   7         39.27         37.35         0.69 o                         
  -1  10   7         12.22          8.67         0.38 o                         
   0  10   7         10.14         10.42         0.42 o                         
   1  10   7         74.89         72.50         1.88 o                         
   2  10   7        315.76        324.07         3.79 o                         
   3  10   7        898.21        903.28        13.17 o                         
   4  10   7          1.70          1.29         0.53 o                         
   5  10   7         47.79         41.50         2.27 o                         
   6  10   7         17.35         22.71         0.60 o                         
  -6  11   7         85.21         91.29         2.92 o                         
  -5  11   7          3.10          4.70         0.30 o                         
  -4  11   7         13.41         15.97         0.68 o                         
  -3  11   7          2.72          3.41         0.41 o                         
  -2  11   7          8.61          8.23         0.66 o                         
  -1  11   7         35.12         44.45         0.94 o                         
   0  11   7          0.97          1.63         0.30 o                         
   1  11   7         23.87         19.56         0.48 o                         
   2  11   7          2.83          0.86         0.28 o                         
   3  11   7         70.40         70.75         2.82 o                         
   4  11   7         26.93         29.84         1.75 o                         
  -4  12   7          0.06          0.38         0.28 o                         
  -3  12   7          0.58          0.90         0.31 o                         
  -2  12   7          0.18          0.63         0.29 o                         
  -1  12   7          0.33          0.67         0.25 o                         
   0  12   7          6.81          3.92         0.33 o                         
   1  12   7          0.87          2.02         0.27 o                         
 -12   0   8         17.51         16.85         0.90 o                         
 -11   0   8         59.63         61.79         1.20 o                         
 -10   0   8         55.44         60.08         1.60 o                         
  -9   0   8         62.08         65.66         2.57 o                         
  -8   0   8          9.12          7.59         0.68 o                         
  -7   0   8          4.32          3.15         0.66 o                         
  -6   0   8         70.51         75.01         1.59 o                         
  -5   0   8        324.85        350.59         4.50 o                         
  -4   0   8         22.83         23.71         0.72 o                         
  -3   0   8       1235.64       1257.39        11.87 o                         
  -2   0   8          3.89          3.76         0.42 o                         
  -1   0   8        142.08        141.55         1.57 o                         
   0   0   8         37.94         37.26         0.68 o                         
   1   0   8         20.37         18.38         0.74 o                         
   2   0   8        145.43        149.06         1.75 o                         
   3   0   8        367.76        373.18         4.79 o                         
   4   0   8       3042.79       3188.87        36.81 o                         
   5   0   8        539.31        567.90         6.48 o                         
   6   0   8         65.40         65.52         1.00 o                         
   7   0   8        392.10        391.32         5.12 o                         
   8   0   8         22.72         23.13         0.71 o                         
   9   0   8          7.29          7.79         0.83 o                         
  10   0   8         13.17         11.53         0.69 o                         
 -12   1   8          0.32          0.07         0.48 o                         
 -11   1   8        130.65        131.94         1.75 o                         
 -10   1   8        118.34        123.26         2.52 o                         
  -9   1   8         20.62         25.53         1.13 o                         
  -8   1   8          8.46          5.62         0.66 o                         
  -7   1   8         23.26         20.80         0.74 o                         
  -6   1   8        112.45        124.42         1.88 o                         
  -5   1   8        126.28        124.24         2.08 o                         
  -4   1   8        126.49        127.25         1.58 o                         
  -3   1   8        112.87        115.31         1.28 o                         
  -2   1   8         14.28         18.07         0.45 o                         
  -1   1   8         59.28         64.30         0.72 o                         
   0   1   8         43.88         39.69         0.59 o                         
   1   1   8          6.57          5.89         0.38 o                         
   2   1   8        207.16        221.25         2.21 o                         
   3   1   8         10.70          9.67         0.40 o                         
   4   1   8        157.33        159.17         2.81 o                         
   5   1   8        134.06        145.02         2.24 o                         
   6   1   8          9.13          8.80         0.40 o                         
   7   1   8          8.96          9.73         0.39 o                         
   8   1   8          0.03          0.45         0.42 o                         
   9   1   8         22.33         22.41         0.57 o                         
  10   1   8         38.99         38.58         0.87 o                         
 -12   2   8         11.78         11.60         0.39 o                         
 -11   2   8         34.89         32.33         0.57 o                         
 -10   2   8          9.07         10.82         0.48 o                         
  -9   2   8         63.25         67.58         1.06 o                         
  -8   2   8         33.32         35.81         0.81 o                         
  -7   2   8          7.08          7.80         0.63 o                         
  -6   2   8         39.55         44.39         0.94 o                         
  -5   2   8         25.30         24.85         0.58 o                         
  -4   2   8         25.91         25.87         0.51 o                         
  -3   2   8         16.99         16.67         0.43 o                         
  -2   2   8        152.11        155.40         1.21 o                         
  -1   2   8         48.93         53.94         0.64 o                         
   0   2   8         31.24         32.76         0.58 o                         
   1   2   8          1.38          1.31         0.30 o                         
   2   2   8         21.69         25.20         0.44 o                         
   3   2   8        222.97        236.21         2.14 o                         
   4   2   8       1117.23       1167.52         9.58 o                         
   5   2   8         43.01         44.30         0.63 o                         
   6   2   8        128.45        132.45         1.33 o                         
   7   2   8          2.56          3.63         0.33 o                         
   8   2   8          0.41          0.27         0.35 o                         
   9   2   8          1.51          2.07         0.65 o                         
 -12   3   8          0.05          0.61         0.21 o                         
 -11   3   8          0.28          0.40         0.30 o                         
 -10   3   8         37.21         34.70         0.86 o                         
  -9   3   8        251.49        246.44         2.72 o                         
  -8   3   8        323.80        321.41         3.49 o                         
  -7   3   8         90.56         83.79         1.27 o                         
  -6   3   8          3.08          3.64         0.42 o                         
  -5   3   8         33.48         35.97         0.68 o                         
  -4   3   8        117.51        119.67         1.39 o                         
  -3   3   8        329.29        342.37         2.81 o                         
  -2   3   8         17.47         17.05         0.47 o                         
  -1   3   8         20.33         18.39         0.53 o                         
   0   3   8         35.98         31.06         0.60 o                         
   1   3   8         16.97         18.58         0.43 o                         
   2   3   8        123.17        116.98         1.80 o                         
   3   3   8         92.35         97.27         1.01 o                         
   4   3   8        554.07        581.63         4.69 o                         
   5   3   8        103.82        112.46         1.02 o                         
   6   3   8         44.06         42.24         0.70 o                         
   7   3   8          0.04          0.66         0.31 o                         
   8   3   8          1.83          1.91         0.38 o                         
   9   3   8          0.28          0.25         0.33 o                         
 -11   4   8          0.16          0.77         0.32 o                         
 -10   4   8        120.65        116.03         1.35 o                         
  -9   4   8        104.21         93.63         1.11 o                         
  -8   4   8        290.64        275.87         3.01 o                         
  -7   4   8         56.31         58.37         0.99 o                         
  -6   4   8          2.73          3.70         0.41 o                         
  -5   4   8        129.43        130.61         1.45 o                         
  -4   4   8          0.46          0.57         0.40 o                         
  -3   4   8          0.57          1.70         0.35 o                         
  -2   4   8         91.99         97.28         1.10 o                         
  -1   4   8         55.04         62.11         0.83 o                         
   0   4   8         79.45         79.68         1.00 o                         
   1   4   8         23.49         25.87         0.51 o                         
   2   4   8        255.94        264.59         2.40 o                         
   3   4   8         46.69         42.71         0.81 o                         
   4   4   8          0.13          0.71         0.35 o                         
   5   4   8         50.69         50.66         0.68 o                         
   6   4   8          0.10          0.98         0.35 o                         
   7   4   8         13.19         11.08         0.53 o                         
   8   4   8         25.83         26.85         0.71 o                         
   9   4   8         32.40         27.99         0.64 o                         
 -11   5   8          0.27          0.06         0.50 o                         
 -10   5   8         25.90         26.33         0.69 o                         
  -9   5   8          0.40          0.98         0.31 o                         
  -8   5   8         36.11         44.99         0.86 o                         
  -7   5   8        194.68        177.42         1.88 o                         
  -6   5   8        187.85        195.08         1.78 o                         
  -5   5   8        271.67        298.01         2.54 o                         
  -4   5   8        129.42        129.21         1.53 o                         
  -3   5   8          1.47          1.70         0.43 o                         
  -2   5   8         19.10         15.95         0.48 o                         
  -1   5   8        185.32        179.79         1.80 o                         
   0   5   8         82.78         75.86         0.83 o                         
   1   5   8         19.62         19.65         0.44 o                         
   2   5   8         19.97         20.24         0.45 o                         
   3   5   8         47.16         51.55         0.73 o                         
   4   5   8         12.92         12.47         0.46 o                         
   5   5   8          0.52          1.33         0.40 o                         
   6   5   8        192.71        193.07         2.37 o                         
   7   5   8         69.93         58.81         1.12 o                         
   8   5   8         24.83         28.61         1.07 o                         
 -10   6   8          5.69          4.97         0.52 o                         
  -9   6   8        159.27        155.27         2.70 o                         
  -8   6   8        294.02        290.22         4.83 o                         
  -7   6   8         10.23          8.48         0.58 o                         
  -6   6   8        272.03        273.94         3.27 o                         
  -5   6   8        245.97        246.17         4.53 o                         
  -4   6   8          1.14          1.22         0.43 o                         
  -3   6   8         18.44         17.96         0.63 o                         
  -2   6   8          0.90          1.82         0.45 o                         
  -1   6   8          1.82          1.42         0.38 o                         
   0   6   8        168.57        174.33         2.05 o                         
   1   6   8        216.95        222.20         2.14 o                         
   2   6   8          7.26          6.92         0.39 o                         
   3   6   8         56.07         60.89         0.89 o                         
   4   6   8          3.50          4.95         0.50 o                         
   5   6   8         51.89         58.87         1.10 o                         
   6   6   8          0.16          0.91         0.40 o                         
   7   6   8         46.45         45.56         1.40 o                         
   8   6   8          5.08          5.62         0.43 o                         
  -9   7   8          2.38          2.25         0.61 o                         
  -8   7   8         81.23         75.05         1.56 o                         
  -7   7   8          1.29          1.63         0.38 o                         
  -6   7   8        425.03        434.70         7.65 o                         
  -5   7   8          3.30          3.90         0.41 o                         
  -4   7   8          0.83          0.70         0.32 o                         
  -3   7   8         38.48         38.32         0.82 o                         
  -2   7   8         19.83         22.02         0.68 o                         
  -1   7   8         61.73         64.86         0.86 o                         
   0   7   8          4.40          3.83         0.42 o                         
   1   7   8        381.10        392.17         3.76 o                         
   2   7   8         60.42         55.79         0.78 o                         
   3   7   8         41.29         42.39         0.70 o                         
   4   7   8         34.66         34.94         0.78 o                         
   5   7   8         31.44         27.76         0.93 o                         
   6   7   8          4.03          4.71         0.39 o                         
   7   7   8          0.25          1.11         0.55 o                         
  -8   8   8        164.63        169.29         2.77 o                         
  -7   8   8        133.87        122.16         2.76 o                         
  -6   8   8       1069.31       1042.40        31.46 o                         
  -5   8   8        520.40        510.06         8.35 o                         
  -4   8   8          6.30          7.81         0.39 o                         
  -3   8   8         17.25         17.22         0.98 o                         
  -2   8   8         56.54         57.15         0.99 o                         
  -1   8   8         49.91         54.32         0.93 o                         
   0   8   8         56.77         60.15         0.93 o                         
   1   8   8        158.95        160.51         1.83 o                         
   2   8   8        397.04        386.11         4.66 o                         
   3   8   8          0.16          0.52         0.33 o                         
   4   8   8         34.42         32.05         0.74 o                         
   5   8   8          4.32          2.83         0.47 o                         
   6   8   8          3.25          4.39         0.62 o                         
  -7   9   8          0.52          0.51         0.25 o                         
  -6   9   8          0.61          0.62         0.39 o                         
  -5   9   8         27.94         24.16         0.60 o                         
  -4   9   8          0.15          0.70         0.33 o                         
  -3   9   8          9.29          8.06         0.37 o                         
  -2   9   8          7.80          9.48         0.40 o                         
  -1   9   8          0.18          0.57         0.38 o                         
   0   9   8        137.74        144.50         3.53 o                         
   1   9   8        294.87        285.99         5.33 o                         
   2   9   8        184.62        193.27         3.88 o                         
   3   9   8          2.68          2.24         0.30 o                         
   4   9   8          7.75          5.78         0.76 o                         
   5   9   8          5.85          7.66         0.61 o                         
  -5  10   8        231.35        194.84         2.99 o                         
  -4  10   8          0.00          0.44         0.24 o                         
  -3  10   8          5.02          3.89         0.30 o                         
  -2  10   8          4.67          3.95         0.38 o                         
  -1  10   8         33.97         29.91         0.78 o                         
   0  10   8          6.85         10.20         0.58 o                         
   1  10   8        143.33        149.89         2.59 o                         
   2  10   8         42.28         37.71         1.65 o                         
   3  10   8        119.00         91.16         2.30 o                         
 -10   1   9         12.49         10.82         0.48 o                         
  -9   1   9          1.42          1.01         0.46 o                         
  -8   1   9          6.19          5.81         0.58 o                         
  -7   1   9         17.25         18.93         0.65 o                         
  -6   1   9          6.31          6.79         0.56 o                         
  -5   1   9         26.97         32.67         0.75 o                         
  -4   1   9         37.08         37.52         0.68 o                         
  -3   1   9         12.76         11.31         0.44 o                         
  -2   1   9          0.04          0.21         0.36 o                         
  -1   1   9        123.53        131.17         1.35 o                         
   0   1   9          0.74          1.05         0.37 o                         
   1   1   9          8.63          9.37         0.49 o                         
   2   1   9         15.97         16.03         0.56 o                         
   3   1   9        827.07        880.02         7.41 o                         
   4   1   9          7.80          9.38         0.44 o                         
   5   1   9         19.14         19.38         0.48 o                         
   6   1   9        145.50        145.32         1.88 o                         
   7   1   9          0.35          0.24         0.60 o                         
 -10   2   9         17.05         11.47         0.35 o                         
  -9   2   9        136.36        136.43         1.44 o                         
  -8   2   9         31.64         27.52         0.62 o                         
  -7   2   9          0.09          0.60         0.35 o                         
  -6   2   9         10.74          9.35         0.44 o                         
  -5   2   9         46.69         48.21         0.66 o                         
  -4   2   9        354.46        372.94         3.14 o                         
  -3   2   9          0.91          0.79         0.35 o                         
  -2   2   9         15.18         16.03         0.47 o                         
  -1   2   9          1.13          1.75         0.37 o                         
   0   2   9        156.77        164.80         1.89 o                         
   1   2   9          0.22          0.51         0.36 o                         
   2   2   9         36.68         35.99         1.00 o                         
   3   2   9        446.35        473.34         4.41 o                         
   4   2   9        144.05        146.27         1.61 o                         
   5   2   9         67.12         67.33         1.58 o                         
   6   2   9          3.47          3.63         0.54 o                         
   7   2   9          0.63          0.52         0.63 o                         
 -10   3   9          1.17          2.31         0.20 o                         
  -9   3   9         76.08         70.80         0.93 o                         
  -8   3   9         21.26         24.92         0.51 o                         
  -7   3   9          0.74          1.04         0.36 o                         
  -6   3   9          1.50          2.98         0.40 o                         
  -5   3   9          6.23          6.58         0.42 o                         
  -4   3   9        115.41        126.64         2.03 o                         
  -3   3   9         15.92         14.03         0.48 o                         
  -2   3   9          0.51          1.38         0.33 o                         
  -1   3   9         12.04         12.82         0.42 o                         
   0   3   9         20.41         21.81         0.50 o                         
   1   3   9          0.65          0.81         0.37 o                         
   2   3   9         90.45         93.90         1.31 o                         
   3   3   9         12.50         12.61         0.50 o                         
   4   3   9          2.24          2.73         0.39 o                         
   5   3   9        100.80         98.19         1.54 o                         
   6   3   9        233.48        222.46         3.52 o                         
   7   3   9         12.57         11.27         0.77 o                         
  -9   4   9        382.73        359.00        16.33 o                         
  -8   4   9        119.37        102.31         2.58 o                         
  -7   4   9         10.66         12.97         0.41 o                         
  -6   4   9         14.68         14.19         0.46 o                         
  -5   4   9         45.34         52.28         0.98 o                         
  -4   4   9          1.28          2.49         0.39 o                         
  -3   4   9          8.07          7.96         0.42 o                         
  -2   4   9          2.12          1.99         0.38 o                         
  -1   4   9         26.22         26.08         0.55 o                         
   0   4   9          5.28          5.34         0.41 o                         
   1   4   9          4.08          4.72         0.40 o                         
   2   4   9          0.11          0.46         0.36 o                         
   3   4   9          4.09          5.34         0.40 o                         
   4   4   9         16.93         15.16         0.51 o                         
   5   4   9        133.64        134.71         2.39 o                         
   6   4   9        248.87        247.76         5.77 o                         
  -8   5   9        116.96        107.34         3.24 o                         
  -7   5   9        164.01        182.86         2.97 o                         
  -6   5   9         10.41         12.81         0.56 o                         
  -5   5   9         47.60         53.30         2.87 o                         
  -4   5   9          2.19          2.75         0.41 o                         
  -3   5   9          0.25          0.36         0.43 o                         
  -2   5   9        200.57        219.27         3.10 o                         
  -1   5   9        293.48        277.15         5.27 o                         
   0   5   9         55.42         55.74         0.84 o                         
   1   5   9         93.87         88.54         1.11 o                         
   2   5   9          0.01          0.43         0.36 o                         
   3   5   9         10.06          9.19         0.64 o                         
   4   5   9         43.75         43.54         0.80 o                         
   5   5   9         17.80         15.77         0.77 o                         
   6   5   9         30.36         25.75         1.02 o                         
  -8   6   9         31.29         26.98         0.69 o                         
  -7   6   9        256.35        263.38         5.51 o                         
  -6   6   9         97.53         97.29         1.80 o                         
  -5   6   9         11.07         13.09         0.72 o                         
  -4   6   9          3.96          5.39         0.45 o                         
  -3   6   9         25.11         29.17         0.69 o                         
  -2   6   9         34.68         40.28         0.73 o                         
  -1   6   9          0.12          0.25         0.44 o                         
   0   6   9        149.51        157.30         1.84 o                         
   1   6   9        160.83        152.92         2.01 o                         
   2   6   9          7.86          6.39         0.47 o                         
   3   6   9         24.36         25.65         0.75 o                         
   4   6   9         14.13         11.98         0.69 o                         
   5   6   9         17.64         12.13         0.70 o                         
  -7   7   9        137.96        130.30         3.73 o                         
  -6   7   9        467.23        487.71        10.83 o                         
  -5   7   9          8.68          7.65         0.43 o                         
  -4   7   9         41.40         44.76         1.10 o                         
  -3   7   9         47.21         46.24         0.77 o                         
  -2   7   9         87.03         85.45         2.40 o                         
  -1   7   9         13.07         10.85         0.43 o                         
   0   7   9          1.18          1.30         0.35 o                         
   1   7   9         41.38         44.05         1.36 o                         
   2   7   9        124.16        124.06         2.15 o                         
   3   7   9          1.24          1.24         0.30 o                         
   4   7   9          0.04         -0.15         0.42 o                         
  -5   8   9          0.44          0.69         0.28 o                         
  -4   8   9         35.84         32.96         0.58 o                         
  -3   8   9          5.63          6.19         0.41 o                         
  -2   8   9          1.32          1.69         0.38 o                         
  -1   8   9          3.49          2.98         0.48 o                         
   0   8   9          0.56          0.72         0.45 o                         
   1   8   9          1.58          2.30         0.79 o                         
   2   8   9         17.99         17.34         0.60 o                         
  -7   0  10          0.10          0.61         0.57 o                         
  -6   0  10        127.49        128.64         3.50 o                         
  -5   0  10        861.48        939.00        23.25 o                         
  -4   0  10         38.47         43.37         1.48 o                         
  -3   0  10         81.63         93.93         1.94 o                         
  -2   0  10         67.82         69.58         1.78 o                         
  -1   0  10         60.77         64.21         1.26 o                         
   0   0  10         53.17         53.81         1.11 o                         
   1   0  10        493.63        499.95         7.97 o                         
   2   0  10       2107.93       2139.68        26.59 o                         
   3   0  10        681.33        661.32         8.42 o                         
   4   0  10         44.76         40.19         0.96 o                         
  -7   1  10         95.52         91.94         1.74 o                         
  -6   1  10        104.87        111.81         2.09 o                         
  -5   1  10         25.72         21.88         0.67 o                         
  -4   1  10         10.00          6.85         0.54 o                         
  -3   1  10          0.04         -0.65         0.65 o                         
  -2   1  10          5.65          4.94         0.46 o                         
  -1   1  10          4.02          3.54         0.40 o                         
   0   1  10         28.50         29.59         0.63 o                         
   1   1  10         27.39         27.51         0.66 o                         
   2   1  10        319.69        324.14         5.42 o                         
   3   1  10         49.10         47.91         0.72 o                         
   4   1  10         18.69         15.97         0.62 o                         
  -7   2  10         35.98         36.45         1.48 o                         
  -6   2  10         44.35         40.99         1.01 o                         
  -5   2  10         47.41         50.70         1.42 o                         
  -4   2  10          4.60          4.82         0.85 o                         
  -3   2  10          1.16          1.05         0.56 o                         
  -2   2  10         39.19         36.78         0.95 o                         
  -1   2  10         13.13         13.14         0.46 o                         
   0   2  10         93.84         97.48         1.24 o                         
   1   2  10         31.09         29.49         0.66 o                         
   2   2  10        267.26        254.39         3.69 o                         
   3   2  10         29.30         28.87         0.60 o                         
   4   2  10          1.71          2.24         0.41 o                         
  -6   3  10         44.95         47.27         1.05 o                         
  -5   3  10          8.14          6.85         0.51 o                         
  -4   3  10          3.58          2.56         0.36 o                         
  -3   3  10         59.25         62.82         1.07 o                         
  -2   3  10          4.08          4.88         0.33 o                         
  -1   3  10         24.30         25.13         0.49 o                         
   0   3  10         64.88         59.70         0.85 o                         
   1   3  10          0.35          0.80         0.30 o                         
   2   3  10         23.44         21.93         0.44 o                         
   3   3  10          5.00          4.42         0.39 o                         
  -5   4  10          3.84          2.81         0.28 o                         
  -4   4  10          1.15          1.36         0.27 o                         
  -3   4  10          0.64          0.85         0.28 o                         
  -2   4  10        107.74        101.00         2.10 o                         
  -1   4  10         30.78         30.50         1.02 o                         
   0   4  10         28.13         27.24         0.85 o                         
   1   4  10         14.86         11.38         0.90 o                         
   2   4  10         13.01         10.08         0.56 o                         
  -4   5  10         18.89         15.86         0.72 o                         
  -3   5  10         40.32         31.03         0.68 o                         
  -2   5  10          3.50          2.67         0.57 o                         
  -1   5  10          8.74          8.15         0.75 o                         
   0   5  10         54.25         47.73         1.08 o                         
   1   5  10         43.95         38.74         0.94 o                         
                                                                                
